# Supplementary material for: Predicting the geographical distributions of the macaque hosts and mosquito vectors of Plasmodium knowlesi malaria in forested and non-forested areas
Source: Parasit Vectors. 2016 Apr 28;9:242. doi: 10.1186/s13071-016-1527-0 (PMC4850754; doi:10.1186/s13071-016-1527-0)
Supplement: Additional file 7: — Macaca fascicularis data. Each record of M. fascicularis occurrence is provided with a location and date. Duplicate records within a calendar year have been removed. Locations are classed as points (defined as <25 km2) or polygons (defined as >25 km2). (XLSX 322 kb) [file 13071_2016_1527_MOESM7_ESM.xlsx]

## Sheet: fascicularis
Record_ID	Start_month	Start_year	End_month	End_year	Presence	Country	Site_name	Latitude	Longitude	Geometry_type	Source1_ID	Source1	Source2_ID	Source2	Source3_ID	Source3	Source4_ID	Source4	Source5_ID	Source5
224	11	2003	12	2003	1	Vietnam	Bia Tham Village, Phu Quoc Island, Kien Giang Province	10.4103	104.01	point	5	Abramov, A.V., Kalinin, A.A. & Morozov, P.N. 2007 Mammal survey on Phu Quoc Island, southern Vietnam. Mammalia 71. (doi:10.1515/mamm.2007.001).
609	4	2008	4	2008	1	Indonesia	Location 1, Karimunjawa Island	-5.86177	110.447	point	881	Afendi, N., Rachmawan, D. & Gumert, M.D. 2011 The long-tailed macaques of Karimunjawa (Macaca fascicularis karimondjiwae): a small isolated subspecies threatened by human-macaque conflict. In Monkeys on the Edge: ecology and management of long-tailed macaques and their interface with humans (eds. M.D. Gumert, A. Fuentes & L. Jones-Engel), pp. 12-14. Cambridge, United Kingdom, Cambridge University…
610	4	2008	4	2008	1	Indonesia	Location 2, Karimunjawa Island	-5.86322	110.446	point	881	Afendi, N., Rachmawan, D. & Gumert, M.D. 2011 The long-tailed macaques of Karimunjawa (Macaca fascicularis karimondjiwae): a small isolated subspecies threatened by human-macaque conflict. In Monkeys on the Edge: ecology and management of long-tailed macaques and their interface with humans (eds. M.D. Gumert, A. Fuentes & L. Jones-Engel), pp. 12-14. Cambridge, United Kingdom, Cambridge University…
611	4	2008	4	2008	1	Indonesia	Location 3, Karimunjawa Island	-5.86134	110.444	point	881	Afendi, N., Rachmawan, D. & Gumert, M.D. 2011 The long-tailed macaques of Karimunjawa (Macaca fascicularis karimondjiwae): a small isolated subspecies threatened by human-macaque conflict. In Monkeys on the Edge: ecology and management of long-tailed macaques and their interface with humans (eds. M.D. Gumert, A. Fuentes & L. Jones-Engel), pp. 12-14. Cambridge, United Kingdom, Cambridge University…
612	4	2008	4	2008	1	Indonesia	Location 4, Karimunjawa Island	-5.86237	110.443	point	881	Afendi, N., Rachmawan, D. & Gumert, M.D. 2011 The long-tailed macaques of Karimunjawa (Macaca fascicularis karimondjiwae): a small isolated subspecies threatened by human-macaque conflict. In Monkeys on the Edge: ecology and management of long-tailed macaques and their interface with humans (eds. M.D. Gumert, A. Fuentes & L. Jones-Engel), pp. 12-14. Cambridge, United Kingdom, Cambridge University…
613	4	2008	4	2008	1	Indonesia	Location 5, Karimunjawa Island	-5.86177	110.441	point	881	Afendi, N., Rachmawan, D. & Gumert, M.D. 2011 The long-tailed macaques of Karimunjawa (Macaca fascicularis karimondjiwae): a small isolated subspecies threatened by human-macaque conflict. In Monkeys on the Edge: ecology and management of long-tailed macaques and their interface with humans (eds. M.D. Gumert, A. Fuentes & L. Jones-Engel), pp. 12-14. Cambridge, United Kingdom, Cambridge University…
614	4	2008	4	2008	1	Indonesia	Location 6, Karimunjawa Island	-5.85989	110.44	point	881	Afendi, N., Rachmawan, D. & Gumert, M.D. 2011 The long-tailed macaques of Karimunjawa (Macaca fascicularis karimondjiwae): a small isolated subspecies threatened by human-macaque conflict. In Monkeys on the Edge: ecology and management of long-tailed macaques and their interface with humans (eds. M.D. Gumert, A. Fuentes & L. Jones-Engel), pp. 12-14. Cambridge, United Kingdom, Cambridge University…
615	4	2008	4	2008	1	Indonesia	Location 7, Karimunjawa Island	-5.85835	110.439	point	881	Afendi, N., Rachmawan, D. & Gumert, M.D. 2011 The long-tailed macaques of Karimunjawa (Macaca fascicularis karimondjiwae): a small isolated subspecies threatened by human-macaque conflict. In Monkeys on the Edge: ecology and management of long-tailed macaques and their interface with humans (eds. M.D. Gumert, A. Fuentes & L. Jones-Engel), pp. 12-14. Cambridge, United Kingdom, Cambridge University…
616	4	2008	4	2008	1	Indonesia	Location 8, Karimunjawa Island	-5.85784	110.44	point	881	Afendi, N., Rachmawan, D. & Gumert, M.D. 2011 The long-tailed macaques of Karimunjawa (Macaca fascicularis karimondjiwae): a small isolated subspecies threatened by human-macaque conflict. In Monkeys on the Edge: ecology and management of long-tailed macaques and their interface with humans (eds. M.D. Gumert, A. Fuentes & L. Jones-Engel), pp. 12-14. Cambridge, United Kingdom, Cambridge University…
617	4	2008	4	2008	1	Indonesia	Location 9, Karimunjawa Island	-5.85741	110.442	point	881	Afendi, N., Rachmawan, D. & Gumert, M.D. 2011 The long-tailed macaques of Karimunjawa (Macaca fascicularis karimondjiwae): a small isolated subspecies threatened by human-macaque conflict. In Monkeys on the Edge: ecology and management of long-tailed macaques and their interface with humans (eds. M.D. Gumert, A. Fuentes & L. Jones-Engel), pp. 12-14. Cambridge, United Kingdom, Cambridge University…
618	4	2008	4	2008	1	Indonesia	Location 11, Karimunjawa Island	-5.8563	110.44	point	881	Afendi, N., Rachmawan, D. & Gumert, M.D. 2011 The long-tailed macaques of Karimunjawa (Macaca fascicularis karimondjiwae): a small isolated subspecies threatened by human-macaque conflict. In Monkeys on the Edge: ecology and management of long-tailed macaques and their interface with humans (eds. M.D. Gumert, A. Fuentes & L. Jones-Engel), pp. 12-14. Cambridge, United Kingdom, Cambridge University…
619	4	2008	4	2008	1	Indonesia	Location 12, Karimunjawa Island	-5.86399	110.451	point	881	Afendi, N., Rachmawan, D. & Gumert, M.D. 2011 The long-tailed macaques of Karimunjawa (Macaca fascicularis karimondjiwae): a small isolated subspecies threatened by human-macaque conflict. In Monkeys on the Edge: ecology and management of long-tailed macaques and their interface with humans (eds. M.D. Gumert, A. Fuentes & L. Jones-Engel), pp. 12-14. Cambridge, United Kingdom, Cambridge University…
620	4	2008	4	2008	1	Indonesia	Location 13, Karimunjawa Island	-5.86518	110.453	point	881	Afendi, N., Rachmawan, D. & Gumert, M.D. 2011 The long-tailed macaques of Karimunjawa (Macaca fascicularis karimondjiwae): a small isolated subspecies threatened by human-macaque conflict. In Monkeys on the Edge: ecology and management of long-tailed macaques and their interface with humans (eds. M.D. Gumert, A. Fuentes & L. Jones-Engel), pp. 12-14. Cambridge, United Kingdom, Cambridge University…
621	4	2008	4	2008	1	Indonesia	Location 14, Karimunjawa Island	-5.86493	110.456	point	881	Afendi, N., Rachmawan, D. & Gumert, M.D. 2011 The long-tailed macaques of Karimunjawa (Macaca fascicularis karimondjiwae): a small isolated subspecies threatened by human-macaque conflict. In Monkeys on the Edge: ecology and management of long-tailed macaques and their interface with humans (eds. M.D. Gumert, A. Fuentes & L. Jones-Engel), pp. 12-14. Cambridge, United Kingdom, Cambridge University…
622	4	2008	4	2008	1	Indonesia	Location 15, Karimunjawa Island	-5.86373	110.459	point	881	Afendi, N., Rachmawan, D. & Gumert, M.D. 2011 The long-tailed macaques of Karimunjawa (Macaca fascicularis karimondjiwae): a small isolated subspecies threatened by human-macaque conflict. In Monkeys on the Edge: ecology and management of long-tailed macaques and their interface with humans (eds. M.D. Gumert, A. Fuentes & L. Jones-Engel), pp. 12-14. Cambridge, United Kingdom, Cambridge University…
623	4	2008	4	2008	1	Indonesia	Location 16, Karimunjawa Island	-5.86271	110.457	point	881	Afendi, N., Rachmawan, D. & Gumert, M.D. 2011 The long-tailed macaques of Karimunjawa (Macaca fascicularis karimondjiwae): a small isolated subspecies threatened by human-macaque conflict. In Monkeys on the Edge: ecology and management of long-tailed macaques and their interface with humans (eds. M.D. Gumert, A. Fuentes & L. Jones-Engel), pp. 12-14. Cambridge, United Kingdom, Cambridge University…
624	4	2008	4	2008	1	Indonesia	Location 17, Karimunjawa Island	-5.85998	110.453	point	881	Afendi, N., Rachmawan, D. & Gumert, M.D. 2011 The long-tailed macaques of Karimunjawa (Macaca fascicularis karimondjiwae): a small isolated subspecies threatened by human-macaque conflict. In Monkeys on the Edge: ecology and management of long-tailed macaques and their interface with humans (eds. M.D. Gumert, A. Fuentes & L. Jones-Engel), pp. 12-14. Cambridge, United Kingdom, Cambridge University…
625	4	2008	4	2008	1	Indonesia	Location 18, Karimunjawa Island	-5.85827	110.451	point	881	Afendi, N., Rachmawan, D. & Gumert, M.D. 2011 The long-tailed macaques of Karimunjawa (Macaca fascicularis karimondjiwae): a small isolated subspecies threatened by human-macaque conflict. In Monkeys on the Edge: ecology and management of long-tailed macaques and their interface with humans (eds. M.D. Gumert, A. Fuentes & L. Jones-Engel), pp. 12-14. Cambridge, United Kingdom, Cambridge University…
626	4	2008	4	2008	1	Indonesia	Location 19, Karimunjawa Island	-5.85673	110.452	point	881	Afendi, N., Rachmawan, D. & Gumert, M.D. 2011 The long-tailed macaques of Karimunjawa (Macaca fascicularis karimondjiwae): a small isolated subspecies threatened by human-macaque conflict. In Monkeys on the Edge: ecology and management of long-tailed macaques and their interface with humans (eds. M.D. Gumert, A. Fuentes & L. Jones-Engel), pp. 12-14. Cambridge, United Kingdom, Cambridge University…
627	4	2008	4	2008	1	Indonesia	Location 20, Karimunjawa Island	-5.85571	110.451	point	881	Afendi, N., Rachmawan, D. & Gumert, M.D. 2011 The long-tailed macaques of Karimunjawa (Macaca fascicularis karimondjiwae): a small isolated subspecies threatened by human-macaque conflict. In Monkeys on the Edge: ecology and management of long-tailed macaques and their interface with humans (eds. M.D. Gumert, A. Fuentes & L. Jones-Engel), pp. 12-14. Cambridge, United Kingdom, Cambridge University…
628	4	2008	4	2008	1	Indonesia	Location 21, Karimunjawa Island	-5.85494	110.452	point	881	Afendi, N., Rachmawan, D. & Gumert, M.D. 2011 The long-tailed macaques of Karimunjawa (Macaca fascicularis karimondjiwae): a small isolated subspecies threatened by human-macaque conflict. In Monkeys on the Edge: ecology and management of long-tailed macaques and their interface with humans (eds. M.D. Gumert, A. Fuentes & L. Jones-Engel), pp. 12-14. Cambridge, United Kingdom, Cambridge University…
629	4	2008	4	2008	1	Indonesia	Location 22, Karimunjawa Island	-5.85357	110.453	point	881	Afendi, N., Rachmawan, D. & Gumert, M.D. 2011 The long-tailed macaques of Karimunjawa (Macaca fascicularis karimondjiwae): a small isolated subspecies threatened by human-macaque conflict. In Monkeys on the Edge: ecology and management of long-tailed macaques and their interface with humans (eds. M.D. Gumert, A. Fuentes & L. Jones-Engel), pp. 12-14. Cambridge, United Kingdom, Cambridge University…
630	4	2008	4	2008	1	Indonesia	Location 23, Karimunjawa Island	-5.85677	110.448	point	881	Afendi, N., Rachmawan, D. & Gumert, M.D. 2011 The long-tailed macaques of Karimunjawa (Macaca fascicularis karimondjiwae): a small isolated subspecies threatened by human-macaque conflict. In Monkeys on the Edge: ecology and management of long-tailed macaques and their interface with humans (eds. M.D. Gumert, A. Fuentes & L. Jones-Engel), pp. 12-14. Cambridge, United Kingdom, Cambridge University…
631	4	2008	4	2008	1	Indonesia	Location 24, Karimunjawa Island	-5.8619	110.435	point	881	Afendi, N., Rachmawan, D. & Gumert, M.D. 2011 The long-tailed macaques of Karimunjawa (Macaca fascicularis karimondjiwae): a small isolated subspecies threatened by human-macaque conflict. In Monkeys on the Edge: ecology and management of long-tailed macaques and their interface with humans (eds. M.D. Gumert, A. Fuentes & L. Jones-Engel), pp. 12-14. Cambridge, United Kingdom, Cambridge University…
632	4	2008	4	2008	1	Indonesia	Location 25, Karimunjawa Island	-5.8534	110.434	point	881	Afendi, N., Rachmawan, D. & Gumert, M.D. 2011 The long-tailed macaques of Karimunjawa (Macaca fascicularis karimondjiwae): a small isolated subspecies threatened by human-macaque conflict. In Monkeys on the Edge: ecology and management of long-tailed macaques and their interface with humans (eds. M.D. Gumert, A. Fuentes & L. Jones-Engel), pp. 12-14. Cambridge, United Kingdom, Cambridge University…
633	4	2008	4	2008	1	Indonesia	Location 26, Karimunjawa Island	-5.84017	110.437	point	881	Afendi, N., Rachmawan, D. & Gumert, M.D. 2011 The long-tailed macaques of Karimunjawa (Macaca fascicularis karimondjiwae): a small isolated subspecies threatened by human-macaque conflict. In Monkeys on the Edge: ecology and management of long-tailed macaques and their interface with humans (eds. M.D. Gumert, A. Fuentes & L. Jones-Engel), pp. 12-14. Cambridge, United Kingdom, Cambridge University…
634	4	2008	4	2008	1	Indonesia	Location 27, Karimunjawa Island	-5.8417	110.442	point	881	Afendi, N., Rachmawan, D. & Gumert, M.D. 2011 The long-tailed macaques of Karimunjawa (Macaca fascicularis karimondjiwae): a small isolated subspecies threatened by human-macaque conflict. In Monkeys on the Edge: ecology and management of long-tailed macaques and their interface with humans (eds. M.D. Gumert, A. Fuentes & L. Jones-Engel), pp. 12-14. Cambridge, United Kingdom, Cambridge University…
635	4	2008	4	2008	1	Indonesia	Location 28, Karimunjawa Island	-5.8365	110.445	point	881	Afendi, N., Rachmawan, D. & Gumert, M.D. 2011 The long-tailed macaques of Karimunjawa (Macaca fascicularis karimondjiwae): a small isolated subspecies threatened by human-macaque conflict. In Monkeys on the Edge: ecology and management of long-tailed macaques and their interface with humans (eds. M.D. Gumert, A. Fuentes & L. Jones-Engel), pp. 12-14. Cambridge, United Kingdom, Cambridge University…
636	4	2008	4	2008	1	Indonesia	Location 29, Karimunjawa Island	-5.83752	110.443	point	881	Afendi, N., Rachmawan, D. & Gumert, M.D. 2011 The long-tailed macaques of Karimunjawa (Macaca fascicularis karimondjiwae): a small isolated subspecies threatened by human-macaque conflict. In Monkeys on the Edge: ecology and management of long-tailed macaques and their interface with humans (eds. M.D. Gumert, A. Fuentes & L. Jones-Engel), pp. 12-14. Cambridge, United Kingdom, Cambridge University…
637	4	2008	4	2008	1	Indonesia	Location 30, Karimunjawa Island	-5.83812	110.446	point	881	Afendi, N., Rachmawan, D. & Gumert, M.D. 2011 The long-tailed macaques of Karimunjawa (Macaca fascicularis karimondjiwae): a small isolated subspecies threatened by human-macaque conflict. In Monkeys on the Edge: ecology and management of long-tailed macaques and their interface with humans (eds. M.D. Gumert, A. Fuentes & L. Jones-Engel), pp. 12-14. Cambridge, United Kingdom, Cambridge University…
638	4	2008	4	2008	1	Indonesia	Location 31, Karimunjawa Island	-5.83854	110.448	point	881	Afendi, N., Rachmawan, D. & Gumert, M.D. 2011 The long-tailed macaques of Karimunjawa (Macaca fascicularis karimondjiwae): a small isolated subspecies threatened by human-macaque conflict. In Monkeys on the Edge: ecology and management of long-tailed macaques and their interface with humans (eds. M.D. Gumert, A. Fuentes & L. Jones-Engel), pp. 12-14. Cambridge, United Kingdom, Cambridge University…
639	4	2008	4	2008	1	Indonesia	Location 32, Karimunjawa Island	-5.83692	110.45	point	881	Afendi, N., Rachmawan, D. & Gumert, M.D. 2011 The long-tailed macaques of Karimunjawa (Macaca fascicularis karimondjiwae): a small isolated subspecies threatened by human-macaque conflict. In Monkeys on the Edge: ecology and management of long-tailed macaques and their interface with humans (eds. M.D. Gumert, A. Fuentes & L. Jones-Engel), pp. 12-14. Cambridge, United Kingdom, Cambridge University…
640	4	2008	4	2008	1	Indonesia	Location 33, Karimunjawa Island	-5.83871	110.45	point	881	Afendi, N., Rachmawan, D. & Gumert, M.D. 2011 The long-tailed macaques of Karimunjawa (Macaca fascicularis karimondjiwae): a small isolated subspecies threatened by human-macaque conflict. In Monkeys on the Edge: ecology and management of long-tailed macaques and their interface with humans (eds. M.D. Gumert, A. Fuentes & L. Jones-Engel), pp. 12-14. Cambridge, United Kingdom, Cambridge University…
641	4	2008	4	2008	1	Indonesia	Location 34, Karimunjawa Island	-5.83385	110.45	point	881	Afendi, N., Rachmawan, D. & Gumert, M.D. 2011 The long-tailed macaques of Karimunjawa (Macaca fascicularis karimondjiwae): a small isolated subspecies threatened by human-macaque conflict. In Monkeys on the Edge: ecology and management of long-tailed macaques and their interface with humans (eds. M.D. Gumert, A. Fuentes & L. Jones-Engel), pp. 12-14. Cambridge, United Kingdom, Cambridge University…
642	4	2008	4	2008	1	Indonesia	Location 35, Karimunjawa Island	-5.83427	110.451	point	881	Afendi, N., Rachmawan, D. & Gumert, M.D. 2011 The long-tailed macaques of Karimunjawa (Macaca fascicularis karimondjiwae): a small isolated subspecies threatened by human-macaque conflict. In Monkeys on the Edge: ecology and management of long-tailed macaques and their interface with humans (eds. M.D. Gumert, A. Fuentes & L. Jones-Engel), pp. 12-14. Cambridge, United Kingdom, Cambridge University…
643	4	2008	4	2008	1	Indonesia	Location 36, Karimunjawa Island	-5.83265	110.455	point	881	Afendi, N., Rachmawan, D. & Gumert, M.D. 2011 The long-tailed macaques of Karimunjawa (Macaca fascicularis karimondjiwae): a small isolated subspecies threatened by human-macaque conflict. In Monkeys on the Edge: ecology and management of long-tailed macaques and their interface with humans (eds. M.D. Gumert, A. Fuentes & L. Jones-Engel), pp. 12-14. Cambridge, United Kingdom, Cambridge University…
644	4	2008	4	2008	1	Indonesia	Location 37, Karimunjawa Island	-5.83342	110.454	point	881	Afendi, N., Rachmawan, D. & Gumert, M.D. 2011 The long-tailed macaques of Karimunjawa (Macaca fascicularis karimondjiwae): a small isolated subspecies threatened by human-macaque conflict. In Monkeys on the Edge: ecology and management of long-tailed macaques and their interface with humans (eds. M.D. Gumert, A. Fuentes & L. Jones-Engel), pp. 12-14. Cambridge, United Kingdom, Cambridge University…
645	4	2008	4	2008	1	Indonesia	Location 38, Karimunjawa Island	-5.83812	110.457	point	881	Afendi, N., Rachmawan, D. & Gumert, M.D. 2011 The long-tailed macaques of Karimunjawa (Macaca fascicularis karimondjiwae): a small isolated subspecies threatened by human-macaque conflict. In Monkeys on the Edge: ecology and management of long-tailed macaques and their interface with humans (eds. M.D. Gumert, A. Fuentes & L. Jones-Engel), pp. 12-14. Cambridge, United Kingdom, Cambridge University…
646	4	2008	4	2008	1	Indonesia	Location 39, Karimunjawa Island	-5.84443	110.465	point	881	Afendi, N., Rachmawan, D. & Gumert, M.D. 2011 The long-tailed macaques of Karimunjawa (Macaca fascicularis karimondjiwae): a small isolated subspecies threatened by human-macaque conflict. In Monkeys on the Edge: ecology and management of long-tailed macaques and their interface with humans (eds. M.D. Gumert, A. Fuentes & L. Jones-Engel), pp. 12-14. Cambridge, United Kingdom, Cambridge University…
647	4	2008	4	2008	1	Indonesia	Location 40, Karimunjawa Island	-5.83752	110.47	point	881	Afendi, N., Rachmawan, D. & Gumert, M.D. 2011 The long-tailed macaques of Karimunjawa (Macaca fascicularis karimondjiwae): a small isolated subspecies threatened by human-macaque conflict. In Monkeys on the Edge: ecology and management of long-tailed macaques and their interface with humans (eds. M.D. Gumert, A. Fuentes & L. Jones-Engel), pp. 12-14. Cambridge, United Kingdom, Cambridge University…
648	4	2008	4	2008	1	Indonesia	Location 41, Karimunjawa Island	-5.83829	110.469	point	881	Afendi, N., Rachmawan, D. & Gumert, M.D. 2011 The long-tailed macaques of Karimunjawa (Macaca fascicularis karimondjiwae): a small isolated subspecies threatened by human-macaque conflict. In Monkeys on the Edge: ecology and management of long-tailed macaques and their interface with humans (eds. M.D. Gumert, A. Fuentes & L. Jones-Engel), pp. 12-14. Cambridge, United Kingdom, Cambridge University…
649	4	2008	4	2008	1	Indonesia	Location 42, Karimunjawa Island	-5.84879	110.472	point	881	Afendi, N., Rachmawan, D. & Gumert, M.D. 2011 The long-tailed macaques of Karimunjawa (Macaca fascicularis karimondjiwae): a small isolated subspecies threatened by human-macaque conflict. In Monkeys on the Edge: ecology and management of long-tailed macaques and their interface with humans (eds. M.D. Gumert, A. Fuentes & L. Jones-Engel), pp. 12-14. Cambridge, United Kingdom, Cambridge University…
650	4	2008	4	2008	1	Indonesia	Location 43, Karimunjawa Island	-5.84853	110.471	point	881	Afendi, N., Rachmawan, D. & Gumert, M.D. 2011 The long-tailed macaques of Karimunjawa (Macaca fascicularis karimondjiwae): a small isolated subspecies threatened by human-macaque conflict. In Monkeys on the Edge: ecology and management of long-tailed macaques and their interface with humans (eds. M.D. Gumert, A. Fuentes & L. Jones-Engel), pp. 12-14. Cambridge, United Kingdom, Cambridge University…
651	4	2008	4	2008	1	Indonesia	Location 44, Karimunjawa Island	-5.8499	110.471	point	881	Afendi, N., Rachmawan, D. & Gumert, M.D. 2011 The long-tailed macaques of Karimunjawa (Macaca fascicularis karimondjiwae): a small isolated subspecies threatened by human-macaque conflict. In Monkeys on the Edge: ecology and management of long-tailed macaques and their interface with humans (eds. M.D. Gumert, A. Fuentes & L. Jones-Engel), pp. 12-14. Cambridge, United Kingdom, Cambridge University…
652	4	2008	4	2008	1	Indonesia	Location 45, Karimunjawa Island	-5.85118	110.471	point	881	Afendi, N., Rachmawan, D. & Gumert, M.D. 2011 The long-tailed macaques of Karimunjawa (Macaca fascicularis karimondjiwae): a small isolated subspecies threatened by human-macaque conflict. In Monkeys on the Edge: ecology and management of long-tailed macaques and their interface with humans (eds. M.D. Gumert, A. Fuentes & L. Jones-Engel), pp. 12-14. Cambridge, United Kingdom, Cambridge University…
653	4	2008	4	2008	1	Indonesia	Location 46, Karimunjawa Island	-5.85272	110.471	point	881	Afendi, N., Rachmawan, D. & Gumert, M.D. 2011 The long-tailed macaques of Karimunjawa (Macaca fascicularis karimondjiwae): a small isolated subspecies threatened by human-macaque conflict. In Monkeys on the Edge: ecology and management of long-tailed macaques and their interface with humans (eds. M.D. Gumert, A. Fuentes & L. Jones-Engel), pp. 12-14. Cambridge, United Kingdom, Cambridge University…
654	4	2008	4	2008	1	Indonesia	Location 47, Karimunjawa Island	-5.85332	110.47	point	881	Afendi, N., Rachmawan, D. & Gumert, M.D. 2011 The long-tailed macaques of Karimunjawa (Macaca fascicularis karimondjiwae): a small isolated subspecies threatened by human-macaque conflict. In Monkeys on the Edge: ecology and management of long-tailed macaques and their interface with humans (eds. M.D. Gumert, A. Fuentes & L. Jones-Engel), pp. 12-14. Cambridge, United Kingdom, Cambridge University…
655	4	2008	4	2008	1	Indonesia	Location 48, Karimunjawa Island	-5.85067	110.475	point	881	Afendi, N., Rachmawan, D. & Gumert, M.D. 2011 The long-tailed macaques of Karimunjawa (Macaca fascicularis karimondjiwae): a small isolated subspecies threatened by human-macaque conflict. In Monkeys on the Edge: ecology and management of long-tailed macaques and their interface with humans (eds. M.D. Gumert, A. Fuentes & L. Jones-Engel), pp. 12-14. Cambridge, United Kingdom, Cambridge University…
656	4	2008	4	2008	1	Indonesia	Location 49, Karimunjawa Island	-5.8534	110.477	point	881	Afendi, N., Rachmawan, D. & Gumert, M.D. 2011 The long-tailed macaques of Karimunjawa (Macaca fascicularis karimondjiwae): a small isolated subspecies threatened by human-macaque conflict. In Monkeys on the Edge: ecology and management of long-tailed macaques and their interface with humans (eds. M.D. Gumert, A. Fuentes & L. Jones-Engel), pp. 12-14. Cambridge, United Kingdom, Cambridge University…
657	4	2008	4	2008	1	Indonesia	Location 50, Karimunjawa Island	-5.85289	110.475	point	881	Afendi, N., Rachmawan, D. & Gumert, M.D. 2011 The long-tailed macaques of Karimunjawa (Macaca fascicularis karimondjiwae): a small isolated subspecies threatened by human-macaque conflict. In Monkeys on the Edge: ecology and management of long-tailed macaques and their interface with humans (eds. M.D. Gumert, A. Fuentes & L. Jones-Engel), pp. 12-14. Cambridge, United Kingdom, Cambridge University…
658	4	2008	4	2008	1	Indonesia	Location 51, Karimunjawa Island	-5.85169	110.476	point	881	Afendi, N., Rachmawan, D. & Gumert, M.D. 2011 The long-tailed macaques of Karimunjawa (Macaca fascicularis karimondjiwae): a small isolated subspecies threatened by human-macaque conflict. In Monkeys on the Edge: ecology and management of long-tailed macaques and their interface with humans (eds. M.D. Gumert, A. Fuentes & L. Jones-Engel), pp. 12-14. Cambridge, United Kingdom, Cambridge University…
659	4	2008	4	2008	1	Indonesia	Location 52, Karimunjawa Island	-5.85502	110.473	point	881	Afendi, N., Rachmawan, D. & Gumert, M.D. 2011 The long-tailed macaques of Karimunjawa (Macaca fascicularis karimondjiwae): a small isolated subspecies threatened by human-macaque conflict. In Monkeys on the Edge: ecology and management of long-tailed macaques and their interface with humans (eds. M.D. Gumert, A. Fuentes & L. Jones-Engel), pp. 12-14. Cambridge, United Kingdom, Cambridge University…
660	4	2008	4	2008	1	Indonesia	Location 53, Karimunjawa Island	-5.85528	110.474	point	881	Afendi, N., Rachmawan, D. & Gumert, M.D. 2011 The long-tailed macaques of Karimunjawa (Macaca fascicularis karimondjiwae): a small isolated subspecies threatened by human-macaque conflict. In Monkeys on the Edge: ecology and management of long-tailed macaques and their interface with humans (eds. M.D. Gumert, A. Fuentes & L. Jones-Engel), pp. 12-14. Cambridge, United Kingdom, Cambridge University…
661	4	2008	4	2008	1	Indonesia	Location 54, Karimunjawa Island	-5.85332	110.473	point	881	Afendi, N., Rachmawan, D. & Gumert, M.D. 2011 The long-tailed macaques of Karimunjawa (Macaca fascicularis karimondjiwae): a small isolated subspecies threatened by human-macaque conflict. In Monkeys on the Edge: ecology and management of long-tailed macaques and their interface with humans (eds. M.D. Gumert, A. Fuentes & L. Jones-Engel), pp. 12-14. Cambridge, United Kingdom, Cambridge University…
662	4	2008	4	2008	1	Indonesia	Location 55, Karimunjawa Island	-5.85332	110.474	point	881	Afendi, N., Rachmawan, D. & Gumert, M.D. 2011 The long-tailed macaques of Karimunjawa (Macaca fascicularis karimondjiwae): a small isolated subspecies threatened by human-macaque conflict. In Monkeys on the Edge: ecology and management of long-tailed macaques and their interface with humans (eds. M.D. Gumert, A. Fuentes & L. Jones-Engel), pp. 12-14. Cambridge, United Kingdom, Cambridge University…
979	8	1999	1	2000	1	Myanmar	Mahamyaing Reserved Forest	23.3255	94.6617	polygon	1070	Anonymous (2000) Wildlife Conservation Society Myanmar Report - Myanmar Tiger Program. pp. 28. Myanmar.
681	12	2011	2	2012	1	Indonesia	Timor-Leste	-9.65609	124.953	point	865	Anonymous (2012) Tasi Mane - Suai Supply Base EIA:Terrestrial flora and fauna technical report. pp. 28. Australia, WorleyParsons Services Pty Ltd; Government of Timor-Leste.
1120	7	2012	4	2013	1	Indonesia	Labanan Research Forest	1.90846	117.208	polygon	1078	Atmoko, T.L., NS; Lipu. . 2013 Diversity and Conservation Status of Mammals in Labanan Research Forest, East Kalimantan, Indonesia. (p. 14. Burung, Indonesia, International Conference on Forest and Biodiversity, Manado Forestry Research Institute.
490	10	2009	12	2009	1	Philippines	Mount Mahuson, Mindanao	7.22227	125.193	point	744	Aya-ay, A.M. 2012 The distribution and relative abundance of medium-sized arboreal mammals at Mt. Mahuson, Mount Apo Key Biodiversity Area. University of the Immaculate Conception Research Journal 17, 199-214.
1268	7	1991	7	1991	1	Philippines	Mt Canlaon Guintubdan 1500m, Negros	10.4233	123.102	point	pc	Brooks, T.M. (2014) personal communication	827	Brooks, T., Evans, T., Dutson, G., Anderson, G., Asane, D., Timmins, R. & Toledo, A. 1992 The conservation status of the birds of Negros, Philippines. Bird Conservation International 2, 273-302.	1160	Evans, T.D., Dutson, G.C.L. & Brooks, T.M. 1993 Cambridge Philippines Rainforest Project 1991: Final Report, BirdLife; 95 p.
1270	7	1991	7	1991	1	Philippines	Mt Canlaon Guintubdan 1200m, Negros	10.4227	123.099	point	pc	Brooks, T.M. (2014) personal communication	827	Brooks, T., Evans, T., Dutson, G., Anderson, G., Asane, D., Timmins, R. & Toledo, A. 1992 The conservation status of the birds of Negros, Philippines. Bird Conservation International 2, 273-302.	1160	Evans, T.D., Dutson, G.C.L. & Brooks, T.M. 1993 Cambridge Philippines Rainforest Project 1991: Final Report, BirdLife; 95 p.
1271	7	1991	7	1991	1	Philippines	Mt Canlaon Guintubdan 1300m, Negros	10.4224	123.1	point	pc	Brooks, T.M. (2014) personal communication	827	Brooks, T., Evans, T., Dutson, G., Anderson, G., Asane, D., Timmins, R. & Toledo, A. 1992 The conservation status of the birds of Negros, Philippines. Bird Conservation International 2, 273-302.	1160	Evans, T.D., Dutson, G.C.L. & Brooks, T.M. 1993 Cambridge Philippines Rainforest Project 1991: Final Report, BirdLife; 95 p.
1273	7	1991	7	1991	1	Philippines	Mt Canlaon Mambucal 1500m, Negros	10.4624	123.127	point	pc	Brooks, T.M. (2014) personal communication	827	Brooks, T., Evans, T., Dutson, G., Anderson, G., Asane, D., Timmins, R. & Toledo, A. 1992 The conservation status of the birds of Negros, Philippines. Bird Conservation International 2, 273-302.	1160	Evans, T.D., Dutson, G.C.L. & Brooks, T.M. 1993 Cambridge Philippines Rainforest Project 1991: Final Report, BirdLife; 95 p.
1274	8	1991	8	1991	1	Philippines	Mt Canlaon Mambucal 1200m, Negros	10.4712	123.12	point	pc	Brooks, T.M. (2014) personal communication	827	Brooks, T., Evans, T., Dutson, G., Anderson, G., Asane, D., Timmins, R. & Toledo, A. 1992 The conservation status of the birds of Negros, Philippines. Bird Conservation International 2, 273-302.	1160	Evans, T.D., Dutson, G.C.L. & Brooks, T.M. 1993 Cambridge Philippines Rainforest Project 1991: Final Report, BirdLife; 95 p.
1275	8	1991	8	1991	1	Philippines	Mt Canlaon Mambucal 1300m, Negros	10.4671	123.121	point	pc	Brooks, T.M. (2014) personal communication	827	Brooks, T., Evans, T., Dutson, G., Anderson, G., Asane, D., Timmins, R. & Toledo, A. 1992 The conservation status of the birds of Negros, Philippines. Bird Conservation International 2, 273-302.	1160	Evans, T.D., Dutson, G.C.L. & Brooks, T.M. 1993 Cambridge Philippines Rainforest Project 1991: Final Report, BirdLife; 95 p.
1278	8	1991	8	1991	1	Philippines	Patag 1000m, Negros	10.6788	123.177	point	pc	Brooks, T.M. (2014) personal communication	827	Brooks, T., Evans, T., Dutson, G., Anderson, G., Asane, D., Timmins, R. & Toledo, A. 1992 The conservation status of the birds of Negros, Philippines. Bird Conservation International 2, 273-302.	1160	Evans, T.D., Dutson, G.C.L. & Brooks, T.M. 1993 Cambridge Philippines Rainforest Project 1991: Final Report, BirdLife; 95 p.
1279	8	1991	8	1991	1	Philippines	Balinsasayao 1000m, Negros	9.34626	123.155	point	pc	Brooks, T.M. (2014) personal communication	827	Brooks, T., Evans, T., Dutson, G., Anderson, G., Asane, D., Timmins, R. & Toledo, A. 1992 The conservation status of the birds of Negros, Philippines. Bird Conservation International 2, 273-302.	1160	Evans, T.D., Dutson, G.C.L. & Brooks, T.M. 1993 Cambridge Philippines Rainforest Project 1991: Final Report, BirdLife; 95 p.
1281	9	1991	9	1991	1	Philippines	Mt Halcon Ilong Ridge 1000m, Mindoro	13.2348	120.975	point	pc	Brooks, T.M. (2014) personal communication	1160	Evans, T.D., Dutson, G.C.L. & Brooks, T.M. 1993 Cambridge Philippines Rainforest Project 1991: Final Report, BirdLife; 95 p.
1284	9	1991	9	1991	1	Philippines	San Vicente 750m, Mindoro	13.4598	120.695	point	pc	Brooks, T.M. (2014) personal communication	1160	Evans, T.D., Dutson, G.C.L. & Brooks, T.M. 1993 Cambridge Philippines Rainforest Project 1991: Final Report, BirdLife; 95 p.
689	6	2009	6	2009	1	Indonesia	Tiwu Nampar, Mbeliling Forest	-8.62947	119.882	point	828	Buchwald, E, Jakobsen, MK. Low key monitoring in the Mbeliling forest: Five new routes laid out and tested June 16th-June 27th 2009 (2009) Dansk Ornitologisk Forening, 1-14
689	6	2009	6	2009	1	Indonesia	Golo Pongkor, Mbeliling Forest	-8.59696	119.908	point	828	Buchwald, E, Jakobsen, MK. Low key monitoring in the Mbeliling forest: Five new routes laid out and tested June 16th-June 27th 2009 (2009) Dansk Ornitologisk Forening, 1-14
689	6	2009	6	2009	1	Indonesia	Golo Mbu, Mbeliling Forest	-8.65662	120.016	point	828	Buchwald, E, Jakobsen, MK. Low key monitoring in the Mbeliling forest: Five new routes laid out and tested June 16th-June 27th 2009 (2009) Dansk Ornitologisk Forening, 1-14
689	6	2009	6	2009	1	Indonesia	Golo Kempo, Mbeliling Forest	-8.64377	120.061	point	828	Buchwald, E, Jakobsen, MK. Low key monitoring in the Mbeliling forest: Five new routes laid out and tested June 16th-June 27th 2009 (2009) Dansk Ornitologisk Forening, 1-14
226	8	1986	9	1986	1	Indonesia	Site 1 Busang River, Barito Watershed, Kalimantan Tengah	-0.049782	113.99	point	16	Chivers, D.J. & Burton, K.M. 1988 Some Observations on the Primates of Kalimantan Tengah, Indonesia. Primate Conservation, 158.
227	8	1986	9	1986	1	Indonesia	Site 2 Busang River, Barito Watershed, Kalimantan Tengah	-0.083427	114.005	point	16	Chivers, D.J. & Burton, K.M. 1988 Some Observations on the Primates of Kalimantan Tengah, Indonesia. Primate Conservation, 158.
228	8	1986	9	1986	1	Indonesia	Site 3 Busang River, Barito Watershed, Kalimantan Tengah	-0.088577	114.013	point	16	Chivers, D.J. & Burton, K.M. 1988 Some Observations on the Primates of Kalimantan Tengah, Indonesia. Primate Conservation, 158.
229	8	1986	9	1986	1	Indonesia	Site 4 Busang River, Barito Watershed, Kalimantan Tengah	-0.077248	114.031	point	16	Chivers, D.J. & Burton, K.M. 1988 Some Observations on the Primates of Kalimantan Tengah, Indonesia. Primate Conservation, 158.
230	8	1986	9	1986	1	Indonesia	Site 5 Busang River, Barito Watershed, Kalimantan Tengah	-0.073471	114.061	point	16	Chivers, D.J. & Burton, K.M. 1988 Some Observations on the Primates of Kalimantan Tengah, Indonesia. Primate Conservation, 158.
231	8	1986	9	1986	1	Indonesia	Site 6 Busang River, Barito Watershed, Kalimantan Tengah	-0.094414	114.077	point	16	Chivers, D.J. & Burton, K.M. 1988 Some Observations on the Primates of Kalimantan Tengah, Indonesia. Primate Conservation, 158.
232	8	1986	9	1986	1	Indonesia	Site 7 Busang River, Barito Watershed, Kalimantan Tengah	-0.112266	114.09	point	16	Chivers, D.J. & Burton, K.M. 1988 Some Observations on the Primates of Kalimantan Tengah, Indonesia. Primate Conservation, 158.
233	8	1986	9	1986	1	Indonesia	Site 8 Busang River, Barito Watershed, Kalimantan Tengah	-0.100937	114.166	point	16	Chivers, D.J. & Burton, K.M. 1988 Some Observations on the Primates of Kalimantan Tengah, Indonesia. Primate Conservation, 158.
234	8	1986	9	1986	1	Indonesia	Site 9 Busang River, Barito Watershed, Kalimantan Tengah	-0.11673	114.171	point	16	Chivers, D.J. & Burton, K.M. 1988 Some Observations on the Primates of Kalimantan Tengah, Indonesia. Primate Conservation, 158.
235	8	1986	9	1986	1	Indonesia	Site 10 Busang River, Barito Watershed, Kalimantan Tengah	-0.121193	114.183	point	16	Chivers, D.J. & Burton, K.M. 1988 Some Observations on the Primates of Kalimantan Tengah, Indonesia. Primate Conservation, 158.
236	8	1986	9	1986	1	Indonesia	Site 11 Busang River, Barito Watershed, Kalimantan Tengah	-0.109863	114.203	point	16	Chivers, D.J. & Burton, K.M. 1988 Some Observations on the Primates of Kalimantan Tengah, Indonesia. Primate Conservation, 158.
237	8	1986	9	1986	1	Indonesia	Site 12 Busang River, Barito Watershed, Kalimantan Tengah	-0.099564	114.225	point	16	Chivers, D.J. & Burton, K.M. 1988 Some Observations on the Primates of Kalimantan Tengah, Indonesia. Primate Conservation, 158.
238	8	1986	9	1986	1	Indonesia	Site 13 Busang River, Barito Watershed, Kalimantan Tengah	-0.10437	114.237	point	16	Chivers, D.J. & Burton, K.M. 1988 Some Observations on the Primates of Kalimantan Tengah, Indonesia. Primate Conservation, 158.
239	8	1986	9	1986	1	Indonesia	Site 14 Busang River, Barito Watershed, Kalimantan Tengah	-0.097504	114.261	point	16	Chivers, D.J. & Burton, K.M. 1988 Some Observations on the Primates of Kalimantan Tengah, Indonesia. Primate Conservation, 158.
240	8	1986	9	1986	1	Indonesia	Site 15 Busang River, Barito Watershed, Kalimantan Tengah	-0.109177	114.27	point	16	Chivers, D.J. & Burton, K.M. 1988 Some Observations on the Primates of Kalimantan Tengah, Indonesia. Primate Conservation, 158.
241	8	1986	9	1986	1	Indonesia	Jaloi River 1, Barito Watershed, Kalimantan Tengah	-0.094757	114.011	point	16	Chivers, D.J. & Burton, K.M. 1988 Some Observations on the Primates of Kalimantan Tengah, Indonesia. Primate Conservation, 158.
242	8	1986	9	1986	1	Indonesia	Murung River, Barito Watershed, Kalimantan Tengah	-0.096817	114.29	point	16	Chivers, D.J. & Burton, K.M. 1988 Some Observations on the Primates of Kalimantan Tengah, Indonesia. Primate Conservation, 158.
243	8	1986	9	1986	1	Indonesia	Location 1A, Kalimantan Tengah	-0.285643	114.028	point	16	Chivers, D.J. & Burton, K.M. 1988 Some Observations on the Primates of Kalimantan Tengah, Indonesia. Primate Conservation, 158.
244	8	1979	5	1986	1	Indonesia	Site 1B Busang River, Barito Watershed, Kalimantan Tengah	-0.036736	114.06	point	16	Chivers, D.J. & Burton, K.M. 1988 Some Observations on the Primates of Kalimantan Tengah, Indonesia. Primate Conservation, 158.
245	8	1979	5	1986	1	Indonesia	Site 2B Busang River, Barito Watershed, Kalimantan Tengah	0.008583	114.061	point	16	Chivers, D.J. & Burton, K.M. 1988 Some Observations on the Primates of Kalimantan Tengah, Indonesia. Primate Conservation, 158.
246	8	1979	5	1986	1	Indonesia	Site 3B Busang River, Barito Watershed, Kalimantan Tengah	-0.107803	114.092	point	16	Chivers, D.J. & Burton, K.M. 1988 Some Observations on the Primates of Kalimantan Tengah, Indonesia. Primate Conservation, 158.
247	8	1979	5	1986	1	Indonesia	Jaloi River 2, Barito Watershed, Kalimantan Tengah	-0.084114	114.032	point	16	Chivers, D.J. & Burton, K.M. 1988 Some Observations on the Primates of Kalimantan Tengah, Indonesia. Primate Conservation, 158.
248	8	1979	5	1986	1	Indonesia	Barito River, Barito Watershed, Kalimantan Tengah	-0.344007	114.059	point	16	Chivers, D.J. & Burton, K.M. 1988 Some Observations on the Primates of Kalimantan Tengah, Indonesia. Primate Conservation, 158.
249	8	1979	5	1986	1	Indonesia	Site 1B Murung River, Barito Watershed, Kalimantan Tengah	-0.013733	114.291	point	16	Chivers, D.J. & Burton, K.M. 1988 Some Observations on the Primates of Kalimantan Tengah, Indonesia. Primate Conservation, 158.
250	8	1979	5	1986	1	Indonesia	Site 2B Murung River, Barito Watershed, Kalimantan Tengah	-0.035019	114.324	point	16	Chivers, D.J. & Burton, K.M. 1988 Some Observations on the Primates of Kalimantan Tengah, Indonesia. Primate Conservation, 158.
251	8	1979	5	1986	1	Indonesia	Site 1 Beriwet River, Barito Watershed, Kalimantan Tengah	-0.622089	114.73	point	16	Chivers, D.J. & Burton, K.M. 1988 Some Observations on the Primates of Kalimantan Tengah, Indonesia. Primate Conservation, 158.
252	8	1979	5	1986	1	Indonesia	Site 2 Beriwet River, Barito Watershed, Kalimantan Tengah	-0.67633	114.874	point	16	Chivers, D.J. & Burton, K.M. 1988 Some Observations on the Primates of Kalimantan Tengah, Indonesia. Primate Conservation, 158.
253	8	1979	5	1986	1	Indonesia	Site 3 Beriwet River, Barito Watershed, Kalimantan Tengah	-1.13152	114.846	point	16	Chivers, D.J. & Burton, K.M. 1988 Some Observations on the Primates of Kalimantan Tengah, Indonesia. Primate Conservation, 158.
254	8	1979	5	1986	1	Indonesia	Location 2, Kalimantan Tengah	-2.38609	114.123	point	16	Chivers, D.J. & Burton, K.M. 1988 Some Observations on the Primates of Kalimantan Tengah, Indonesia. Primate Conservation, 158.
255	8	1979	5	1986	1	Indonesia	Location 3, Kalimantan Tengah	-2.78394	114.255	point	16	Chivers, D.J. & Burton, K.M. 1988 Some Observations on the Primates of Kalimantan Tengah, Indonesia. Primate Conservation, 158.
256	8	1979	5	1986	1	Indonesia	Location 4, Kalimantan Tengah	-2.24887	114.118	point	16	Chivers, D.J. & Burton, K.M. 1988 Some Observations on the Primates of Kalimantan Tengah, Indonesia. Primate Conservation, 158.
257	8	1979	5	1986	1	Indonesia	Location 5, Kalimantan Tengah	-2.16379	113.989	point	16	Chivers, D.J. & Burton, K.M. 1988 Some Observations on the Primates of Kalimantan Tengah, Indonesia. Primate Conservation, 158.
258	8	1979	5	1986	1	Indonesia	Location 6, Kalimantan Tengah	-2.05949	113.942	point	16	Chivers, D.J. & Burton, K.M. 1988 Some Observations on the Primates of Kalimantan Tengah, Indonesia. Primate Conservation, 158.
259	8	1979	5	1986	1	Indonesia	Location 7, Kalimantan Tengah	-2.26808	113.873	point	16	Chivers, D.J. & Burton, K.M. 1988 Some Observations on the Primates of Kalimantan Tengah, Indonesia. Primate Conservation, 158.
260	8	1979	5	1986	1	Indonesia	Location 8, Kalimantan Tengah	-2.07596	113.752	point	16	Chivers, D.J. & Burton, K.M. 1988 Some Observations on the Primates of Kalimantan Tengah, Indonesia. Primate Conservation, 158.
261	8	1979	5	1986	1	Indonesia	Location 9, Kalimantan Tengah	-1.69989	113.656	point	16	Chivers, D.J. & Burton, K.M. 1988 Some Observations on the Primates of Kalimantan Tengah, Indonesia. Primate Conservation, 158.
262	8	1979	5	1986	1	Indonesia	Location 10, Kalimantan Tengah	-1.82068	113.947	point	16	Chivers, D.J. & Burton, K.M. 1988 Some Observations on the Primates of Kalimantan Tengah, Indonesia. Primate Conservation, 158.
263	8	1979	5	1986	1	Indonesia	Location 12, Kalimantan Tengah	-1.68341	113.936	point	16	Chivers, D.J. & Burton, K.M. 1988 Some Observations on the Primates of Kalimantan Tengah, Indonesia. Primate Conservation, 158.
264	8	1979	5	1986	1	Indonesia	Location 13, Kalimantan Tengah	-1.4418	113.92	point	16	Chivers, D.J. & Burton, K.M. 1988 Some Observations on the Primates of Kalimantan Tengah, Indonesia. Primate Conservation, 158.
265	8	1979	5	1986	1	Indonesia	Location 14, Kalimantan Tengah	-1.11367	113.894	point	16	Chivers, D.J. & Burton, K.M. 1988 Some Observations on the Primates of Kalimantan Tengah, Indonesia. Primate Conservation, 158.
266	8	1979	5	1986	1	Indonesia	Location 15, Kalimantan Tengah	-1.08483	113.805	point	16	Chivers, D.J. & Burton, K.M. 1988 Some Observations on the Primates of Kalimantan Tengah, Indonesia. Primate Conservation, 158.
267	8	1979	5	1986	1	Indonesia	Location 16, Kalimantan Tengah	-0.914573	113.302	point	16	Chivers, D.J. & Burton, K.M. 1988 Some Observations on the Primates of Kalimantan Tengah, Indonesia. Primate Conservation, 158.
268	8	1979	5	1986	1	Indonesia	Location 17, Kalimantan Tengah	-3.18714	114.532	point	16	Chivers, D.J. & Burton, K.M. 1988 Some Observations on the Primates of Kalimantan Tengah, Indonesia. Primate Conservation, 158.
269	8	1979	5	1986	1	Indonesia	Location 18, Kalimantan Tengah	-1.99087	113.351	point	16	Chivers, D.J. & Burton, K.M. 1988 Some Observations on the Primates of Kalimantan Tengah, Indonesia. Primate Conservation, 158.
270	8	1979	5	1986	1	Indonesia	Location 19, Kalimantan Tengah	-1.50907	113.194	point	16	Chivers, D.J. & Burton, K.M. 1988 Some Observations on the Primates of Kalimantan Tengah, Indonesia. Primate Conservation, 158.
271	8	1979	5	1986	1	Indonesia	Location 1B, Kalimantan Tengah	-1.37865	113.115	point	16	Chivers, D.J. & Burton, K.M. 1988 Some Observations on the Primates of Kalimantan Tengah, Indonesia. Primate Conservation, 158.
197	5	2009	5	2009	1	Cambodia	Site 2, Samkos Wildlife Sanctuary	12.2077	103.066	point	pc	Coudrat, C (2013) personal communication	20	Coudrat, C.N.Z., Rogers, L.D. & Nekaris, K.A.I. 2011 Abundance of primates reveals Samkos Wildlife Sanctuary, Cardamom Mountains, Cambodia as a priority area for conservation. Oryx 45, 427-434. (doi:10.1017/s0030605310001080).
198	5	2009	5	2009	1	Cambodia	Site 4, Samkos Wildlife Sanctuary	12.2145	103.069	point	pc	Coudrat, C (2013) personal communication	20	Coudrat, C.N.Z., Rogers, L.D. & Nekaris, K.A.I. 2011 Abundance of primates reveals Samkos Wildlife Sanctuary, Cardamom Mountains, Cambodia as a priority area for conservation. Oryx 45, 427-434. (doi:10.1017/s0030605310001080).
192	6	1999	7	2000	1	Indonesia	Padangtegal, Ubud, Bali,	-8.51253	115.261	point	378	Emel, G.; Fuentes, A.; Suaryana, K.G. (2001) Visual monitoring by Macaca fascicularis at Padangtegal, Bali, Indonesia.AMERICAN JOURNAL OF PHYSICAL ANTHROPOLOGY. (Suppl 32). Pgs: 62
504	4	2001	7	2001	1	Indonesia	Taman Wisata Alam	-7.70717	108.659	point	pc	Engelhardt A. (2014) personal communication	748	Engelhardt, A., Fischer, J., Neumann, C., Pfeifer, J.B. & Heistermann, M. 2012 Information content of female copulation calls in wild long-tailed macaques (Macaca fascicularis). Behav Ecol Sociobiol 66, 121-134. (doi:10.1007/s00265-011-1260-9).
502	5	2011	6	2011	1	Indonesia	PAL 31, Uloalanang Kecubung Nature Reserve	-6.95615	109.873	point	749	Fakhri, K., Priyono, B. & Rahayuningsih, M. 2012 Preliminary Study on the Population and Distribution of Macaca fascicularis Raffles in Ulolanang Nature Reserve. Unnes Journal of Life Science 1, 119-125.
503	5	2011	6	2011	1	Indonesia	PAL 51, Uloalanang Kecubung Nature Reserve	-6.96063	109.871	point	749	Fakhri, K., Priyono, B. & Rahayuningsih, M. 2012 Preliminary Study on the Population and Distribution of Macaca fascicularis Raffles in Ulolanang Nature Reserve. Unnes Journal of Life Science 1, 119-125.
2	4	1985	5	1985	1	Malaysia	Site 1, Kuala Krau District, Pahang	3.71667	102.367	point	1247	Global Biodiversity Information Facility; http://www.gbif.org/
4	5	1994	5	1994	1	Malaysia	Site 2, Pahang	4.3	102.3	point	1247	Global Biodiversity Information Facility; http://www.gbif.org/
5	4	1987	4	1987	1	Philippines	Location 1, Maripipi Island	11.78	124.3	point	1247	Global Biodiversity Information Facility; http://www.gbif.org/
6	4	1987			1	Philippines	Mt. Sayao	11.5503	124.483	point	1247	Global Biodiversity Information Facility; http://www.gbif.org/
8	5	1989	5	1989	1	Philippines	Mt Guitinguitin, lower slopes	12.4833	122.517	point	1247	Global Biodiversity Information Facility; http://www.gbif.org/
9	6	1991	6	1991	1	Malaysia	Sabor	7.21667	117.233	point	1247	Global Biodiversity Information Facility; http://www.gbif.org/
10	6	1991	6	1991	1	Malaysia	Karakit	7.11667	117.083	point	1247	Global Biodiversity Information Facility; http://www.gbif.org/
11	6	1992	6	1992	1	Philippines	Mt Isarog National Park, Ocampo Munic, Del Rosario	13.67	123.38	point	1247	Global Biodiversity Information Facility; http://www.gbif.org/
12	1	1997	5	1998	1	Philippines	Bagumbayan	6.3	124.533	point	1247	Global Biodiversity Information Facility; http://www.gbif.org/
17	8	2000	8	2000	1	Malaysia	Jesselton (Kota Kinabalu)	5.98061	116.087	point	1247	Global Biodiversity Information Facility; http://www.gbif.org/
19	11	2000	11	2000	1	Indonesia	Deli, Sumatra	3.43252	98.8464	polygon	1247	Global Biodiversity Information Facility; http://www.gbif.org/
20	7	2006	3	2007	1	Philippines	Irawan	9.80791	118.693	point	1247	Global Biodiversity Information Facility; http://www.gbif.org/
22	3	2007	3	2007	1	Philippines	Location 1, Palawan Island; Puerto Princesa: Irawan	9.83	118.64	point	1247	Global Biodiversity Information Facility; http://www.gbif.org/
23	7	2008	7	2008	1	Philippines	Labo, Tulay na Lupa, Luzon	14.02	122.78	point	1247	Global Biodiversity Information Facility; http://www.gbif.org/
24	6	2009	6	2009	1	Philippines	San Luis; Real; Minoli	15.68	121.52	point	1247	Global Biodiversity Information Facility; http://www.gbif.org/
550	3	1979	3	1979	1	Philippines	Davao City, North Cotabato	7.01667	125.367	point	1247	Global Biodiversity Information Facility; http://www.gbif.org/
551	7	2012	7	2012	1	Indonesia	West Bali National Park	-8.1244	114.465	point	1247	Global Biodiversity Information Facility; http://www.gbif.org/
552	4	2008	4	2008	1	Indonesia	Jalan Hanoman Padang Tegal, Ubud, Bali	-8.49739	115.266	point	1247	Global Biodiversity Information Facility; http://www.gbif.org/
553	11	2011	11	2011	1	Malaysia	Batu Caves, Selangor	3.23771	101.684	point	1247	Global Biodiversity Information Facility; http://www.gbif.org/
554	11	2011	11	2011	1	Malaysia	Taman Negara	4.3853	102.403	point	1247	Global Biodiversity Information Facility; http://www.gbif.org/
555	1	2010	1	2010	1	Indonesia	Pulau Weh	5.90155	95.2185	point	1247	Global Biodiversity Information Facility; http://www.gbif.org/
556	1	2012	1	2012	1	Singapore	Site 1, Singapur	1.355	103.777	point	1247	Global Biodiversity Information Facility; http://www.gbif.org/
557	11	2011	11	2011	1	Malaysia	Rasa Ria	5.97647	116.116	point	1247	Global Biodiversity Information Facility; http://www.gbif.org/
558	12	2008	12	2008	1	Thailand	Railay	8.01946	98.8343	point	1247	Global Biodiversity Information Facility; http://www.gbif.org/
559	8	2007	8	2007	1	Thailand	Petchaburi	12.9035	99.6341	point	1247	Global Biodiversity Information Facility; http://www.gbif.org/
674	9	2007	9	2007	1	Philippines	Patnanungan Norte	14.8067	122.157	point	pc	Gonzalez, J.C.T. (2014) personal communication	836	Gonzalez, J.C.T. 2007 Technical report on the biodiversity survey of priority sites in the municipality of Patnanungan. pp. 53, Polillo Islands Biodiversity Conservation Foundation, Inc & Fauna and Flora International Philippines Biodiversity Conservation Programme & The Darwin Initiative for the Survival of Species.
674	9	2007	9	2007	1	Philippines	Brgy Sang-il, Patnanungan Sur	14.7742	122.227	point	pc	Gonzalez, J.C.T. (2014) personal communication	836	Gonzalez, J.C.T. 2007 Technical report on the biodiversity survey of priority sites in the municipality of Patnanungan. pp. 53, Polillo Islands Biodiversity Conservation Foundation, Inc & Fauna and Flora International Philippines Biodiversity Conservation Programme & The Darwin Initiative for the Survival of Species.
697	12	2009	12	2009	1	Thailand	Piak Nam Yai, Ranong Province	9.58333	98.4667	point	838	Gumert, M.D., Hoong, L.K. & Malaivijitnond, S. 2011 Sex differences in the stone tool-use behavior of a wild population of burmese long-tailed macaques (Macaca fascicularis aurea). Am. J. Primatol. 73, 1239-1249. (doi:10.1002/ajp.20996).
698	12	2009	12	2009	1	Thailand	Thao Island, Ranong Province	9.57743	98.4809	point	838	Gumert, M.D., Hoong, L.K. & Malaivijitnond, S. 2011 Sex differences in the stone tool-use behavior of a wild population of burmese long-tailed macaques (Macaca fascicularis aurea). Am. J. Primatol. 73, 1239-1249. (doi:10.1002/ajp.20996).
1458	2	2001	2	2001	1	Indonesia	Plawangan, Mount Rinjani National Park, Lombok	-8.3852	116.402	point	pc	Hadi, I (2015) personal communication	1257	Hadi, I., Suryobroto, B. & Watanabe, K. 2012 Anthropogenic influences on the socioecology of long-tailed macaques (Macaca fascicularis) in Lombok Island, Indonesia. Jurnal Biologi Indonesia 8, 1-7.	839	Hadi, I., Suryobroto, B. & Watanabe, K. 2010 Anthropogenic Influences on the Sosioecology of Long-tailed Macaques (Macaca fascicularis) in Lombok Island, Indonesia. In The 2010 International Meeting of the Association for Tropical Biology and Conservation: Tropical biodiversity: surviving the food, energy and climate crisis (pp. 76-77. Bali, Indonesia.
1459	8	2002	12	2002	1	Indonesia	Plawangan, Mount Rinjani National Park, Lombok	-8.3852	116.402	point	pc	Hadi, I (2015) personal communication	1257	Hadi, I., Suryobroto, B. & Watanabe, K. 2012 Anthropogenic influences on the socioecology of long-tailed macaques (Macaca fascicularis) in Lombok Island, Indonesia. Jurnal Biologi Indonesia 8, 1-7.	839	Hadi, I., Suryobroto, B. & Watanabe, K. 2010 Anthropogenic Influences on the Sosioecology of Long-tailed Macaques (Macaca fascicularis) in Lombok Island, Indonesia. In The 2010 International Meeting of the Association for Tropical Biology and Conservation: Tropical biodiversity: surviving the food, energy and climate crisis (pp. 76-77. Bali, Indonesia.
1460	5	2003	5	2003	1	Indonesia	Plawangan, Mount Rinjani National Park, Lombok	-8.3852	116.402	point	pc	Hadi, I (2015) personal communication	1257	Hadi, I., Suryobroto, B. & Watanabe, K. 2012 Anthropogenic influences on the socioecology of long-tailed macaques (Macaca fascicularis) in Lombok Island, Indonesia. Jurnal Biologi Indonesia 8, 1-7.	839	Hadi, I., Suryobroto, B. & Watanabe, K. 2010 Anthropogenic Influences on the Sosioecology of Long-tailed Macaques (Macaca fascicularis) in Lombok Island, Indonesia. In The 2010 International Meeting of the Association for Tropical Biology and Conservation: Tropical biodiversity: surviving the food, energy and climate crisis (pp. 76-77. Bali, Indonesia.
1461	9	2004	11	2004	1	Indonesia	Plawangan, Mount Rinjani National Park, Lombok	-8.3852	116.402	point	pc	Hadi, I (2015) personal communication	1257	Hadi, I., Suryobroto, B. & Watanabe, K. 2012 Anthropogenic influences on the socioecology of long-tailed macaques (Macaca fascicularis) in Lombok Island, Indonesia. Jurnal Biologi Indonesia 8, 1-7.	839	Hadi, I., Suryobroto, B. & Watanabe, K. 2010 Anthropogenic Influences on the Sosioecology of Long-tailed Macaques (Macaca fascicularis) in Lombok Island, Indonesia. In The 2010 International Meeting of the Association for Tropical Biology and Conservation: Tropical biodiversity: surviving the food, energy and climate crisis (pp. 76-77. Bali, Indonesia.
1462	2	2001	2	2001	1	Indonesia	Segara Anak, Mount Rinjani National Park, Lombok	-8.40004	116.387	point	pc	Hadi, I (2015) personal communication	1257	Hadi, I., Suryobroto, B. & Watanabe, K. 2012 Anthropogenic influences on the socioecology of long-tailed macaques (Macaca fascicularis) in Lombok Island, Indonesia. Jurnal Biologi Indonesia 8, 1-7.	839	Hadi, I., Suryobroto, B. & Watanabe, K. 2010 Anthropogenic Influences on the Sosioecology of Long-tailed Macaques (Macaca fascicularis) in Lombok Island, Indonesia. In The 2010 International Meeting of the Association for Tropical Biology and Conservation: Tropical biodiversity: surviving the food, energy and climate crisis (pp. 76-77. Bali, Indonesia.
1463	8	2002	12	2002	1	Indonesia	Segara Anak, Mount Rinjani National Park, Lombok	-8.40004	116.387	point	pc	Hadi, I (2015) personal communication	1257	Hadi, I., Suryobroto, B. & Watanabe, K. 2012 Anthropogenic influences on the socioecology of long-tailed macaques (Macaca fascicularis) in Lombok Island, Indonesia. Jurnal Biologi Indonesia 8, 1-7.	839	Hadi, I., Suryobroto, B. & Watanabe, K. 2010 Anthropogenic Influences on the Sosioecology of Long-tailed Macaques (Macaca fascicularis) in Lombok Island, Indonesia. In The 2010 International Meeting of the Association for Tropical Biology and Conservation: Tropical biodiversity: surviving the food, energy and climate crisis (pp. 76-77. Bali, Indonesia.
1464	5	2003	5	2003	1	Indonesia	Segara Anak, Mount Rinjani National Park, Lombok	-8.40004	116.387	point	pc	Hadi, I (2015) personal communication	1257	Hadi, I., Suryobroto, B. & Watanabe, K. 2012 Anthropogenic influences on the socioecology of long-tailed macaques (Macaca fascicularis) in Lombok Island, Indonesia. Jurnal Biologi Indonesia 8, 1-7.	839	Hadi, I., Suryobroto, B. & Watanabe, K. 2010 Anthropogenic Influences on the Sosioecology of Long-tailed Macaques (Macaca fascicularis) in Lombok Island, Indonesia. In The 2010 International Meeting of the Association for Tropical Biology and Conservation: Tropical biodiversity: surviving the food, energy and climate crisis (pp. 76-77. Bali, Indonesia.
1465	9	2004	11	2004	1	Indonesia	Segara Anak, Mount Rinjani National Park, Lombok	-8.40004	116.387	point	pc	Hadi, I (2015) personal communication	1257	Hadi, I., Suryobroto, B. & Watanabe, K. 2012 Anthropogenic influences on the socioecology of long-tailed macaques (Macaca fascicularis) in Lombok Island, Indonesia. Jurnal Biologi Indonesia 8, 1-7.	839	Hadi, I., Suryobroto, B. & Watanabe, K. 2010 Anthropogenic Influences on the Sosioecology of Long-tailed Macaques (Macaca fascicularis) in Lombok Island, Indonesia. In The 2010 International Meeting of the Association for Tropical Biology and Conservation: Tropical biodiversity: surviving the food, energy and climate crisis (pp. 76-77. Bali, Indonesia.
1466	2	2001	2	2001	1	Indonesia	Gunung Pengson, Lombok	-8.39036	116.425	point	pc	Hadi, I (2015) personal communication	1257	Hadi, I., Suryobroto, B. & Watanabe, K. 2012 Anthropogenic influences on the socioecology of long-tailed macaques (Macaca fascicularis) in Lombok Island, Indonesia. Jurnal Biologi Indonesia 8, 1-7.	839	Hadi, I., Suryobroto, B. & Watanabe, K. 2010 Anthropogenic Influences on the Sosioecology of Long-tailed Macaques (Macaca fascicularis) in Lombok Island, Indonesia. In The 2010 International Meeting of the Association for Tropical Biology and Conservation: Tropical biodiversity: surviving the food, energy and climate crisis (pp. 76-77. Bali, Indonesia.
1467	8	2002	12	2002	1	Indonesia	Gunung Pengson, Lombok	-8.39036	116.425	point	pc	Hadi, I (2015) personal communication	1257	Hadi, I., Suryobroto, B. & Watanabe, K. 2012 Anthropogenic influences on the socioecology of long-tailed macaques (Macaca fascicularis) in Lombok Island, Indonesia. Jurnal Biologi Indonesia 8, 1-7.	839	Hadi, I., Suryobroto, B. & Watanabe, K. 2010 Anthropogenic Influences on the Sosioecology of Long-tailed Macaques (Macaca fascicularis) in Lombok Island, Indonesia. In The 2010 International Meeting of the Association for Tropical Biology and Conservation: Tropical biodiversity: surviving the food, energy and climate crisis (pp. 76-77. Bali, Indonesia.
1468	5	2003	5	2003	1	Indonesia	Gunung Pengson, Lombok	-8.39036	116.425	point	pc	Hadi, I (2015) personal communication	1257	Hadi, I., Suryobroto, B. & Watanabe, K. 2012 Anthropogenic influences on the socioecology of long-tailed macaques (Macaca fascicularis) in Lombok Island, Indonesia. Jurnal Biologi Indonesia 8, 1-7.	839	Hadi, I., Suryobroto, B. & Watanabe, K. 2010 Anthropogenic Influences on the Sosioecology of Long-tailed Macaques (Macaca fascicularis) in Lombok Island, Indonesia. In The 2010 International Meeting of the Association for Tropical Biology and Conservation: Tropical biodiversity: surviving the food, energy and climate crisis (pp. 76-77. Bali, Indonesia.
1469	9	2004	11	2004	1	Indonesia	Gunung Pengson, Lombok	-8.39036	116.425	point	pc	Hadi, I (2015) personal communication	1257	Hadi, I., Suryobroto, B. & Watanabe, K. 2012 Anthropogenic influences on the socioecology of long-tailed macaques (Macaca fascicularis) in Lombok Island, Indonesia. Jurnal Biologi Indonesia 8, 1-7.	839	Hadi, I., Suryobroto, B. & Watanabe, K. 2010 Anthropogenic Influences on the Sosioecology of Long-tailed Macaques (Macaca fascicularis) in Lombok Island, Indonesia. In The 2010 International Meeting of the Association for Tropical Biology and Conservation: Tropical biodiversity: surviving the food, energy and climate crisis (pp. 76-77. Bali, Indonesia.
1470	2	2001	2	2001	1	Indonesia	Suranadi, Lombok	-8.5807	116.218	point	pc	Hadi, I (2015) personal communication	1257	Hadi, I., Suryobroto, B. & Watanabe, K. 2012 Anthropogenic influences on the socioecology of long-tailed macaques (Macaca fascicularis) in Lombok Island, Indonesia. Jurnal Biologi Indonesia 8, 1-7.	839	Hadi, I., Suryobroto, B. & Watanabe, K. 2010 Anthropogenic Influences on the Sosioecology of Long-tailed Macaques (Macaca fascicularis) in Lombok Island, Indonesia. In The 2010 International Meeting of the Association for Tropical Biology and Conservation: Tropical biodiversity: surviving the food, energy and climate crisis (pp. 76-77. Bali, Indonesia.
1471	8	2002	12	2002	1	Indonesia	Suranadi, Lombok	-8.5807	116.218	point	pc	Hadi, I (2015) personal communication	1257	Hadi, I., Suryobroto, B. & Watanabe, K. 2012 Anthropogenic influences on the socioecology of long-tailed macaques (Macaca fascicularis) in Lombok Island, Indonesia. Jurnal Biologi Indonesia 8, 1-7.	839	Hadi, I., Suryobroto, B. & Watanabe, K. 2010 Anthropogenic Influences on the Sosioecology of Long-tailed Macaques (Macaca fascicularis) in Lombok Island, Indonesia. In The 2010 International Meeting of the Association for Tropical Biology and Conservation: Tropical biodiversity: surviving the food, energy and climate crisis (pp. 76-77. Bali, Indonesia.
1472	5	2003	5	2003	1	Indonesia	Suranadi, Lombok	-8.5807	116.218	point	pc	Hadi, I (2015) personal communication	1257	Hadi, I., Suryobroto, B. & Watanabe, K. 2012 Anthropogenic influences on the socioecology of long-tailed macaques (Macaca fascicularis) in Lombok Island, Indonesia. Jurnal Biologi Indonesia 8, 1-7.	839	Hadi, I., Suryobroto, B. & Watanabe, K. 2010 Anthropogenic Influences on the Sosioecology of Long-tailed Macaques (Macaca fascicularis) in Lombok Island, Indonesia. In The 2010 International Meeting of the Association for Tropical Biology and Conservation: Tropical biodiversity: surviving the food, energy and climate crisis (pp. 76-77. Bali, Indonesia.
1473	9	2004	11	2004	1	Indonesia	Suranadi, Lombok	-8.5807	116.218	point	pc	Hadi, I (2015) personal communication	1257	Hadi, I., Suryobroto, B. & Watanabe, K. 2012 Anthropogenic influences on the socioecology of long-tailed macaques (Macaca fascicularis) in Lombok Island, Indonesia. Jurnal Biologi Indonesia 8, 1-7.	839	Hadi, I., Suryobroto, B. & Watanabe, K. 2010 Anthropogenic Influences on the Sosioecology of Long-tailed Macaques (Macaca fascicularis) in Lombok Island, Indonesia. In The 2010 International Meeting of the Association for Tropical Biology and Conservation: Tropical biodiversity: surviving the food, energy and climate crisis (pp. 76-77. Bali, Indonesia.
1474	2	2001	2	2001	1	Indonesia	Pusuk, Lombok	-8.4677	116.102	point	pc	Hadi, I (2015) personal communication	1257	Hadi, I., Suryobroto, B. & Watanabe, K. 2012 Anthropogenic influences on the socioecology of long-tailed macaques (Macaca fascicularis) in Lombok Island, Indonesia. Jurnal Biologi Indonesia 8, 1-7.	839	Hadi, I., Suryobroto, B. & Watanabe, K. 2010 Anthropogenic Influences on the Sosioecology of Long-tailed Macaques (Macaca fascicularis) in Lombok Island, Indonesia. In The 2010 International Meeting of the Association for Tropical Biology and Conservation: Tropical biodiversity: surviving the food, energy and climate crisis (pp. 76-77. Bali, Indonesia.
1475	8	2002	12	2002	1	Indonesia	Pusuk, Lombok	-8.4677	116.102	point	pc	Hadi, I (2015) personal communication	1257	Hadi, I., Suryobroto, B. & Watanabe, K. 2012 Anthropogenic influences on the socioecology of long-tailed macaques (Macaca fascicularis) in Lombok Island, Indonesia. Jurnal Biologi Indonesia 8, 1-7.	839	Hadi, I., Suryobroto, B. & Watanabe, K. 2010 Anthropogenic Influences on the Sosioecology of Long-tailed Macaques (Macaca fascicularis) in Lombok Island, Indonesia. In The 2010 International Meeting of the Association for Tropical Biology and Conservation: Tropical biodiversity: surviving the food, energy and climate crisis (pp. 76-77. Bali, Indonesia.
1476	5	2003	5	2003	1	Indonesia	Pusuk, Lombok	-8.4677	116.102	point	pc	Hadi, I (2015) personal communication	1257	Hadi, I., Suryobroto, B. & Watanabe, K. 2012 Anthropogenic influences on the socioecology of long-tailed macaques (Macaca fascicularis) in Lombok Island, Indonesia. Jurnal Biologi Indonesia 8, 1-7.	839	Hadi, I., Suryobroto, B. & Watanabe, K. 2010 Anthropogenic Influences on the Sosioecology of Long-tailed Macaques (Macaca fascicularis) in Lombok Island, Indonesia. In The 2010 International Meeting of the Association for Tropical Biology and Conservation: Tropical biodiversity: surviving the food, energy and climate crisis (pp. 76-77. Bali, Indonesia.
1477	9	2004	11	2004	1	Indonesia	Pusuk, Lombok	-8.4677	116.102	point	pc	Hadi, I (2015) personal communication	1257	Hadi, I., Suryobroto, B. & Watanabe, K. 2012 Anthropogenic influences on the socioecology of long-tailed macaques (Macaca fascicularis) in Lombok Island, Indonesia. Jurnal Biologi Indonesia 8, 1-7.	839	Hadi, I., Suryobroto, B. & Watanabe, K. 2010 Anthropogenic Influences on the Sosioecology of Long-tailed Macaques (Macaca fascicularis) in Lombok Island, Indonesia. In The 2010 International Meeting of the Association for Tropical Biology and Conservation: Tropical biodiversity: surviving the food, energy and climate crisis (pp. 76-77. Bali, Indonesia.
1478	2	2001	2	2001	1	Indonesia	Obel-Obel, Lombok	-8.2847	116.549	point	pc	Hadi, I (2015) personal communication	1257	Hadi, I., Suryobroto, B. & Watanabe, K. 2012 Anthropogenic influences on the socioecology of long-tailed macaques (Macaca fascicularis) in Lombok Island, Indonesia. Jurnal Biologi Indonesia 8, 1-7.	839	Hadi, I., Suryobroto, B. & Watanabe, K. 2010 Anthropogenic Influences on the Sosioecology of Long-tailed Macaques (Macaca fascicularis) in Lombok Island, Indonesia. In The 2010 International Meeting of the Association for Tropical Biology and Conservation: Tropical biodiversity: surviving the food, energy and climate crisis (pp. 76-77. Bali, Indonesia.
1479	8	2002	12	2002	1	Indonesia	Obel-Obel, Lombok	-8.2847	116.549	point	pc	Hadi, I (2015) personal communication	1257	Hadi, I., Suryobroto, B. & Watanabe, K. 2012 Anthropogenic influences on the socioecology of long-tailed macaques (Macaca fascicularis) in Lombok Island, Indonesia. Jurnal Biologi Indonesia 8, 1-7.	839	Hadi, I., Suryobroto, B. & Watanabe, K. 2010 Anthropogenic Influences on the Sosioecology of Long-tailed Macaques (Macaca fascicularis) in Lombok Island, Indonesia. In The 2010 International Meeting of the Association for Tropical Biology and Conservation: Tropical biodiversity: surviving the food, energy and climate crisis (pp. 76-77. Bali, Indonesia.
1480	5	2003	5	2003	1	Indonesia	Obel-Obel, Lombok	-8.2847	116.549	point	pc	Hadi, I (2015) personal communication	1257	Hadi, I., Suryobroto, B. & Watanabe, K. 2012 Anthropogenic influences on the socioecology of long-tailed macaques (Macaca fascicularis) in Lombok Island, Indonesia. Jurnal Biologi Indonesia 8, 1-7.	839	Hadi, I., Suryobroto, B. & Watanabe, K. 2010 Anthropogenic Influences on the Sosioecology of Long-tailed Macaques (Macaca fascicularis) in Lombok Island, Indonesia. In The 2010 International Meeting of the Association for Tropical Biology and Conservation: Tropical biodiversity: surviving the food, energy and climate crisis (pp. 76-77. Bali, Indonesia.
1481	9	2004	11	2004	1	Indonesia	Obel-Obel, Lombok	-8.2847	116.549	point	pc	Hadi, I (2015) personal communication	1257	Hadi, I., Suryobroto, B. & Watanabe, K. 2012 Anthropogenic influences on the socioecology of long-tailed macaques (Macaca fascicularis) in Lombok Island, Indonesia. Jurnal Biologi Indonesia 8, 1-7.	839	Hadi, I., Suryobroto, B. & Watanabe, K. 2010 Anthropogenic Influences on the Sosioecology of Long-tailed Macaques (Macaca fascicularis) in Lombok Island, Indonesia. In The 2010 International Meeting of the Association for Tropical Biology and Conservation: Tropical biodiversity: surviving the food, energy and climate crisis (pp. 76-77. Bali, Indonesia.
1482	2	2001	2	2001	1	Indonesia	Sambelia, Lombok	-8.3791	116.687	point	pc	Hadi, I (2015) personal communication	1257	Hadi, I., Suryobroto, B. & Watanabe, K. 2012 Anthropogenic influences on the socioecology of long-tailed macaques (Macaca fascicularis) in Lombok Island, Indonesia. Jurnal Biologi Indonesia 8, 1-7.	839	Hadi, I., Suryobroto, B. & Watanabe, K. 2010 Anthropogenic Influences on the Sosioecology of Long-tailed Macaques (Macaca fascicularis) in Lombok Island, Indonesia. In The 2010 International Meeting of the Association for Tropical Biology and Conservation: Tropical biodiversity: surviving the food, energy and climate crisis (pp. 76-77. Bali, Indonesia.
1483	8	2002	12	2002	1	Indonesia	Sambelia, Lombok	-8.3791	116.687	point	pc	Hadi, I (2015) personal communication	1257	Hadi, I., Suryobroto, B. & Watanabe, K. 2012 Anthropogenic influences on the socioecology of long-tailed macaques (Macaca fascicularis) in Lombok Island, Indonesia. Jurnal Biologi Indonesia 8, 1-7.	839	Hadi, I., Suryobroto, B. & Watanabe, K. 2010 Anthropogenic Influences on the Sosioecology of Long-tailed Macaques (Macaca fascicularis) in Lombok Island, Indonesia. In The 2010 International Meeting of the Association for Tropical Biology and Conservation: Tropical biodiversity: surviving the food, energy and climate crisis (pp. 76-77. Bali, Indonesia.
1484	5	2003	5	2003	1	Indonesia	Sambelia, Lombok	-8.3791	116.687	point	pc	Hadi, I (2015) personal communication	1257	Hadi, I., Suryobroto, B. & Watanabe, K. 2012 Anthropogenic influences on the socioecology of long-tailed macaques (Macaca fascicularis) in Lombok Island, Indonesia. Jurnal Biologi Indonesia 8, 1-7.	839	Hadi, I., Suryobroto, B. & Watanabe, K. 2010 Anthropogenic Influences on the Sosioecology of Long-tailed Macaques (Macaca fascicularis) in Lombok Island, Indonesia. In The 2010 International Meeting of the Association for Tropical Biology and Conservation: Tropical biodiversity: surviving the food, energy and climate crisis (pp. 76-77. Bali, Indonesia.
1485	9	2004	11	2004	1	Indonesia	Sambelia, Lombok	-8.3791	116.687	point	pc	Hadi, I (2015) personal communication	1257	Hadi, I., Suryobroto, B. & Watanabe, K. 2012 Anthropogenic influences on the socioecology of long-tailed macaques (Macaca fascicularis) in Lombok Island, Indonesia. Jurnal Biologi Indonesia 8, 1-7.	839	Hadi, I., Suryobroto, B. & Watanabe, K. 2010 Anthropogenic Influences on the Sosioecology of Long-tailed Macaques (Macaca fascicularis) in Lombok Island, Indonesia. In The 2010 International Meeting of the Association for Tropical Biology and Conservation: Tropical biodiversity: surviving the food, energy and climate crisis (pp. 76-77. Bali, Indonesia.
1486	2	2001	2	2001	1	Indonesia	Lemor	-8.4928	116.611	point	pc	Hadi, I (2015) personal communication	1257	Hadi, I., Suryobroto, B. & Watanabe, K. 2012 Anthropogenic influences on the socioecology of long-tailed macaques (Macaca fascicularis) in Lombok Island, Indonesia. Jurnal Biologi Indonesia 8, 1-7.	839	Hadi, I., Suryobroto, B. & Watanabe, K. 2010 Anthropogenic Influences on the Sosioecology of Long-tailed Macaques (Macaca fascicularis) in Lombok Island, Indonesia. In The 2010 International Meeting of the Association for Tropical Biology and Conservation: Tropical biodiversity: surviving the food, energy and climate crisis (pp. 76-77. Bali, Indonesia.
1487	8	2002	12	2002	1	Indonesia	Lemor	-8.4928	116.611	point	pc	Hadi, I (2015) personal communication	1257	Hadi, I., Suryobroto, B. & Watanabe, K. 2012 Anthropogenic influences on the socioecology of long-tailed macaques (Macaca fascicularis) in Lombok Island, Indonesia. Jurnal Biologi Indonesia 8, 1-7.	839	Hadi, I., Suryobroto, B. & Watanabe, K. 2010 Anthropogenic Influences on the Sosioecology of Long-tailed Macaques (Macaca fascicularis) in Lombok Island, Indonesia. In The 2010 International Meeting of the Association for Tropical Biology and Conservation: Tropical biodiversity: surviving the food, energy and climate crisis (pp. 76-77. Bali, Indonesia.
1488	5	2003	5	2003	1	Indonesia	Lemor	-8.4928	116.611	point	pc	Hadi, I (2015) personal communication	1257	Hadi, I., Suryobroto, B. & Watanabe, K. 2012 Anthropogenic influences on the socioecology of long-tailed macaques (Macaca fascicularis) in Lombok Island, Indonesia. Jurnal Biologi Indonesia 8, 1-7.	839	Hadi, I., Suryobroto, B. & Watanabe, K. 2010 Anthropogenic Influences on the Sosioecology of Long-tailed Macaques (Macaca fascicularis) in Lombok Island, Indonesia. In The 2010 International Meeting of the Association for Tropical Biology and Conservation: Tropical biodiversity: surviving the food, energy and climate crisis (pp. 76-77. Bali, Indonesia.
1489	9	2004	11	2004	1	Indonesia	Lemor	-8.4928	116.611	point	pc	Hadi, I (2015) personal communication	1257	Hadi, I., Suryobroto, B. & Watanabe, K. 2012 Anthropogenic influences on the socioecology of long-tailed macaques (Macaca fascicularis) in Lombok Island, Indonesia. Jurnal Biologi Indonesia 8, 1-7.	839	Hadi, I., Suryobroto, B. & Watanabe, K. 2010 Anthropogenic Influences on the Sosioecology of Long-tailed Macaques (Macaca fascicularis) in Lombok Island, Indonesia. In The 2010 International Meeting of the Association for Tropical Biology and Conservation: Tropical biodiversity: surviving the food, energy and climate crisis (pp. 76-77. Bali, Indonesia.
456	7	2005	9	2008	1	Lao PDR	Site 1, South & Central Laos	14.25	106	point	493	Hamada, Y., Kurita, H., Goto, S., Morimitsu, Y., Malaivijitnond, S., Pathonton, F., Pathontone, B., Kingsada, P., Vongsombath, C., Samouth, F., et al. 2010 Distribution and Present Status of Macaques in Lao PDR. In Conservation Primates in Indochina (eds. T. Nadler, B.M. Rawson & V.N. Thinh), p. 288. Hanoi, Frankfurt Zoological Society and Conservation International.
457	7	2005	9	2008	1	Lao PDR	Site 2, South & Central Laos	14	106.1	point	493	Hamada, Y., Kurita, H., Goto, S., Morimitsu, Y., Malaivijitnond, S., Pathonton, F., Pathontone, B., Kingsada, P., Vongsombath, C., Samouth, F., et al. 2010 Distribution and Present Status of Macaques in Lao PDR. In Conservation Primates in Indochina (eds. T. Nadler, B.M. Rawson & V.N. Thinh), p. 288. Hanoi, Frankfurt Zoological Society and Conservation International.
458	7	2005	9	2008	1	Lao PDR	Site 3, South & Central Laos	14.1	106.1	point	493	Hamada, Y., Kurita, H., Goto, S., Morimitsu, Y., Malaivijitnond, S., Pathonton, F., Pathontone, B., Kingsada, P., Vongsombath, C., Samouth, F., et al. 2010 Distribution and Present Status of Macaques in Lao PDR. In Conservation Primates in Indochina (eds. T. Nadler, B.M. Rawson & V.N. Thinh), p. 288. Hanoi, Frankfurt Zoological Society and Conservation International.
459	7	2005	9	2008	1	Lao PDR	Site 4, South & Central Laos	14.8	106	point	493	Hamada, Y., Kurita, H., Goto, S., Morimitsu, Y., Malaivijitnond, S., Pathonton, F., Pathontone, B., Kingsada, P., Vongsombath, C., Samouth, F., et al. 2010 Distribution and Present Status of Macaques in Lao PDR. In Conservation Primates in Indochina (eds. T. Nadler, B.M. Rawson & V.N. Thinh), p. 288. Hanoi, Frankfurt Zoological Society and Conservation International.
460	7	2005	9	2008	1	Lao PDR	Site 5, South & Central Laos	14.6	106.7	point	493	Hamada, Y., Kurita, H., Goto, S., Morimitsu, Y., Malaivijitnond, S., Pathonton, F., Pathontone, B., Kingsada, P., Vongsombath, C., Samouth, F., et al. 2010 Distribution and Present Status of Macaques in Lao PDR. In Conservation Primates in Indochina (eds. T. Nadler, B.M. Rawson & V.N. Thinh), p. 288. Hanoi, Frankfurt Zoological Society and Conservation International.
461	7	2005	9	2008	1	Lao PDR	Site 6, South & Central Laos	14.7	106.7	point	493	Hamada, Y., Kurita, H., Goto, S., Morimitsu, Y., Malaivijitnond, S., Pathonton, F., Pathontone, B., Kingsada, P., Vongsombath, C., Samouth, F., et al. 2010 Distribution and Present Status of Macaques in Lao PDR. In Conservation Primates in Indochina (eds. T. Nadler, B.M. Rawson & V.N. Thinh), p. 288. Hanoi, Frankfurt Zoological Society and Conservation International.
462	7	2005	9	2008	1	Lao PDR	Site 7, South & Central Laos	14.6	106.8	point	493	Hamada, Y., Kurita, H., Goto, S., Morimitsu, Y., Malaivijitnond, S., Pathonton, F., Pathontone, B., Kingsada, P., Vongsombath, C., Samouth, F., et al. 2010 Distribution and Present Status of Macaques in Lao PDR. In Conservation Primates in Indochina (eds. T. Nadler, B.M. Rawson & V.N. Thinh), p. 288. Hanoi, Frankfurt Zoological Society and Conservation International.
463	7	2005	9	2008	1	Lao PDR	Site 8, South & Central Laos	14.8	106.8	point	493	Hamada, Y., Kurita, H., Goto, S., Morimitsu, Y., Malaivijitnond, S., Pathonton, F., Pathontone, B., Kingsada, P., Vongsombath, C., Samouth, F., et al. 2010 Distribution and Present Status of Macaques in Lao PDR. In Conservation Primates in Indochina (eds. T. Nadler, B.M. Rawson & V.N. Thinh), p. 288. Hanoi, Frankfurt Zoological Society and Conservation International.
464	7	2005	9	2008	1	Lao PDR	Site 9, South & Central Laos	15.2	106.8	point	493	Hamada, Y., Kurita, H., Goto, S., Morimitsu, Y., Malaivijitnond, S., Pathonton, F., Pathontone, B., Kingsada, P., Vongsombath, C., Samouth, F., et al. 2010 Distribution and Present Status of Macaques in Lao PDR. In Conservation Primates in Indochina (eds. T. Nadler, B.M. Rawson & V.N. Thinh), p. 288. Hanoi, Frankfurt Zoological Society and Conservation International.
465	7	2005	9	2008	1	Lao PDR	Site 10, South & Central Laos	15.25	106.8	point	493	Hamada, Y., Kurita, H., Goto, S., Morimitsu, Y., Malaivijitnond, S., Pathonton, F., Pathontone, B., Kingsada, P., Vongsombath, C., Samouth, F., et al. 2010 Distribution and Present Status of Macaques in Lao PDR. In Conservation Primates in Indochina (eds. T. Nadler, B.M. Rawson & V.N. Thinh), p. 288. Hanoi, Frankfurt Zoological Society and Conservation International.
466	7	2005	9	2008	1	Lao PDR	Site 11, South & Central Laos	14.6	107.25	point	493	Hamada, Y., Kurita, H., Goto, S., Morimitsu, Y., Malaivijitnond, S., Pathonton, F., Pathontone, B., Kingsada, P., Vongsombath, C., Samouth, F., et al. 2010 Distribution and Present Status of Macaques in Lao PDR. In Conservation Primates in Indochina (eds. T. Nadler, B.M. Rawson & V.N. Thinh), p. 288. Hanoi, Frankfurt Zoological Society and Conservation International.
467	7	2005	9	2008	1	Lao PDR	Site 12, South & Central Laos	14.6	107.4	point	493	Hamada, Y., Kurita, H., Goto, S., Morimitsu, Y., Malaivijitnond, S., Pathonton, F., Pathontone, B., Kingsada, P., Vongsombath, C., Samouth, F., et al. 2010 Distribution and Present Status of Macaques in Lao PDR. In Conservation Primates in Indochina (eds. T. Nadler, B.M. Rawson & V.N. Thinh), p. 288. Hanoi, Frankfurt Zoological Society and Conservation International.
468	7	2005	9	2008	1	Lao PDR	Site 13, South & Central Laos	14.75	106.75	point	493	Hamada, Y., Kurita, H., Goto, S., Morimitsu, Y., Malaivijitnond, S., Pathonton, F., Pathontone, B., Kingsada, P., Vongsombath, C., Samouth, F., et al. 2010 Distribution and Present Status of Macaques in Lao PDR. In Conservation Primates in Indochina (eds. T. Nadler, B.M. Rawson & V.N. Thinh), p. 288. Hanoi, Frankfurt Zoological Society and Conservation International.
281	9	2002	9	2002	1	Thailand	Don Chao Poo Forest Park, Tambon Phana, Amphoe Phana, Amnat Charoen Province	15.6101	104.848	point	474	Hamada, Y., Ohsawa, H., Urasopon, N. & Malaivijitnond, S. 2004 Preliminary report on the distribution and status of macaques in Thailand. Primate Research 20, 97-108.
285	9	2002	3	2004	1	Thailand	Wildlife Research Center Khao Ang Luea Nai Wildlife Reserve, Chachoengsao Province	13.4	101.867	point	474	Hamada, Y., Ohsawa, H., Urasopon, N. & Malaivijitnond, S. 2004 Preliminary report on the distribution and status of macaques in Thailand. Primate Research 20, 97-108.	374	Malaivijitnond, S., Hamada, Y., Varavudhi, P. & Takenaka, O. 2005 The current distribution and status of macaques in Thailand. Nat Hist J Chula Univ Suppl 1, 35-45.
290	9	2002	3	2004	1	Thailand	Sai Yok Waterfall, Amphoe Sai Yok, Kanchanaburi Province	14.1233	99.155	point	474	Hamada, Y., Ohsawa, H., Urasopon, N. & Malaivijitnond, S. 2004 Preliminary report on the distribution and status of macaques in Thailand. Primate Research 20, 97-108.
292	9	2002	3	2004	1	Thailand	Khao Ngu Rock Garden, Tambon Khao ngu, Amphoe Muang, Ratchaburi Province	13.5719	99.7722	point	474	Hamada, Y., Ohsawa, H., Urasopon, N. & Malaivijitnond, S. 2004 Preliminary report on the distribution and status of macaques in Thailand. Primate Research 20, 97-108.	374	Malaivijitnond, S., Hamada, Y., Varavudhi, P. & Takenaka, O. 2005 The current distribution and status of macaques in Thailand. Nat Hist J Chula Univ Suppl 1, 35-45.
294	9	2002	3	2004	1	Thailand	Khao Wang, Amphoe Muang, Petchaburi Province	13.1333	99.9667	point	474	Hamada, Y., Ohsawa, H., Urasopon, N. & Malaivijitnond, S. 2004 Preliminary report on the distribution and status of macaques in Thailand. Primate Research 20, 97-108.
296	9	2002	3	2004	1	Thailand	Wat Khaotakieb, Tambon Nongkae, Amphoe Huahin, Prachuapkirikhan Province	12.5143	99.9859	point	474	Hamada, Y., Ohsawa, H., Urasopon, N. & Malaivijitnond, S. 2004 Preliminary report on the distribution and status of macaques in Thailand. Primate Research 20, 97-108.
298	9	2002	3	2004	1	Thailand	Eastern Marine Research Center, King-Amphoe Suksamran, Ranong Province	9.37228	98.4026	point	474	Hamada, Y., Ohsawa, H., Urasopon, N. & Malaivijitnond, S. 2004 Preliminary report on the distribution and status of macaques in Thailand. Primate Research 20, 97-108.	374	Malaivijitnond, S., Hamada, Y., Varavudhi, P. & Takenaka, O. 2005 The current distribution and status of macaques in Thailand. Nat Hist J Chula Univ Suppl 1, 35-45.
299	9	2002	3	2004	1	Thailand	Pak Nam Laem Po, Tambon Pumriang, Amphoe Chaiya, Suratthani Province	9.37508	99.2658	point	474	Hamada, Y., Ohsawa, H., Urasopon, N. & Malaivijitnond, S. 2004 Preliminary report on the distribution and status of macaques in Thailand. Primate Research 20, 97-108.	374	Malaivijitnond, S., Hamada, Y., Varavudhi, P. & Takenaka, O. 2005 The current distribution and status of macaques in Thailand. Nat Hist J Chula Univ Suppl 1, 35-45.
306	9	2002	3	2004	1	Thailand	Khao Noi/Khao Tangkuan, Amphoe Muang, Songkhla Province	7.20922	100.597	point	474	Hamada, Y., Ohsawa, H., Urasopon, N. & Malaivijitnond, S. 2004 Preliminary report on the distribution and status of macaques in Thailand. Primate Research 20, 97-108.	374	Malaivijitnond, S., Hamada, Y., Varavudhi, P. & Takenaka, O. 2005 The current distribution and status of macaques in Thailand. Nat Hist J Chula Univ Suppl 1, 35-45.
189	2	2003	2	2003	1	Thailand	WTT at Wat Tham Taep Ban Dan	15.7	101.033	point	1022	Hamada, Y., Urasopon, N., Hadi, I. & Malaivijitnond, S. 2006 Body size and proportions and pelage color of free-ranging Macaca mulatta from a zone of hybridization in northeastern Thailand. Int. J. Primatol. 27, 497-513. (doi:10.1007/s10764-006-9033-4).
190	2	2003	2	2003	1	Thailand	WKH at Wat Kuha Phimuk from Yala province, the southernmost Thailand	6.51667	101.35	point	1022	Hamada, Y., Urasopon, N., Hadi, I. & Malaivijitnond, S. 2006 Body size and proportions and pelage color of free-ranging Macaca mulatta from a zone of hybridization in northeastern Thailand. Int. J. Primatol. 27, 497-513. (doi:10.1007/s10764-006-9033-4).
585	8	1995	6	1996	1	Philippines	Forest near Patag, Silay City district, Negros Island	10.6833	123.183	point	840	Hamann, A. & Curio, E. 1999 Interactions among frugivores and fleshy fruit trees in a Philippine submontane rainforest. Conserv. Biol. 13, 766-773.
587		2005		2005	1	Bangladesh	Naaf River Bank, Teknaf, MF-2	20.9003	92.276	point	841	Hasan, M.K. & Feeroz, M.M. 2010 Distribution and status of long-tailed macaque (Macaca fascicularis aurea I. Geoffrey Saint-Hilaire, 1830) in Bangladesh. Journal of Threatened Taxa 2, 1342-1344.
588		2008		2008	1	Bangladesh	Naaf River Bank, Teknaf, MF-1	20.9027	92.271	point	841	Hasan, M.K. & Feeroz, M.M. 2010 Distribution and status of long-tailed macaque (Macaca fascicularis aurea I. Geoffrey Saint-Hilaire, 1830) in Bangladesh. Journal of Threatened Taxa 2, 1342-1344.
590	12	2002	1	2009	0	Bangladesh	Egg Island (Dimer char), Teknaf	20.9164	92.2779	point	841	Hasan, M.K. & Feeroz, M.M. 2010 Distribution and status of long-tailed macaque (Macaca fascicularis aurea I. Geoffrey Saint-Hilaire, 1830) in Bangladesh. Journal of Threatened Taxa 2, 1342-1344.
575	4	1992	4	1992	1	Philippines	Site 1 - Mt. Imbayao	8.19167	124.742	point	842	Heaney, L., Tabaranza Jr, B., Rickhart, E., Balete, D. & Ingle, N. 2006 The mammals of Mt. Kitanglad Nature Park, Mindanao, Philippines. Fieldana Zoology 112, 1-63. (doi:10.3158/0015-0754(2006)186[1:TMOMKN]2.0.CO).
576	4	1992	4	1992	1	Philippines	Site 2 - Mt. Imbayao	8.18333	124.742	point	842	Heaney, L., Tabaranza Jr, B., Rickhart, E., Balete, D. & Ingle, N. 2006 The mammals of Mt. Kitanglad Nature Park, Mindanao, Philippines. Fieldana Zoology 112, 1-63. (doi:10.3158/0015-0754(2006)186[1:TMOMKN]2.0.CO).
577	7	1997	11	1999	1	Philippines	Site 15 - Mt. Kitanglad	8.18889	124.922	point	842	Heaney, L., Tabaranza Jr, B., Rickhart, E., Balete, D. & Ingle, N. 2006 The mammals of Mt. Kitanglad Nature Park, Mindanao, Philippines. Fieldana Zoology 112, 1-63. (doi:10.3158/0015-0754(2006)186[1:TMOMKN]2.0.CO).
578	5	1992	5	1992	1	Philippines	Site 3 - Mt. Imbayao	8.16667	124.75	point	842	Heaney, L., Tabaranza Jr, B., Rickhart, E., Balete, D. & Ingle, N. 2006 The mammals of Mt. Kitanglad Nature Park, Mindanao, Philippines. Fieldana Zoology 112, 1-63. (doi:10.3158/0015-0754(2006)186[1:TMOMKN]2.0.CO).
579	5	1992	5	1992	1	Philippines	Site 4 - Mt. Imbayao	8.15	124.75	point	842	Heaney, L., Tabaranza Jr, B., Rickhart, E., Balete, D. & Ingle, N. 2006 The mammals of Mt. Kitanglad Nature Park, Mindanao, Philippines. Fieldana Zoology 112, 1-63. (doi:10.3158/0015-0754(2006)186[1:TMOMKN]2.0.CO).
580	3	1993	3	1993	1	Philippines	Site 5 - Mt. Nangkabulos	8.175	124.85	point	842	Heaney, L., Tabaranza Jr, B., Rickhart, E., Balete, D. & Ingle, N. 2006 The mammals of Mt. Kitanglad Nature Park, Mindanao, Philippines. Fieldana Zoology 112, 1-63. (doi:10.3158/0015-0754(2006)186[1:TMOMKN]2.0.CO).
581	3	1993	4	1993	1	Philippines	Site 6 - Mt. Nangkabulos	8.15833	124.85	point	842	Heaney, L., Tabaranza Jr, B., Rickhart, E., Balete, D. & Ingle, N. 2006 The mammals of Mt. Kitanglad Nature Park, Mindanao, Philippines. Fieldana Zoology 112, 1-63. (doi:10.3158/0015-0754(2006)186[1:TMOMKN]2.0.CO).
586	3	1995	3	1995	1	Philippines	Mahinog, Camiguin Island	9.15235	124.783	point	843	Heaney, L.R., Tabaranza Jr, B.R., Balete, D.S. & Rigertas, N. 2006 Synopsis and biogeography of the mammals of Camiguin Island, Philippines. Fieldana Zoology 106, 28-48. (doi:10.3158/0015-0754(2006)).
1005	3	2008	4	2008	1	Philippines	Mt. Pulag National Park	16.5951	120.863	polygon	842	Heaney, L.R., Tabaranza Jr, B.R., Rickhart, E.A., Balete, D.S. & Ingle, N.R. 2006 The mammals of Mt. Kitanglad Nature Park, Mindanao, Philippines. Fieldana Zoology 112, 1-63. (doi:10.3158/0015-0754(2006)186[1:TMOMKN]2.0.CO).
968	11	2011	11	2011	1	Vietnam	la Tul, Gia Lai Province	13.389	108.539	point	pc	Hoang D.M., Tran B.V. and Covert H.H. (2014) personal communication	pc	Hoang D.M. and Tran B.V. (2013) personal communication	495	Hoang, D.M., Tran, B.V., Covert, H.H., Truong, L.H. & Toan, T.Q. 2010 Conservation Status of Primates in Ta Kou Nature Reserve. In Conservation Primates in Indochina (eds. T. Nadler, B.M. Rawson & V.N. Thinh), p. 288. Hanoi, Frankfurt Zoological Society and Conservation International.
969	12	2011	12	2011	1	Vietnam	Binh Chau - Phuoc Buu, Ba Ria - Vang Tau Province	10.5455	107.488	point	pc	Hoang D.M., Tran B.V. and Covert H.H. (2014) personal communication	pc	Hoang D.M. and Tran B.V. (2013) personal communication	495	Hoang, D.M., Tran, B.V., Covert, H.H., Truong, L.H. & Toan, T.Q. 2010 Conservation Status of Primates in Ta Kou Nature Reserve. In Conservation Primates in Indochina (eds. T. Nadler, B.M. Rawson & V.N. Thinh), p. 288. Hanoi, Frankfurt Zoological Society and Conservation International.
970	4	2013	4	2013	1	Vietnam	Bu Dop, Binh Phuoc Province	12.0311	106.961	point	pc	Hoang D.M., Tran B.V. and Covert H.H. (2014) personal communication	pc	Hoang D.M. and Tran B.V. (2013) personal communication	495	Hoang, D.M., Tran, B.V., Covert, H.H., Truong, L.H. & Toan, T.Q. 2010 Conservation Status of Primates in Ta Kou Nature Reserve. In Conservation Primates in Indochina (eds. T. Nadler, B.M. Rawson & V.N. Thinh), p. 288. Hanoi, Frankfurt Zoological Society and Conservation International.
971	12	2012	12	2012	1	Vietnam	Khoe La (Kien Giang 1), Kien Giang Province	10.225	104.589	point	pc	Hoang D.M., Tran B.V. and Covert H.H. (2014) personal communication	pc	Hoang D.M. and Tran B.V. (2013) personal communication	495	Hoang, D.M., Tran, B.V., Covert, H.H., Truong, L.H. & Toan, T.Q. 2010 Conservation Status of Primates in Ta Kou Nature Reserve. In Conservation Primates in Indochina (eds. T. Nadler, B.M. Rawson & V.N. Thinh), p. 288. Hanoi, Frankfurt Zoological Society and Conservation International.
972	10	2012	10	2012	1	Vietnam	Chua Hang (Kien Giang 2), Kien Giang Province	10.14	104.639	point	pc	Hoang D.M., Tran B.V. and Covert H.H. (2014) personal communication	pc	Hoang D.M. and Tran B.V. (2013) personal communication	495	Hoang, D.M., Tran, B.V., Covert, H.H., Truong, L.H. & Toan, T.Q. 2010 Conservation Status of Primates in Ta Kou Nature Reserve. In Conservation Primates in Indochina (eds. T. Nadler, B.M. Rawson & V.N. Thinh), p. 288. Hanoi, Frankfurt Zoological Society and Conservation International.
973	3	2013	3	2013	1	Vietnam	Cam Phuoc Dong, Khanh Hoa Province	11.9112	109.06	point	pc	Hoang D.M., Tran B.V. and Covert H.H. (2014) personal communication	pc	Hoang D.M. and Tran B.V. (2013) personal communication	495	Hoang, D.M., Tran, B.V., Covert, H.H., Truong, L.H. & Toan, T.Q. 2010 Conservation Status of Primates in Ta Kou Nature Reserve. In Conservation Primates in Indochina (eds. T. Nadler, B.M. Rawson & V.N. Thinh), p. 288. Hanoi, Frankfurt Zoological Society and Conservation International.
974	11	2012	11	2012	1	Vietnam	Site 3 (Tay Ninh 1), Lo Go - Xa Mat, Tay Ninh Province	11.6092	105.829	point	pc	Hoang D.M., Tran B.V. and Covert H.H. (2014) personal communication	pc	Hoang D.M. and Tran B.V. (2013) personal communication	495	Hoang, D.M., Tran, B.V., Covert, H.H., Truong, L.H. & Toan, T.Q. 2010 Conservation Status of Primates in Ta Kou Nature Reserve. In Conservation Primates in Indochina (eds. T. Nadler, B.M. Rawson & V.N. Thinh), p. 288. Hanoi, Frankfurt Zoological Society and Conservation International.
975	11	2012	11	2012	1	Vietnam	Site 4 (Tay Ninh 2), Lo Go - Xa Mat, Tay Ninh Province	11.6066	105.827	point	pc	Hoang D.M., Tran B.V. and Covert H.H. (2014) personal communication	pc	Hoang D.M. and Tran B.V. (2013) personal communication	495	Hoang, D.M., Tran, B.V., Covert, H.H., Truong, L.H. & Toan, T.Q. 2010 Conservation Status of Primates in Ta Kou Nature Reserve. In Conservation Primates in Indochina (eds. T. Nadler, B.M. Rawson & V.N. Thinh), p. 288. Hanoi, Frankfurt Zoological Society and Conservation International.
976	11	2012	11	2012	1	Vietnam	Site 5 (Tay Ninh 3), Lo Go - Xa Mat, Tay Ninh Province	11.5982	105.823	point	pc	Hoang D.M., Tran B.V. and Covert H.H. (2014) personal communication	pc	Hoang D.M. and Tran B.V. (2013) personal communication	495	Hoang, D.M., Tran, B.V., Covert, H.H., Truong, L.H. & Toan, T.Q. 2010 Conservation Status of Primates in Ta Kou Nature Reserve. In Conservation Primates in Indochina (eds. T. Nadler, B.M. Rawson & V.N. Thinh), p. 288. Hanoi, Frankfurt Zoological Society and Conservation International.
977	11	2012	11	2012	1	Vietnam	Site 6 (Tay Ninh 4), Lo Go - Xa Mat, Tay Ninh Province	11.5885	105.822	point	pc	Hoang D.M., Tran B.V. and Covert H.H. (2014) personal communication	pc	Hoang D.M. and Tran B.V. (2013) personal communication	495	Hoang, D.M., Tran, B.V., Covert, H.H., Truong, L.H. & Toan, T.Q. 2010 Conservation Status of Primates in Ta Kou Nature Reserve. In Conservation Primates in Indochina (eds. T. Nadler, B.M. Rawson & V.N. Thinh), p. 288. Hanoi, Frankfurt Zoological Society and Conservation International.
475	1	2008	12	2008	1	Thailand	Khao Namsap	13.1167	100.917	point	497	Jadejaroen, J., Yhamdee, A. & Sirilak, S. 2010 Plant diet of long-tailed macaques (Macaca fascicularis) in a fragmented forest in Southeast Thailand. In Conservation Primates in Indochina (eds. T. Nadler, B.M. Rawson & V.N. Thinh), p. 288. Hanoi, Frankfurt Zoological Society and Conservation International.
1292	3	2010	4	2010	1	Thailand	M10	13.3538	101.845	point	pc	Jenks, K. (2014) personal communication	752	Jenks, K.E., Howard, J. & Leimgruber, P. 2012 Do ranger stations deter poaching activity in national parks in Thailand? Biotropica 44, 826-833.
489	7	2010	2	2011	1	Bangladesh	Keruntoli	20.9012	92.2817	point	753	Kabir, M.T. & Ahsan, M.F. 2012 The present status and distribution of long-tailed macaque Macaca fascicularis aurea (Mammalia: Primates: Cercopithecidae) in Bangladesh. Journal of Threatened Taxa 4, 2330-2332.
505	11	2011	5	2012	1	Malaysia	Cherok To Kun, Penang	5.3587	100.493	point	754	Karimullah & Anuar, S. 2012 The dominant species of monkeys (Macaca fascicularis) in northern region of peninsular Malaysia. Pak. J. Zool. 44, 1567-1574.
506	11	2011	5	2012	1	Malaysia	Bukit Juru, Penang	5.33425	100.408	point	754	Karimullah & Anuar, S. 2012 The dominant species of monkeys (Macaca fascicularis) in northern region of peninsular Malaysia. Pak. J. Zool. 44, 1567-1574.
507	11	2011	5	2012	1	Malaysia	Botanical Gardens, Penang	5.43775	100.291	point	754	Karimullah & Anuar, S. 2012 The dominant species of monkeys (Macaca fascicularis) in northern region of peninsular Malaysia. Pak. J. Zool. 44, 1567-1574.
508	11	2011	5	2012	1	Malaysia	Sebrang Jaya, Penang	5.38745	100.413	point	754	Karimullah & Anuar, S. 2012 The dominant species of monkeys (Macaca fascicularis) in northern region of peninsular Malaysia. Pak. J. Zool. 44, 1567-1574.
509	11	2011	5	2012	1	Malaysia	Bukit Selambau, Kedah	5.65848	100.563	point	754	Karimullah & Anuar, S. 2012 The dominant species of monkeys (Macaca fascicularis) in northern region of peninsular Malaysia. Pak. J. Zool. 44, 1567-1574.
510	11	2011	5	2012	1	Malaysia	Gunung Jerai, Kedah	5.8286	100.459	point	754	Karimullah & Anuar, S. 2012 The dominant species of monkeys (Macaca fascicularis) in northern region of peninsular Malaysia. Pak. J. Zool. 44, 1567-1574.
511	11	2011	5	2012	1	Malaysia	Pulau Burak Langkawi, Kedah	6.37865	99.6736	point	754	Karimullah & Anuar, S. 2012 The dominant species of monkeys (Macaca fascicularis) in northern region of peninsular Malaysia. Pak. J. Zool. 44, 1567-1574.
512	11	2011	5	2012	1	Malaysia	Guar Kelawar Langkawi, Kedah	6.40512	99.8583	point	754	Karimullah & Anuar, S. 2012 The dominant species of monkeys (Macaca fascicularis) in northern region of peninsular Malaysia. Pak. J. Zool. 44, 1567-1574.
513	11	2011	5	2012	1	Malaysia	Pondok Tanjung, Perak	5.03502	100.728	point	754	Karimullah & Anuar, S. 2012 The dominant species of monkeys (Macaca fascicularis) in northern region of peninsular Malaysia. Pak. J. Zool. 44, 1567-1574.
560	11	1986	12	1986	1	Micronesia	Site 1, Anguar Island	6.92119	134.133	point	849	Kawamoto, Y., Nozawa, K., Matsubayashi, K. & Gotoh, S. 1988 A population-genetic study of crab-eating macaques (Macaca fascicularis) on the island of Anguar, Palau, Micronesia. Folia Primatol. (Basel). 51, 169-181.
561	11	1986	12	1986	1	Micronesia	Site 2, Anguar Island	6.92042	134.137	point	849	Kawamoto, Y., Nozawa, K., Matsubayashi, K. & Gotoh, S. 1988 A population-genetic study of crab-eating macaques (Macaca fascicularis) on the island of Anguar, Palau, Micronesia. Folia Primatol. (Basel). 51, 169-181.
562	11	1986	12	1986	1	Micronesia	Site 3, Anguar Island	6.91782	134.131	point	849	Kawamoto, Y., Nozawa, K., Matsubayashi, K. & Gotoh, S. 1988 A population-genetic study of crab-eating macaques (Macaca fascicularis) on the island of Anguar, Palau, Micronesia. Folia Primatol. (Basel). 51, 169-181.
563	11	1986	12	1986	1	Micronesia	Site 4, Anguar Island	6.9125	134.131	point	849	Kawamoto, Y., Nozawa, K., Matsubayashi, K. & Gotoh, S. 1988 A population-genetic study of crab-eating macaques (Macaca fascicularis) on the island of Anguar, Palau, Micronesia. Folia Primatol. (Basel). 51, 169-181.
564	11	1986	12	1986	1	Micronesia	Site 5, Anguar Island	6.9099	134.13	point	849	Kawamoto, Y., Nozawa, K., Matsubayashi, K. & Gotoh, S. 1988 A population-genetic study of crab-eating macaques (Macaca fascicularis) on the island of Anguar, Palau, Micronesia. Folia Primatol. (Basel). 51, 169-181.
565	11	1986	12	1986	1	Micronesia	Site 6, Anguar Island	6.91428	134.136	point	849	Kawamoto, Y., Nozawa, K., Matsubayashi, K. & Gotoh, S. 1988 A population-genetic study of crab-eating macaques (Macaca fascicularis) on the island of Anguar, Palau, Micronesia. Folia Primatol. (Basel). 51, 169-181.
566	11	1986	12	1986	1	Micronesia	Site 7, Anguar Island	6.9197	134.139	point	849	Kawamoto, Y., Nozawa, K., Matsubayashi, K. & Gotoh, S. 1988 A population-genetic study of crab-eating macaques (Macaca fascicularis) on the island of Anguar, Palau, Micronesia. Folia Primatol. (Basel). 51, 169-181.
567	11	1986	12	1986	1	Micronesia	Site 8, Anguar Island	6.91228	134.137	point	849	Kawamoto, Y., Nozawa, K., Matsubayashi, K. & Gotoh, S. 1988 A population-genetic study of crab-eating macaques (Macaca fascicularis) on the island of Anguar, Palau, Micronesia. Folia Primatol. (Basel). 51, 169-181.
568	11	1986	12	1986	1	Micronesia	Site 9, Anguar Island	6.90956	134.138	point	849	Kawamoto, Y., Nozawa, K., Matsubayashi, K. & Gotoh, S. 1988 A population-genetic study of crab-eating macaques (Macaca fascicularis) on the island of Anguar, Palau, Micronesia. Folia Primatol. (Basel). 51, 169-181.
569	11	1986	12	1986	1	Micronesia	Site 10, Anguar Island	6.91262	134.141	point	849	Kawamoto, Y., Nozawa, K., Matsubayashi, K. & Gotoh, S. 1988 A population-genetic study of crab-eating macaques (Macaca fascicularis) on the island of Anguar, Palau, Micronesia. Folia Primatol. (Basel). 51, 169-181.
570	11	1986	12	1986	1	Micronesia	Site 11, Anguar Island	6.89818	134.138	point	849	Kawamoto, Y., Nozawa, K., Matsubayashi, K. & Gotoh, S. 1988 A population-genetic study of crab-eating macaques (Macaca fascicularis) on the island of Anguar, Palau, Micronesia. Folia Primatol. (Basel). 51, 169-181.
499	4	1999	8	2001	1	Malaysia	Taman Negara National Park	4.67631	102.479	polygon	755	Kawanishi, K., Liang, S.H.N., Darimont, C., Reimchen, T.E. & Sunquist, M.E. 2012 Isotopic niche differentiation among mammals from a rainforest in peninsulary malaysia. The Raffles Bulletin of Zoology 60, 233-239.
591	9	2002	7	2003	1	Indonesia	Site 1 Kotaraja, Papua	-2.59917	140.689	point	810	Kemp, N.J. & Burnett, J.B. 2003 Final report: A biodiversity risk assessment and recommendations for risk management of long-tailed macaques (Macaca fascicularis) in New Guinea. pp. 1-116, Indo-Pacific Conservation Alliance.
592	9	2002	7	2003	1	Indonesia	Site 2 Kotaraja, Papua	-2.60183	140.692	point	810	Kemp, N.J. & Burnett, J.B. 2003 Final report: A biodiversity risk assessment and recommendations for risk management of long-tailed macaques (Macaca fascicularis) in New Guinea. pp. 1-116, Indo-Pacific Conservation Alliance.
593	9	2002	7	2003	1	Indonesia	Site 3 Kotaraja, Papua	-2.60083	140.685	point	810	Kemp, N.J. & Burnett, J.B. 2003 Final report: A biodiversity risk assessment and recommendations for risk management of long-tailed macaques (Macaca fascicularis) in New Guinea. pp. 1-116, Indo-Pacific Conservation Alliance.
594	9	2002	7	2003	1	Indonesia	Site 4 Kotaraja, Papua	-2.60367	140.689	point	810	Kemp, N.J. & Burnett, J.B. 2003 Final report: A biodiversity risk assessment and recommendations for risk management of long-tailed macaques (Macaca fascicularis) in New Guinea. pp. 1-116, Indo-Pacific Conservation Alliance.
595	9	2002	7	2003	1	Indonesia	Site 5 Kotaraja, Papua	-2.60333	140.685	point	810	Kemp, N.J. & Burnett, J.B. 2003 Final report: A biodiversity risk assessment and recommendations for risk management of long-tailed macaques (Macaca fascicularis) in New Guinea. pp. 1-116, Indo-Pacific Conservation Alliance.
596	9	2002	7	2003	1	Indonesia	Site 6 Kotaraja, Papua	-2.604	140.692	point	810	Kemp, N.J. & Burnett, J.B. 2003 Final report: A biodiversity risk assessment and recommendations for risk management of long-tailed macaques (Macaca fascicularis) in New Guinea. pp. 1-116, Indo-Pacific Conservation Alliance.
597	9	2002	7	2003	1	Indonesia	Site 7 Kotaraja, Papua	-2.6055	140.688	point	810	Kemp, N.J. & Burnett, J.B. 2003 Final report: A biodiversity risk assessment and recommendations for risk management of long-tailed macaques (Macaca fascicularis) in New Guinea. pp. 1-116, Indo-Pacific Conservation Alliance.
598	9	2002	7	2003	1	Indonesia	Site 8 Kotaraja, Papua	-2.61083	140.688	point	810	Kemp, N.J. & Burnett, J.B. 2003 Final report: A biodiversity risk assessment and recommendations for risk management of long-tailed macaques (Macaca fascicularis) in New Guinea. pp. 1-116, Indo-Pacific Conservation Alliance.
599	9	2002	7	2003	1	Indonesia	Site 9 Kotaraja, Papua	-2.61083	140.687	point	810	Kemp, N.J. & Burnett, J.B. 2003 Final report: A biodiversity risk assessment and recommendations for risk management of long-tailed macaques (Macaca fascicularis) in New Guinea. pp. 1-116, Indo-Pacific Conservation Alliance.
600	9	2002	7	2003	1	Indonesia	Site 10 Kotaraja, Papua	-2.61367	140.686	point	810	Kemp, N.J. & Burnett, J.B. 2003 Final report: A biodiversity risk assessment and recommendations for risk management of long-tailed macaques (Macaca fascicularis) in New Guinea. pp. 1-116, Indo-Pacific Conservation Alliance.
601	9	2002	7	2003	1	Indonesia	Site 11 Kotaraja, Papua	-2.61507	140.678	point	810	Kemp, N.J. & Burnett, J.B. 2003 Final report: A biodiversity risk assessment and recommendations for risk management of long-tailed macaques (Macaca fascicularis) in New Guinea. pp. 1-116, Indo-Pacific Conservation Alliance.
602	9	2002	7	2003	1	Indonesia	Site 12 Kotaraja, Papua	-2.61598	140.683	point	810	Kemp, N.J. & Burnett, J.B. 2003 Final report: A biodiversity risk assessment and recommendations for risk management of long-tailed macaques (Macaca fascicularis) in New Guinea. pp. 1-116, Indo-Pacific Conservation Alliance.
603	9	2002	7	2003	1	Indonesia	Site 13, Papua	-2.615	140.688	point	810	Kemp, N.J. & Burnett, J.B. 2003 Final report: A biodiversity risk assessment and recommendations for risk management of long-tailed macaques (Macaca fascicularis) in New Guinea. pp. 1-116, Indo-Pacific Conservation Alliance.
188	2	1988	6	1990	1	Indonesia	West Java, Tinjil Island	-7.00625	105.545	point	371	Kyes, R.C. 1993 Survey of the Long-Tailed Macaques Introduced onto Tinjil Island, Indonesia. Am. J. Primatol. 31, 77-83. (doi:DOI 10.1002/ajp.1350310108).
806	1	2009	1	2009	1	Indonesia	Site 1, Taman Safari, Java	-6.69461	106.915	point	1248	Kyes, R.C., Iskander, E. & Pamungkas, J. 2011 Preliminary survey of the long-tailed macaques (Macaca fascicularis) on Java, Indonesia: Distribution and human-primate conflict. In Monkeys on the edge: ecology and management of long-tailed macaques and their interface with humans (eds. M.D. Gumert, A. Fuentes & L. Jones-Engel), pp. 65-68. Cambridge, UK, Cambridge University Press.
807	1	2009	1	2009	1	Indonesia	Site 2, Gunung Mas, Java	-6.67416	106.941	point	1248	Kyes, R.C., Iskander, E. & Pamungkas, J. 2011 Preliminary survey of the long-tailed macaques (Macaca fascicularis) on Java, Indonesia: Distribution and human-primate conflict. In Monkeys on the edge: ecology and management of long-tailed macaques and their interface with humans (eds. M.D. Gumert, A. Fuentes & L. Jones-Engel), pp. 65-68. Cambridge, UK, Cambridge University Press.
808	1	2009	1	2009	1	Indonesia	Site 3, Cagar Alam Telaga Warna, Java	-6.68507	106.973	point	1248	Kyes, R.C., Iskander, E. & Pamungkas, J. 2011 Preliminary survey of the long-tailed macaques (Macaca fascicularis) on Java, Indonesia: Distribution and human-primate conflict. In Monkeys on the edge: ecology and management of long-tailed macaques and their interface with humans (eds. M.D. Gumert, A. Fuentes & L. Jones-Engel), pp. 65-68. Cambridge, UK, Cambridge University Press.
809	1	2009	1	2009	1	Indonesia	Site 4, Puncak Pass, Java	-6.69325	107.007	point	1248	Kyes, R.C., Iskander, E. & Pamungkas, J. 2011 Preliminary survey of the long-tailed macaques (Macaca fascicularis) on Java, Indonesia: Distribution and human-primate conflict. In Monkeys on the edge: ecology and management of long-tailed macaques and their interface with humans (eds. M.D. Gumert, A. Fuentes & L. Jones-Engel), pp. 65-68. Cambridge, UK, Cambridge University Press.
810	1	2009	1	2009	1	Indonesia	Site 5, Maribaya, Java	-6.79281	107.531	point	1248	Kyes, R.C., Iskander, E. & Pamungkas, J. 2011 Preliminary survey of the long-tailed macaques (Macaca fascicularis) on Java, Indonesia: Distribution and human-primate conflict. In Monkeys on the edge: ecology and management of long-tailed macaques and their interface with humans (eds. M.D. Gumert, A. Fuentes & L. Jones-Engel), pp. 65-68. Cambridge, UK, Cambridge University Press.
811	1	2009	1	2009	1	Indonesia	Site 6, Curug Omas, Java	-6.77099	107.619	point	1248	Kyes, R.C., Iskander, E. & Pamungkas, J. 2011 Preliminary survey of the long-tailed macaques (Macaca fascicularis) on Java, Indonesia: Distribution and human-primate conflict. In Monkeys on the edge: ecology and management of long-tailed macaques and their interface with humans (eds. M.D. Gumert, A. Fuentes & L. Jones-Engel), pp. 65-68. Cambridge, UK, Cambridge University Press.
812	1	2009	1	2009	1	Indonesia	Site 7, Cisarua, Garut, Java	-7.3434	108.364	point	1248	Kyes, R.C., Iskander, E. & Pamungkas, J. 2011 Preliminary survey of the long-tailed macaques (Macaca fascicularis) on Java, Indonesia: Distribution and human-primate conflict. In Monkeys on the edge: ecology and management of long-tailed macaques and their interface with humans (eds. M.D. Gumert, A. Fuentes & L. Jones-Engel), pp. 65-68. Cambridge, UK, Cambridge University Press.
813	1	2009	1	2009	1	Indonesia	Site 8, Cimanggu, Java	-7.30526	108.836	point	1248	Kyes, R.C., Iskander, E. & Pamungkas, J. 2011 Preliminary survey of the long-tailed macaques (Macaca fascicularis) on Java, Indonesia: Distribution and human-primate conflict. In Monkeys on the edge: ecology and management of long-tailed macaques and their interface with humans (eds. M.D. Gumert, A. Fuentes & L. Jones-Engel), pp. 65-68. Cambridge, UK, Cambridge University Press.
814	1	2009	1	2009	1	Indonesia	Site 9, Cikakak, Java	-7.39788	108.976	point	1248	Kyes, R.C., Iskander, E. & Pamungkas, J. 2011 Preliminary survey of the long-tailed macaques (Macaca fascicularis) on Java, Indonesia: Distribution and human-primate conflict. In Monkeys on the edge: ecology and management of long-tailed macaques and their interface with humans (eds. M.D. Gumert, A. Fuentes & L. Jones-Engel), pp. 65-68. Cambridge, UK, Cambridge University Press.
815	1	2009	1	2009	1	Indonesia	Site 10, Kaligondang, Java	-7.69194	109.734	point	1248	Kyes, R.C., Iskander, E. & Pamungkas, J. 2011 Preliminary survey of the long-tailed macaques (Macaca fascicularis) on Java, Indonesia: Distribution and human-primate conflict. In Monkeys on the edge: ecology and management of long-tailed macaques and their interface with humans (eds. M.D. Gumert, A. Fuentes & L. Jones-Engel), pp. 65-68. Cambridge, UK, Cambridge University Press.
816	1	2009	1	2009	1	Indonesia	Site 11, Maja Singi, Java	-7.53676	110.179	point	1248	Kyes, R.C., Iskander, E. & Pamungkas, J. 2011 Preliminary survey of the long-tailed macaques (Macaca fascicularis) on Java, Indonesia: Distribution and human-primate conflict. In Monkeys on the edge: ecology and management of long-tailed macaques and their interface with humans (eds. M.D. Gumert, A. Fuentes & L. Jones-Engel), pp. 65-68. Cambridge, UK, Cambridge University Press.
817	1	2009	1	2009	1	Indonesia	Site 12, Wanagama, Java	-7.7001	110.693	point	1248	Kyes, R.C., Iskander, E. & Pamungkas, J. 2011 Preliminary survey of the long-tailed macaques (Macaca fascicularis) on Java, Indonesia: Distribution and human-primate conflict. In Monkeys on the edge: ecology and management of long-tailed macaques and their interface with humans (eds. M.D. Gumert, A. Fuentes & L. Jones-Engel), pp. 65-68. Cambridge, UK, Cambridge University Press.
818	1	2009	1	2009	1	Indonesia	Site 13, Tawangmangu, Jave	-7.54766	111.193	point	1248	Kyes, R.C., Iskander, E. & Pamungkas, J. 2011 Preliminary survey of the long-tailed macaques (Macaca fascicularis) on Java, Indonesia: Distribution and human-primate conflict. In Monkeys on the edge: ecology and management of long-tailed macaques and their interface with humans (eds. M.D. Gumert, A. Fuentes & L. Jones-Engel), pp. 65-68. Cambridge, UK, Cambridge University Press.
819	1	2009	1	2009	1	Indonesia	Site 14, Tulung Agung, Java	-7.95044	111.97	point	1248	Kyes, R.C., Iskander, E. & Pamungkas, J. 2011 Preliminary survey of the long-tailed macaques (Macaca fascicularis) on Java, Indonesia: Distribution and human-primate conflict. In Monkeys on the edge: ecology and management of long-tailed macaques and their interface with humans (eds. M.D. Gumert, A. Fuentes & L. Jones-Engel), pp. 65-68. Cambridge, UK, Cambridge University Press.
820	1	2009	1	2009	1	Indonesia	Site 15, Bektiharjo, Java	-6.99322	112.073	point	1248	Kyes, R.C., Iskander, E. & Pamungkas, J. 2011 Preliminary survey of the long-tailed macaques (Macaca fascicularis) on Java, Indonesia: Distribution and human-primate conflict. In Monkeys on the edge: ecology and management of long-tailed macaques and their interface with humans (eds. M.D. Gumert, A. Fuentes & L. Jones-Engel), pp. 65-68. Cambridge, UK, Cambridge University Press.
821	1	2009	1	2009	1	Indonesia	Site 16, Sumber Semen, Java	-6.89371	111.525	point	1248	Kyes, R.C., Iskander, E. & Pamungkas, J. 2011 Preliminary survey of the long-tailed macaques (Macaca fascicularis) on Java, Indonesia: Distribution and human-primate conflict. In Monkeys on the edge: ecology and management of long-tailed macaques and their interface with humans (eds. M.D. Gumert, A. Fuentes & L. Jones-Engel), pp. 65-68. Cambridge, UK, Cambridge University Press.
822	1	2009	1	2009	1	Indonesia	Site 17, Colo, Java	-6.65915	110.888	point	1248	Kyes, R.C., Iskander, E. & Pamungkas, J. 2011 Preliminary survey of the long-tailed macaques (Macaca fascicularis) on Java, Indonesia: Distribution and human-primate conflict. In Monkeys on the edge: ecology and management of long-tailed macaques and their interface with humans (eds. M.D. Gumert, A. Fuentes & L. Jones-Engel), pp. 65-68. Cambridge, UK, Cambridge University Press.
823	1	2009	1	2009	1	Indonesia	Site 18, Goa Kreo, Java	-7.00276	110.363	point	1248	Kyes, R.C., Iskander, E. & Pamungkas, J. 2011 Preliminary survey of the long-tailed macaques (Macaca fascicularis) on Java, Indonesia: Distribution and human-primate conflict. In Monkeys on the edge: ecology and management of long-tailed macaques and their interface with humans (eds. M.D. Gumert, A. Fuentes & L. Jones-Engel), pp. 65-68. Cambridge, UK, Cambridge University Press.
824	1	2009	1	2009	1	Indonesia	Site 19, Kutosari, Java	-6.97823	110.02	point	1248	Kyes, R.C., Iskander, E. & Pamungkas, J. 2011 Preliminary survey of the long-tailed macaques (Macaca fascicularis) on Java, Indonesia: Distribution and human-primate conflict. In Monkeys on the edge: ecology and management of long-tailed macaques and their interface with humans (eds. M.D. Gumert, A. Fuentes & L. Jones-Engel), pp. 65-68. Cambridge, UK, Cambridge University Press.
825	1	2009	1	2009	1	Indonesia	Site 20, Jati Barang, Java	-6.92643	109.056	point	1248	Kyes, R.C., Iskander, E. & Pamungkas, J. 2011 Preliminary survey of the long-tailed macaques (Macaca fascicularis) on Java, Indonesia: Distribution and human-primate conflict. In Monkeys on the edge: ecology and management of long-tailed macaques and their interface with humans (eds. M.D. Gumert, A. Fuentes & L. Jones-Engel), pp. 65-68. Cambridge, UK, Cambridge University Press.
826	1	2009	1	2009	1	Indonesia	Site 21, Cirebon, Java	-6.72735	108.534	point	1248	Kyes, R.C., Iskander, E. & Pamungkas, J. 2011 Preliminary survey of the long-tailed macaques (Macaca fascicularis) on Java, Indonesia: Distribution and human-primate conflict. In Monkeys on the edge: ecology and management of long-tailed macaques and their interface with humans (eds. M.D. Gumert, A. Fuentes & L. Jones-Engel), pp. 65-68. Cambridge, UK, Cambridge University Press.
827	1	2009	1	2009	1	Indonesia	Site 22, Cibubar, Java	-6.34806	106.817	point	1248	Kyes, R.C., Iskander, E. & Pamungkas, J. 2011 Preliminary survey of the long-tailed macaques (Macaca fascicularis) on Java, Indonesia: Distribution and human-primate conflict. In Monkeys on the edge: ecology and management of long-tailed macaques and their interface with humans (eds. M.D. Gumert, A. Fuentes & L. Jones-Engel), pp. 65-68. Cambridge, UK, Cambridge University Press.
828	1	2008	1	2009	1	Indonesia	Site A, Taman Nasional Ujung Kulon, Java	-6.76826	105.579	point	1248	Kyes, R.C., Iskander, E. & Pamungkas, J. 2011 Preliminary survey of the long-tailed macaques (Macaca fascicularis) on Java, Indonesia: Distribution and human-primate conflict. In Monkeys on the edge: ecology and management of long-tailed macaques and their interface with humans (eds. M.D. Gumert, A. Fuentes & L. Jones-Engel), pp. 65-68. Cambridge, UK, Cambridge University Press.
829	1	2008	1	2009	1	Indonesia	Site B, Taman Nasional Gunung Halimun, Java	-6.86371	106.875	point	1248	Kyes, R.C., Iskander, E. & Pamungkas, J. 2011 Preliminary survey of the long-tailed macaques (Macaca fascicularis) on Java, Indonesia: Distribution and human-primate conflict. In Monkeys on the edge: ecology and management of long-tailed macaques and their interface with humans (eds. M.D. Gumert, A. Fuentes & L. Jones-Engel), pp. 65-68. Cambridge, UK, Cambridge University Press.
830	1	2008	1	2009	1	Indonesia	Site C, Cagar Akan Gunung Simpang, Java	-6.77372	107.062	point	1248	Kyes, R.C., Iskander, E. & Pamungkas, J. 2011 Preliminary survey of the long-tailed macaques (Macaca fascicularis) on Java, Indonesia: Distribution and human-primate conflict. In Monkeys on the edge: ecology and management of long-tailed macaques and their interface with humans (eds. M.D. Gumert, A. Fuentes & L. Jones-Engel), pp. 65-68. Cambridge, UK, Cambridge University Press.
831	1	2008	1	2009	1	Indonesia	Site D, Taman Nasional Gunung Gede Pangrango, Java	-6.59913	107.13	point	1248	Kyes, R.C., Iskander, E. & Pamungkas, J. 2011 Preliminary survey of the long-tailed macaques (Macaca fascicularis) on Java, Indonesia: Distribution and human-primate conflict. In Monkeys on the edge: ecology and management of long-tailed macaques and their interface with humans (eds. M.D. Gumert, A. Fuentes & L. Jones-Engel), pp. 65-68. Cambridge, UK, Cambridge University Press.
832	1	2008	1	2009	1	Indonesia	Site E, Cagar Alam Leuweung Sancang, Java	-7.53132	107.702	point	1248	Kyes, R.C., Iskander, E. & Pamungkas, J. 2011 Preliminary survey of the long-tailed macaques (Macaca fascicularis) on Java, Indonesia: Distribution and human-primate conflict. In Monkeys on the edge: ecology and management of long-tailed macaques and their interface with humans (eds. M.D. Gumert, A. Fuentes & L. Jones-Engel), pp. 65-68. Cambridge, UK, Cambridge University Press.
833	1	2008	1	2009	1	Indonesia	Site F, Gunung Slamet, Java	-7.19628	109.185	point	1248	Kyes, R.C., Iskander, E. & Pamungkas, J. 2011 Preliminary survey of the long-tailed macaques (Macaca fascicularis) on Java, Indonesia: Distribution and human-primate conflict. In Monkeys on the edge: ecology and management of long-tailed macaques and their interface with humans (eds. M.D. Gumert, A. Fuentes & L. Jones-Engel), pp. 65-68. Cambridge, UK, Cambridge University Press.
1115	11	2001	12	2002	1	Indonesia	Air Dikit	-2.99989	101.783	polygon	1075	Linkie, M., Dinata, Y., Nofrianto, A. & Leader Williams, N. 2007 Patterns and perceptions of wildlife crop raiding in and around Kerinci Seblat National Park, Sumatra. Anim. Conserv. 10, 127-135.
380	8	2003	8	2003	1	Thailand	Kumpawaphi City Park, Amphoe Kumpawaphi, Udon Thani Province	17.1096	103.02	point	440	Malaivijitnond, S. & Hamada, Y. 2008 Current situation and status of long-tailed macaques (Macaca fascicularis) in Thailand. Nat Hist J Chulalongkorn Univ 8, 185-204.	980	Malaivijitnond, S., Vazquez, Y. & Hamada, Y. 2011 Human impact on long-tailed macaques in Thailand. In Monkeys on the Edge: Ecology and Management of Long-Tailed Macaques and the Interface with Humans (eds. M.D. Gumert, A. Fuentes & L. Jones-Engel), pp. 118-159. United Kingdon, Cambridge University Press.	474	Hamada, Y., Ohsawa, H., Urasopon, N. & Malaivijitnond, S. 2004 Preliminary report on the distribution and status of macaques in Thailand. Primate Research 20, 97-108.	374	Malaivijitnond, S., Hamada, Y., Varavudhi, P. & Takenaka, O. 2005 The current distribution and status of macaques in Thailand. Nat Hist J Chula Univ Suppl 1, 35-45.
383	10	2004	10	2004	1	Thailand	Don Chao Poo Forest Park, Tambon Phana, Amphoe Phana, Amnat Chareon Province	15.6101	104.848	point	440	Malaivijitnond, S. & Hamada, Y. 2008 Current situation and status of long-tailed macaques (Macaca fascicularis) in Thailand. Nat Hist J Chulalongkorn Univ 8, 185-204.	980	Malaivijitnond, S., Vazquez, Y. & Hamada, Y. 2011 Human impact on long-tailed macaques in Thailand. In Monkeys on the Edge: Ecology and Management of Long-Tailed Macaques and the Interface with Humans (eds. M.D. Gumert, A. Fuentes & L. Jones-Engel), pp. 118-159. United Kingdon, Cambridge University Press.
384	7	2004	7	2004	1	Thailand	Wat Kupra Kona, Tambon Srakhu, Amphoe Suwannaphum, Roi-et Province	15.5546	103.824	point	440	Malaivijitnond, S. & Hamada, Y. 2008 Current situation and status of long-tailed macaques (Macaca fascicularis) in Thailand. Nat Hist J Chulalongkorn Univ 8, 185-204.	980	Malaivijitnond, S., Vazquez, Y. & Hamada, Y. 2011 Human impact on long-tailed macaques in Thailand. In Monkeys on the Edge: Ecology and Management of Long-Tailed Macaques and the Interface with Humans (eds. M.D. Gumert, A. Fuentes & L. Jones-Engel), pp. 118-159. United Kingdon, Cambridge University Press.	474	Hamada, Y., Ohsawa, H., Urasopon, N. & Malaivijitnond, S. 2004 Preliminary report on the distribution and status of macaques in Thailand. Primate Research 20, 97-108.	374	Malaivijitnond, S., Hamada, Y., Varavudhi, P. & Takenaka, O. 2005 The current distribution and status of macaques in Thailand. Nat Hist J Chula Univ Suppl 1, 35-45.
385	10	2004	10	2004	1	Thailand	Muangling Ban Whan, Tambon Ban Whan, Amphoe Suwannaphum, Srisaket Province	15.379	104.183	point	440	Malaivijitnond, S. & Hamada, Y. 2008 Current situation and status of long-tailed macaques (Macaca fascicularis) in Thailand. Nat Hist J Chulalongkorn Univ 8, 185-204.	474	Hamada, Y., Ohsawa, H., Urasopon, N. & Malaivijitnond, S. 2004 Preliminary report on the distribution and status of macaques in Thailand. Primate Research 20, 97-108.	980	Malaivijitnond, S., Vazquez, Y. & Hamada, Y. 2011 Human impact on long-tailed macaques in Thailand. In Monkeys on the Edge: Ecology and Management of Long-Tailed Macaques and the Interface with Humans (eds. M.D. Gumert, A. Fuentes & L. Jones-Engel), pp. 118-159. United Kingdon, Cambridge University Press.	374	Malaivijitnond, S., Hamada, Y., Varavudhi, P. & Takenaka, O. 2005 The current distribution and status of macaques in Thailand. Nat Hist J Chula Univ Suppl 1, 35-45.
387	1	2007	4	2007	1	Thailand	Wat Haad Moon Bang Kra Beau, Phichit Province	16.5	100.267	point	440	Malaivijitnond, S. & Hamada, Y. 2008 Current situation and status of long-tailed macaques (Macaca fascicularis) in Thailand. Nat Hist J Chulalongkorn Univ 8, 185-204.	980	Malaivijitnond, S., Vazquez, Y. & Hamada, Y. 2011 Human impact on long-tailed macaques in Thailand. In Monkeys on the Edge: Ecology and Management of Long-Tailed Macaques and the Interface with Humans (eds. M.D. Gumert, A. Fuentes & L. Jones-Engel), pp. 118-159. United Kingdon, Cambridge University Press.
389	7	2004	7	2004	1	Thailand	Wat Tasang Tai, Tambon Tasang, Amphoe Banphotpisai, Nakhonsawan Province	15.9483	99.9543	point	440	Malaivijitnond, S. & Hamada, Y. 2008 Current situation and status of long-tailed macaques (Macaca fascicularis) in Thailand. Nat Hist J Chulalongkorn Univ 8, 185-204.	980	Malaivijitnond, S., Vazquez, Y. & Hamada, Y. 2011 Human impact on long-tailed macaques in Thailand. In Monkeys on the Edge: Ecology and Management of Long-Tailed Macaques and the Interface with Humans (eds. M.D. Gumert, A. Fuentes & L. Jones-Engel), pp. 118-159. United Kingdon, Cambridge University Press.	474	Hamada, Y., Ohsawa, H., Urasopon, N. & Malaivijitnond, S. 2004 Preliminary report on the distribution and status of macaques in Thailand. Primate Research 20, 97-108.	374	Malaivijitnond, S., Hamada, Y., Varavudhi, P. & Takenaka, O. 2005 The current distribution and status of macaques in Thailand. Nat Hist J Chula Univ Suppl 1, 35-45.
390	5	2003	5	2003	1	Thailand	Wat Paa Khao Pha, Ban Wangtien, Tambon Khokprong, Amphoe Wichianburi, Petchabun Province	15.7977	101.226	point	440	Malaivijitnond, S. & Hamada, Y. 2008 Current situation and status of long-tailed macaques (Macaca fascicularis) in Thailand. Nat Hist J Chulalongkorn Univ 8, 185-204.	980	Malaivijitnond, S., Vazquez, Y. & Hamada, Y. 2011 Human impact on long-tailed macaques in Thailand. In Monkeys on the Edge: Ecology and Management of Long-Tailed Macaques and the Interface with Humans (eds. M.D. Gumert, A. Fuentes & L. Jones-Engel), pp. 118-159. United Kingdon, Cambridge University Press.	474	Hamada, Y., Ohsawa, H., Urasopon, N. & Malaivijitnond, S. 2004 Preliminary report on the distribution and status of macaques in Thailand. Primate Research 20, 97-108.	374	Malaivijitnond, S., Hamada, Y., Varavudhi, P. & Takenaka, O. 2005 The current distribution and status of macaques in Thailand. Nat Hist J Chula Univ Suppl 1, 35-45.
391	5	2003	3	2004	1	Thailand	Wat Tham Thepbandan, Tambon Khokprong, Amphoe Wichianburi, Petchabun Province	15.7475	101.039	point	440	Malaivijitnond, S. & Hamada, Y. 2008 Current situation and status of long-tailed macaques (Macaca fascicularis) in Thailand. Nat Hist J Chulalongkorn Univ 8, 185-204.	980	Malaivijitnond, S., Vazquez, Y. & Hamada, Y. 2011 Human impact on long-tailed macaques in Thailand. In Monkeys on the Edge: Ecology and Management of Long-Tailed Macaques and the Interface with Humans (eds. M.D. Gumert, A. Fuentes & L. Jones-Engel), pp. 118-159. United Kingdon, Cambridge University Press.	374	Malaivijitnond, S., Hamada, Y., Varavudhi, P. & Takenaka, O. 2005 The current distribution and status of macaques in Thailand. Nat Hist J Chula Univ Suppl 1, 35-45.	474	Hamada, Y., Ohsawa, H., Urasopon, N. & Malaivijitnond, S. 2004 Preliminary report on the distribution and status of macaques in Thailand. Primate Research 20, 97-108.
392	5	2003	5	2003	1	Thailand	Wat Kriang Krai Klang, Tambon Kriang Krai, Amphoe Muang, Nakhonsawan Province	15.734	100.193	point	440	Malaivijitnond, S. & Hamada, Y. 2008 Current situation and status of long-tailed macaques (Macaca fascicularis) in Thailand. Nat Hist J Chulalongkorn Univ 8, 185-204.	980	Malaivijitnond, S., Vazquez, Y. & Hamada, Y. 2011 Human impact on long-tailed macaques in Thailand. In Monkeys on the Edge: Ecology and Management of Long-Tailed Macaques and the Interface with Humans (eds. M.D. Gumert, A. Fuentes & L. Jones-Engel), pp. 118-159. United Kingdon, Cambridge University Press.	474	Hamada, Y., Ohsawa, H., Urasopon, N. & Malaivijitnond, S. 2004 Preliminary report on the distribution and status of macaques in Thailand. Primate Research 20, 97-108.	374	Malaivijitnond, S., Hamada, Y., Varavudhi, P. & Takenaka, O. 2005 The current distribution and status of macaques in Thailand. Nat Hist J Chula Univ Suppl 1, 35-45.
395	7	2004	7	2004	1	Thailand	Wat Khao Patthawee, Tambon Taluk-khoo, Amphoe Tubtan, Uthai Thani Province	15.4728	99.7587	point	440	Malaivijitnond, S. & Hamada, Y. 2008 Current situation and status of long-tailed macaques (Macaca fascicularis) in Thailand. Nat Hist J Chulalongkorn Univ 8, 185-204.	980	Malaivijitnond, S., Vazquez, Y. & Hamada, Y. 2011 Human impact on long-tailed macaques in Thailand. In Monkeys on the Edge: Ecology and Management of Long-Tailed Macaques and the Interface with Humans (eds. M.D. Gumert, A. Fuentes & L. Jones-Engel), pp. 118-159. United Kingdon, Cambridge University Press.	474	Hamada, Y., Ohsawa, H., Urasopon, N. & Malaivijitnond, S. 2004 Preliminary report on the distribution and status of macaques in Thailand. Primate Research 20, 97-108.	374	Malaivijitnond, S., Hamada, Y., Varavudhi, P. & Takenaka, O. 2005 The current distribution and status of macaques in Thailand. Nat Hist J Chula Univ Suppl 1, 35-45.
396	7	2004	7	2004	1	Thailand	Wat Phikun-ngam, Tambon Khungsampao, Amphoe Manorom, Chainat Province	15.2713	100.06	point	440	Malaivijitnond, S. & Hamada, Y. 2008 Current situation and status of long-tailed macaques (Macaca fascicularis) in Thailand. Nat Hist J Chulalongkorn Univ 8, 185-204.	980	Malaivijitnond, S., Vazquez, Y. & Hamada, Y. 2011 Human impact on long-tailed macaques in Thailand. In Monkeys on the Edge: Ecology and Management of Long-Tailed Macaques and the Interface with Humans (eds. M.D. Gumert, A. Fuentes & L. Jones-Engel), pp. 118-159. United Kingdon, Cambridge University Press.	474	Hamada, Y., Ohsawa, H., Urasopon, N. & Malaivijitnond, S. 2004 Preliminary report on the distribution and status of macaques in Thailand. Primate Research 20, 97-108.	374	Malaivijitnond, S., Hamada, Y., Varavudhi, P. & Takenaka, O. 2005 The current distribution and status of macaques in Thailand. Nat Hist J Chula Univ Suppl 1, 35-45.
399	11	2007	11	2007	1	Thailand	San Prakan, Amphoe Muang, Lobburi Province	14.7833	100.45	point	440	Malaivijitnond, S. & Hamada, Y. 2008 Current situation and status of long-tailed macaques (Macaca fascicularis) in Thailand. Nat Hist J Chulalongkorn Univ 8, 185-204.	374	Malaivijitnond, S., Hamada, Y., Varavudhi, P. & Takenaka, O. 2005 The current distribution and status of macaques in Thailand. Nat Hist J Chula Univ Suppl 1, 35-45.
401	9	2003	8	2004	1	Thailand	Wat Kai, Ban Wat Kai, Tambon Hansang, Amphoe Bangpahan, Ayutthaya Province	14.5099	100.523	point	440	Malaivijitnond, S. & Hamada, Y. 2008 Current situation and status of long-tailed macaques (Macaca fascicularis) in Thailand. Nat Hist J Chulalongkorn Univ 8, 185-204.	474	Hamada, Y., Ohsawa, H., Urasopon, N. & Malaivijitnond, S. 2004 Preliminary report on the distribution and status of macaques in Thailand. Primate Research 20, 97-108.	374	Malaivijitnond, S., Hamada, Y., Varavudhi, P. & Takenaka, O. 2005 The current distribution and status of macaques in Thailand. Nat Hist J Chula Univ Suppl 1, 35-45.
407	1	2003	1	2003	1	Thailand	Bangtaboon Witthaya School, Bantaboon-oak, Amphoe Banlaem, Petchaburi Province	13.25	99.95	point	440	Malaivijitnond, S. & Hamada, Y. 2008 Current situation and status of long-tailed macaques (Macaca fascicularis) in Thailand. Nat Hist J Chulalongkorn Univ 8, 185-204.	474	Hamada, Y., Ohsawa, H., Urasopon, N. & Malaivijitnond, S. 2004 Preliminary report on the distribution and status of macaques in Thailand. Primate Research 20, 97-108.	374	Malaivijitnond, S., Hamada, Y., Varavudhi, P. & Takenaka, O. 2005 The current distribution and status of macaques in Thailand. Nat Hist J Chula Univ Suppl 1, 35-45.	980	Malaivijitnond, S., Vazquez, Y. & Hamada, Y. 2011 Human impact on long-tailed macaques in Thailand. In Monkeys on the Edge: Ecology and Management of Long-Tailed Macaques and the Interface with Humans (eds. M.D. Gumert, A. Fuentes & L. Jones-Engel), pp. 118-159. United Kingdon, Cambridge University Press.
408	7	2005	7	2005	1	Thailand	Wat Tham Khao Yoi, Ban Khao Yoi, Amphoe Khao Yoi, Petchaburi Province	13.2349	99.8253	point	440	Malaivijitnond, S. & Hamada, Y. 2008 Current situation and status of long-tailed macaques (Macaca fascicularis) in Thailand. Nat Hist J Chulalongkorn Univ 8, 185-204.	980	Malaivijitnond, S., Vazquez, Y. & Hamada, Y. 2011 Human impact on long-tailed macaques in Thailand. In Monkeys on the Edge: Ecology and Management of Long-Tailed Macaques and the Interface with Humans (eds. M.D. Gumert, A. Fuentes & L. Jones-Engel), pp. 118-159. United Kingdon, Cambridge University Press.	374	Malaivijitnond, S., Hamada, Y., Varavudhi, P. & Takenaka, O. 2005 The current distribution and status of macaques in Thailand. Nat Hist J Chula Univ Suppl 1, 35-45.
409	7	2005	7	2005	1	Thailand	Pranakhonkhiri or Khao Wang, Amphoe Muang, Petchaburi Province	13.1333	99.9667	point	440	Malaivijitnond, S. & Hamada, Y. 2008 Current situation and status of long-tailed macaques (Macaca fascicularis) in Thailand. Nat Hist J Chulalongkorn Univ 8, 185-204.	980	Malaivijitnond, S., Vazquez, Y. & Hamada, Y. 2011 Human impact on long-tailed macaques in Thailand. In Monkeys on the Edge: Ecology and Management of Long-Tailed Macaques and the Interface with Humans (eds. M.D. Gumert, A. Fuentes & L. Jones-Engel), pp. 118-159. United Kingdon, Cambridge University Press.	374	Malaivijitnond, S., Hamada, Y., Varavudhi, P. & Takenaka, O. 2005 The current distribution and status of macaques in Thailand. Nat Hist J Chula Univ Suppl 1, 35-45.
412	8	2003	8	2003	1	Thailand	Wat Khao Krachiw or Wat Banpatawad, TambonThayang, Petchaburi Province	12.9612	99.9131	point	440	Malaivijitnond, S. & Hamada, Y. 2008 Current situation and status of long-tailed macaques (Macaca fascicularis) in Thailand. Nat Hist J Chulalongkorn Univ 8, 185-204.	980	Malaivijitnond, S., Vazquez, Y. & Hamada, Y. 2011 Human impact on long-tailed macaques in Thailand. In Monkeys on the Edge: Ecology and Management of Long-Tailed Macaques and the Interface with Humans (eds. M.D. Gumert, A. Fuentes & L. Jones-Engel), pp. 118-159. United Kingdon, Cambridge University Press.	374	Malaivijitnond, S., Hamada, Y., Varavudhi, P. & Takenaka, O. 2005 The current distribution and status of macaques in Thailand. Nat Hist J Chula Univ Suppl 1, 35-45.
413	7	2005	7	2005	1	Thailand	Sam Roi Yot National Park, Tambon Khao Daeng, Amphoe Kuiburi, Prachuab Khirikhan Province	12.1252	99.9525	point	440	Malaivijitnond, S. & Hamada, Y. 2008 Current situation and status of long-tailed macaques (Macaca fascicularis) in Thailand. Nat Hist J Chulalongkorn Univ 8, 185-204.	980	Malaivijitnond, S., Vazquez, Y. & Hamada, Y. 2011 Human impact on long-tailed macaques in Thailand. In Monkeys on the Edge: Ecology and Management of Long-Tailed Macaques and the Interface with Humans (eds. M.D. Gumert, A. Fuentes & L. Jones-Engel), pp. 118-159. United Kingdon, Cambridge University Press.	374	Malaivijitnond, S., Hamada, Y., Varavudhi, P. & Takenaka, O. 2005 The current distribution and status of macaques in Thailand. Nat Hist J Chula Univ Suppl 1, 35-45.
416	12	2002	12	2002	1	Thailand	Khao Ang Luea Nai Wildlife Reserve Center	13.4	101.867	point	440	Malaivijitnond, S. & Hamada, Y. 2008 Current situation and status of long-tailed macaques (Macaca fascicularis) in Thailand. Nat Hist J Chulalongkorn Univ 8, 185-204.	980	Malaivijitnond, S., Vazquez, Y. & Hamada, Y. 2011 Human impact on long-tailed macaques in Thailand. In Monkeys on the Edge: Ecology and Management of Long-Tailed Macaques and the Interface with Humans (eds. M.D. Gumert, A. Fuentes & L. Jones-Engel), pp. 118-159. United Kingdon, Cambridge University Press.
417	3	2005	3	2005	1	Thailand	Khao Sam Muk, Tambon Saensuk, Amphoe Muang, Chonburi Province	13.3125	100.904	point	440	Malaivijitnond, S. & Hamada, Y. 2008 Current situation and status of long-tailed macaques (Macaca fascicularis) in Thailand. Nat Hist J Chulalongkorn Univ 8, 185-204.	980	Malaivijitnond, S., Vazquez, Y. & Hamada, Y. 2011 Human impact on long-tailed macaques in Thailand. In Monkeys on the Edge: Ecology and Management of Long-Tailed Macaques and the Interface with Humans (eds. M.D. Gumert, A. Fuentes & L. Jones-Engel), pp. 118-159. United Kingdon, Cambridge University Press.	374	Malaivijitnond, S., Hamada, Y., Varavudhi, P. & Takenaka, O. 2005 The current distribution and status of macaques in Thailand. Nat Hist J Chula Univ Suppl 1, 35-45.
421	3	2005	3	2005	1	Thailand	Small hill close to Sudthangruk Restaurant, Tambon Thung Sukhla, Amphoe Sriracha, Chonburi Province	13.0765	100.875	point	440	Malaivijitnond, S. & Hamada, Y. 2008 Current situation and status of long-tailed macaques (Macaca fascicularis) in Thailand. Nat Hist J Chulalongkorn Univ 8, 185-204.	980	Malaivijitnond, S., Vazquez, Y. & Hamada, Y. 2011 Human impact on long-tailed macaques in Thailand. In Monkeys on the Edge: Ecology and Management of Long-Tailed Macaques and the Interface with Humans (eds. M.D. Gumert, A. Fuentes & L. Jones-Engel), pp. 118-159. United Kingdon, Cambridge University Press.	374	Malaivijitnond, S., Hamada, Y., Varavudhi, P. & Takenaka, O. 2005 The current distribution and status of macaques in Thailand. Nat Hist J Chula Univ Suppl 1, 35-45.
422	3	2005	3	2005	1	Thailand	Lan Hinkhong Monastary or Khao Phlutaluang Monastary, Tambon Phlutaluang, Amphoe Sattahip, Chonburi Province	12.7043	100.967	point	440	Malaivijitnond, S. & Hamada, Y. 2008 Current situation and status of long-tailed macaques (Macaca fascicularis) in Thailand. Nat Hist J Chulalongkorn Univ 8, 185-204.	980	Malaivijitnond, S., Vazquez, Y. & Hamada, Y. 2011 Human impact on long-tailed macaques in Thailand. In Monkeys on the Edge: Ecology and Management of Long-Tailed Macaques and the Interface with Humans (eds. M.D. Gumert, A. Fuentes & L. Jones-Engel), pp. 118-159. United Kingdon, Cambridge University Press.	374	Malaivijitnond, S., Hamada, Y., Varavudhi, P. & Takenaka, O. 2005 The current distribution and status of macaques in Thailand. Nat Hist J Chula Univ Suppl 1, 35-45.
423	3	2005	3	2005	1	Thailand	Nong Yai Water Reservoir, Tambon Banglauk, Amphoe Muang, Chumphon Province	10.55	99.2074	point	440	Malaivijitnond, S. & Hamada, Y. 2008 Current situation and status of long-tailed macaques (Macaca fascicularis) in Thailand. Nat Hist J Chulalongkorn Univ 8, 185-204.	980	Malaivijitnond, S., Vazquez, Y. & Hamada, Y. 2011 Human impact on long-tailed macaques in Thailand. In Monkeys on the Edge: Ecology and Management of Long-Tailed Macaques and the Interface with Humans (eds. M.D. Gumert, A. Fuentes & L. Jones-Engel), pp. 118-159. United Kingdon, Cambridge University Press.	374	Malaivijitnond, S., Hamada, Y., Varavudhi, P. & Takenaka, O. 2005 The current distribution and status of macaques in Thailand. Nat Hist J Chula Univ Suppl 1, 35-45.
426	3	2005	3	2005	1	Thailand	Ban Koh Lhao	9.9	98.5667	point	440	Malaivijitnond, S. & Hamada, Y. 2008 Current situation and status of long-tailed macaques (Macaca fascicularis) in Thailand. Nat Hist J Chulalongkorn Univ 8, 185-204.	980	Malaivijitnond, S., Vazquez, Y. & Hamada, Y. 2011 Human impact on long-tailed macaques in Thailand. In Monkeys on the Edge: Ecology and Management of Long-Tailed Macaques and the Interface with Humans (eds. M.D. Gumert, A. Fuentes & L. Jones-Engel), pp. 118-159. United Kingdon, Cambridge University Press.
429	7	2005	7	2005	1	Thailand	Water Reservoir of Ban Na, Moo 5, Tambon Ban-na, Amphoe Kapur, Ranong Province	9.54689	98.7077	point	440	Malaivijitnond, S. & Hamada, Y. 2008 Current situation and status of long-tailed macaques (Macaca fascicularis) in Thailand. Nat Hist J Chulalongkorn Univ 8, 185-204.	980	Malaivijitnond, S., Vazquez, Y. & Hamada, Y. 2011 Human impact on long-tailed macaques in Thailand. In Monkeys on the Edge: Ecology and Management of Long-Tailed Macaques and the Interface with Humans (eds. M.D. Gumert, A. Fuentes & L. Jones-Engel), pp. 118-159. United Kingdon, Cambridge University Press.	374	Malaivijitnond, S., Hamada, Y., Varavudhi, P. & Takenaka, O. 2005 The current distribution and status of macaques in Thailand. Nat Hist J Chula Univ Suppl 1, 35-45.
430	7	2005	7	2005	1	Thailand	Wat Tham Silatieb, Moo 1, Tambon Wang, Amphoe Thachana, Surat Thani Province	9.51681	99.1912	point	440	Malaivijitnond, S. & Hamada, Y. 2008 Current situation and status of long-tailed macaques (Macaca fascicularis) in Thailand. Nat Hist J Chulalongkorn Univ 8, 185-204.	980	Malaivijitnond, S., Vazquez, Y. & Hamada, Y. 2011 Human impact on long-tailed macaques in Thailand. In Monkeys on the Edge: Ecology and Management of Long-Tailed Macaques and the Interface with Humans (eds. M.D. Gumert, A. Fuentes & L. Jones-Engel), pp. 118-159. United Kingdon, Cambridge University Press.	374	Malaivijitnond, S., Hamada, Y., Varavudhi, P. & Takenaka, O. 2005 The current distribution and status of macaques in Thailand. Nat Hist J Chula Univ Suppl 1, 35-45.
431	7	2005	7	2005	1	Thailand	Eastern Marine Research Center, Ban Kamphuan, King-Amphoe Suksamran, Ranong Province	9.37228	98.4026	point	440	Malaivijitnond, S. & Hamada, Y. 2008 Current situation and status of long-tailed macaques (Macaca fascicularis) in Thailand. Nat Hist J Chulalongkorn Univ 8, 185-204.	980	Malaivijitnond, S., Vazquez, Y. & Hamada, Y. 2011 Human impact on long-tailed macaques in Thailand. In Monkeys on the Edge: Ecology and Management of Long-Tailed Macaques and the Interface with Humans (eds. M.D. Gumert, A. Fuentes & L. Jones-Engel), pp. 118-159. United Kingdon, Cambridge University Press.	374	Malaivijitnond, S., Hamada, Y., Varavudhi, P. & Takenaka, O. 2005 The current distribution and status of macaques in Thailand. Nat Hist J Chula Univ Suppl 1, 35-45.
432	7	2005	7	2005	1	Thailand	Pak Nam Laempho, Ban Laempho, Tambon Phumriang, Amphoe Chaiya, Surat Thani Province	9.37508	99.2658	point	440	Malaivijitnond, S. & Hamada, Y. 2008 Current situation and status of long-tailed macaques (Macaca fascicularis) in Thailand. Nat Hist J Chulalongkorn Univ 8, 185-204.	980	Malaivijitnond, S., Vazquez, Y. & Hamada, Y. 2011 Human impact on long-tailed macaques in Thailand. In Monkeys on the Edge: Ecology and Management of Long-Tailed Macaques and the Interface with Humans (eds. M.D. Gumert, A. Fuentes & L. Jones-Engel), pp. 118-159. United Kingdon, Cambridge University Press.	374	Malaivijitnond, S., Hamada, Y., Varavudhi, P. & Takenaka, O. 2005 The current distribution and status of macaques in Thailand. Nat Hist J Chula Univ Suppl 1, 35-45.
434	7	2005	7	2005	1	Thailand	Decha Tukhan Monastary, Ban Khao Tasak, Amphoe Sichon, Nakhonsrithammarat Province	9.0755	99.8392	point	440	Malaivijitnond, S. & Hamada, Y. 2008 Current situation and status of long-tailed macaques (Macaca fascicularis) in Thailand. Nat Hist J Chulalongkorn Univ 8, 185-204.	374	Malaivijitnond, S., Hamada, Y., Varavudhi, P. & Takenaka, O. 2005 The current distribution and status of macaques in Thailand. Nat Hist J Chula Univ Suppl 1, 35-45.	980	Malaivijitnond, S., Vazquez, Y. & Hamada, Y. 2011 Human impact on long-tailed macaques in Thailand. In Monkeys on the Edge: Ecology and Management of Long-Tailed Macaques and the Interface with Humans (eds. M.D. Gumert, A. Fuentes & L. Jones-Engel), pp. 118-159. United Kingdon, Cambridge University Press.
435	7	2005	7	2005	1	Thailand	Koh Klang, Tambon Bang Muang, Amphoe Takua Pa, Ranong Province	8.87003	98.3501	point	440	Malaivijitnond, S. & Hamada, Y. 2008 Current situation and status of long-tailed macaques (Macaca fascicularis) in Thailand. Nat Hist J Chulalongkorn Univ 8, 185-204.	980	Malaivijitnond, S., Vazquez, Y. & Hamada, Y. 2011 Human impact on long-tailed macaques in Thailand. In Monkeys on the Edge: Ecology and Management of Long-Tailed Macaques and the Interface with Humans (eds. M.D. Gumert, A. Fuentes & L. Jones-Engel), pp. 118-159. United Kingdon, Cambridge University Press.	374	Malaivijitnond, S., Hamada, Y., Varavudhi, P. & Takenaka, O. 2005 The current distribution and status of macaques in Thailand. Nat Hist J Chula Univ Suppl 1, 35-45.
436	7	2005	7	2005	1	Thailand	Wat Nasarn, Ban Nasarn, Tambon Nasarn, Amphoe Nasarn, Surat Thani Province	8.80844	99.3696	point	440	Malaivijitnond, S. & Hamada, Y. 2008 Current situation and status of long-tailed macaques (Macaca fascicularis) in Thailand. Nat Hist J Chulalongkorn Univ 8, 185-204.	980	Malaivijitnond, S., Vazquez, Y. & Hamada, Y. 2011 Human impact on long-tailed macaques in Thailand. In Monkeys on the Edge: Ecology and Management of Long-Tailed Macaques and the Interface with Humans (eds. M.D. Gumert, A. Fuentes & L. Jones-Engel), pp. 118-159. United Kingdon, Cambridge University Press.	374	Malaivijitnond, S., Hamada, Y., Varavudhi, P. & Takenaka, O. 2005 The current distribution and status of macaques in Thailand. Nat Hist J Chula Univ Suppl 1, 35-45.
438	7	2005	7	2005	1	Thailand	Wat Tham Tapan, Tambon Taychang, Amphoe Muang, Phang-nga Province	8.45453	98.5278	point	440	Malaivijitnond, S. & Hamada, Y. 2008 Current situation and status of long-tailed macaques (Macaca fascicularis) in Thailand. Nat Hist J Chulalongkorn Univ 8, 185-204.	980	Malaivijitnond, S., Vazquez, Y. & Hamada, Y. 2011 Human impact on long-tailed macaques in Thailand. In Monkeys on the Edge: Ecology and Management of Long-Tailed Macaques and the Interface with Humans (eds. M.D. Gumert, A. Fuentes & L. Jones-Engel), pp. 118-159. United Kingdon, Cambridge University Press.	374	Malaivijitnond, S., Hamada, Y., Varavudhi, P. & Takenaka, O. 2005 The current distribution and status of macaques in Thailand. Nat Hist J Chula Univ Suppl 1, 35-45.
440	5	2003	5	2003	1	Thailand	Srinakharinthara Princess Garden, Amphoe Muang, Phang-nga Province	8.43328	98.5203	point	440	Malaivijitnond, S. & Hamada, Y. 2008 Current situation and status of long-tailed macaques (Macaca fascicularis) in Thailand. Nat Hist J Chulalongkorn Univ 8, 185-204.	980	Malaivijitnond, S., Vazquez, Y. & Hamada, Y. 2011 Human impact on long-tailed macaques in Thailand. In Monkeys on the Edge: Ecology and Management of Long-Tailed Macaques and the Interface with Humans (eds. M.D. Gumert, A. Fuentes & L. Jones-Engel), pp. 118-159. United Kingdon, Cambridge University Press.	474	Hamada, Y., Ohsawa, H., Urasopon, N. & Malaivijitnond, S. 2004 Preliminary report on the distribution and status of macaques in Thailand. Primate Research 20, 97-108.	374	Malaivijitnond, S., Hamada, Y., Varavudhi, P. & Takenaka, O. 2005 The current distribution and status of macaques in Thailand. Nat Hist J Chula Univ Suppl 1, 35-45.
441	7	2005	7	2005	1	Thailand	Ban Chong Mai Kaew, Tambon Khao Yai, Amphoe Au Luk, Krabi Province	8.41342	98.7366	point	440	Malaivijitnond, S. & Hamada, Y. 2008 Current situation and status of long-tailed macaques (Macaca fascicularis) in Thailand. Nat Hist J Chulalongkorn Univ 8, 185-204.	980	Malaivijitnond, S., Vazquez, Y. & Hamada, Y. 2011 Human impact on long-tailed macaques in Thailand. In Monkeys on the Edge: Ecology and Management of Long-Tailed Macaques and the Interface with Humans (eds. M.D. Gumert, A. Fuentes & L. Jones-Engel), pp. 118-159. United Kingdon, Cambridge University Press.	374	Malaivijitnond, S., Hamada, Y., Varavudhi, P. & Takenaka, O. 2005 The current distribution and status of macaques in Thailand. Nat Hist J Chula Univ Suppl 1, 35-45.	published
442	7	2005	7	2005	1	Thailand	Moo 4, Ban Kong Khong, East Pak Phanang, Amphoe Pak Phanang, Nakhonsrithammarat Province	8.39975	100.2	point	440	Malaivijitnond, S. & Hamada, Y. 2008 Current situation and status of long-tailed macaques (Macaca fascicularis) in Thailand. Nat Hist J Chulalongkorn Univ 8, 185-204.	980	Malaivijitnond, S., Vazquez, Y. & Hamada, Y. 2011 Human impact on long-tailed macaques in Thailand. In Monkeys on the Edge: Ecology and Management of Long-Tailed Macaques and the Interface with Humans (eds. M.D. Gumert, A. Fuentes & L. Jones-Engel), pp. 118-159. United Kingdon, Cambridge University Press.	374	Malaivijitnond, S., Hamada, Y., Varavudhi, P. & Takenaka, O. 2005 The current distribution and status of macaques in Thailand. Nat Hist J Chula Univ Suppl 1, 35-45.
443	7	2005	7	2005	1	Thailand	Wat Chai Khao, Tambon Khao Kaew, Amphoe Lansaka, Nakhonsrithammarat Province	8.35547	99.7949	point	440	Malaivijitnond, S. & Hamada, Y. 2008 Current situation and status of long-tailed macaques (Macaca fascicularis) in Thailand. Nat Hist J Chulalongkorn Univ 8, 185-204.	980	Malaivijitnond, S., Vazquez, Y. & Hamada, Y. 2011 Human impact on long-tailed macaques in Thailand. In Monkeys on the Edge: Ecology and Management of Long-Tailed Macaques and the Interface with Humans (eds. M.D. Gumert, A. Fuentes & L. Jones-Engel), pp. 118-159. United Kingdon, Cambridge University Press.	374	Malaivijitnond, S., Hamada, Y., Varavudhi, P. & Takenaka, O. 2005 The current distribution and status of macaques in Thailand. Nat Hist J Chula Univ Suppl 1, 35-45.
445	7	2005	7	2005	1	Thailand	Wat Khao Kaew Wichian, Tambon Chianyai, Amphoe Chianyai, Nakhonsrithammarat Province	8.20058	100.098	point	440	Malaivijitnond, S. & Hamada, Y. 2008 Current situation and status of long-tailed macaques (Macaca fascicularis) in Thailand. Nat Hist J Chulalongkorn Univ 8, 185-204.	980	Malaivijitnond, S., Vazquez, Y. & Hamada, Y. 2011 Human impact on long-tailed macaques in Thailand. In Monkeys on the Edge: Ecology and Management of Long-Tailed Macaques and the Interface with Humans (eds. M.D. Gumert, A. Fuentes & L. Jones-Engel), pp. 118-159. United Kingdon, Cambridge University Press.	374	Malaivijitnond, S., Hamada, Y., Varavudhi, P. & Takenaka, O. 2005 The current distribution and status of macaques in Thailand. Nat Hist J Chula Univ Suppl 1, 35-45.
446	1	2005	1	2005	1	Thailand	Ban Kho-en, Tambon Mai Khaw, Amphoe Thalang, Phuket Province	8.16194	98.3392	point	440	Malaivijitnond, S. & Hamada, Y. 2008 Current situation and status of long-tailed macaques (Macaca fascicularis) in Thailand. Nat Hist J Chulalongkorn Univ 8, 185-204.	980	Malaivijitnond, S., Vazquez, Y. & Hamada, Y. 2011 Human impact on long-tailed macaques in Thailand. In Monkeys on the Edge: Ecology and Management of Long-Tailed Macaques and the Interface with Humans (eds. M.D. Gumert, A. Fuentes & L. Jones-Engel), pp. 118-159. United Kingdon, Cambridge University Press.	374	Malaivijitnond, S., Hamada, Y., Varavudhi, P. & Takenaka, O. 2005 The current distribution and status of macaques in Thailand. Nat Hist J Chula Univ Suppl 1, 35-45.
448	5	2003	5	2003	1	Thailand	Khao Chumthong Monastary, Moo 2, Tambon Thungpho, Amphoe Chulabhorn, Nakhonsrithammarat Province	8.13361	99.8768	point	440	Malaivijitnond, S. & Hamada, Y. 2008 Current situation and status of long-tailed macaques (Macaca fascicularis) in Thailand. Nat Hist J Chulalongkorn Univ 8, 185-204.	474	Hamada, Y., Ohsawa, H., Urasopon, N. & Malaivijitnond, S. 2004 Preliminary report on the distribution and status of macaques in Thailand. Primate Research 20, 97-108.	980	Malaivijitnond, S., Vazquez, Y. & Hamada, Y. 2011 Human impact on long-tailed macaques in Thailand. In Monkeys on the Edge: Ecology and Management of Long-Tailed Macaques and the Interface with Humans (eds. M.D. Gumert, A. Fuentes & L. Jones-Engel), pp. 118-159. United Kingdon, Cambridge University Press.	374	Malaivijitnond, S., Hamada, Y., Varavudhi, P. & Takenaka, O. 2005 The current distribution and status of macaques in Thailand. Nat Hist J Chula Univ Suppl 1, 35-45.
449	5	2003	5	2003	1	Thailand	Wat Thamsue, Tambon Krabinoi, Amphoe Muang, Krabi Province	8.12183	98.9277	point	440	Malaivijitnond, S. & Hamada, Y. 2008 Current situation and status of long-tailed macaques (Macaca fascicularis) in Thailand. Nat Hist J Chulalongkorn Univ 8, 185-204.	980	Malaivijitnond, S., Vazquez, Y. & Hamada, Y. 2011 Human impact on long-tailed macaques in Thailand. In Monkeys on the Edge: Ecology and Management of Long-Tailed Macaques and the Interface with Humans (eds. M.D. Gumert, A. Fuentes & L. Jones-Engel), pp. 118-159. United Kingdon, Cambridge University Press.	474	Hamada, Y., Ohsawa, H., Urasopon, N. & Malaivijitnond, S. 2004 Preliminary report on the distribution and status of macaques in Thailand. Primate Research 20, 97-108.	374	Malaivijitnond, S., Hamada, Y., Varavudhi, P. & Takenaka, O. 2005 The current distribution and status of macaques in Thailand. Nat Hist J Chula Univ Suppl 1, 35-45.
450	5	2003	5	2003	1	Thailand	Wat Khuha Sawan, Tambon Khuha Sawan, Amphoe Muang, Phatthalung Province	7.61781	100.084	point	440	Malaivijitnond, S. & Hamada, Y. 2008 Current situation and status of long-tailed macaques (Macaca fascicularis) in Thailand. Nat Hist J Chulalongkorn Univ 8, 185-204.	980	Malaivijitnond, S., Vazquez, Y. & Hamada, Y. 2011 Human impact on long-tailed macaques in Thailand. In Monkeys on the Edge: Ecology and Management of Long-Tailed Macaques and the Interface with Humans (eds. M.D. Gumert, A. Fuentes & L. Jones-Engel), pp. 118-159. United Kingdon, Cambridge University Press.	474	Hamada, Y., Ohsawa, H., Urasopon, N. & Malaivijitnond, S. 2004 Preliminary report on the distribution and status of macaques in Thailand. Primate Research 20, 97-108.	374	Malaivijitnond, S., Hamada, Y., Varavudhi, P. & Takenaka, O. 2005 The current distribution and status of macaques in Thailand. Nat Hist J Chula Univ Suppl 1, 35-45.
451	10	2005	10	2005	1	Thailand	Khao Chaison, Amphoe Khao Chaison, Phatthalung Province	7.5	100.167	point	440	Malaivijitnond, S. & Hamada, Y. 2008 Current situation and status of long-tailed macaques (Macaca fascicularis) in Thailand. Nat Hist J Chulalongkorn Univ 8, 185-204.	374	Malaivijitnond, S., Hamada, Y., Varavudhi, P. & Takenaka, O. 2005 The current distribution and status of macaques in Thailand. Nat Hist J Chula Univ Suppl 1, 35-45.	980	Malaivijitnond, S., Vazquez, Y. & Hamada, Y. 2011 Human impact on long-tailed macaques in Thailand. In Monkeys on the Edge: Ecology and Management of Long-Tailed Macaques and the Interface with Humans (eds. M.D. Gumert, A. Fuentes & L. Jones-Engel), pp. 118-159. United Kingdon, Cambridge University Press.
452	5	2003	5	2003	1	Thailand	Khao Noi/Khao Tangkuan, Amphoe Muang, Songkhla Province	7.20922	100.597	point	440	Malaivijitnond, S. & Hamada, Y. 2008 Current situation and status of long-tailed macaques (Macaca fascicularis) in Thailand. Nat Hist J Chulalongkorn Univ 8, 185-204.	980	Malaivijitnond, S., Vazquez, Y. & Hamada, Y. 2011 Human impact on long-tailed macaques in Thailand. In Monkeys on the Edge: Ecology and Management of Long-Tailed Macaques and the Interface with Humans (eds. M.D. Gumert, A. Fuentes & L. Jones-Engel), pp. 118-159. United Kingdon, Cambridge University Press.	374	Malaivijitnond, S., Hamada, Y., Varavudhi, P. & Takenaka, O. 2005 The current distribution and status of macaques in Thailand. Nat Hist J Chula Univ Suppl 1, 35-45.
453	5	2003	5	2003	1	Thailand	Wat Khuha Phimuk, Tambon Natham, Amphoe Muang, Yala Province	6.51667	101.217	point	440	Malaivijitnond, S. & Hamada, Y. 2008 Current situation and status of long-tailed macaques (Macaca fascicularis) in Thailand. Nat Hist J Chulalongkorn Univ 8, 185-204.	980	Malaivijitnond, S., Vazquez, Y. & Hamada, Y. 2011 Human impact on long-tailed macaques in Thailand. In Monkeys on the Edge: Ecology and Management of Long-Tailed Macaques and the Interface with Humans (eds. M.D. Gumert, A. Fuentes & L. Jones-Engel), pp. 118-159. United Kingdon, Cambridge University Press.	474	Hamada, Y., Ohsawa, H., Urasopon, N. & Malaivijitnond, S. 2004 Preliminary report on the distribution and status of macaques in Thailand. Primate Research 20, 97-108.	374	Malaivijitnond, S., Hamada, Y., Varavudhi, P. & Takenaka, O. 2005 The current distribution and status of macaques in Thailand. Nat Hist J Chula Univ Suppl 1, 35-45.
1418	7	2014	7	2014	1	Thailand	Wat Khao Takhieb	12.5258	99.9711	point	pc	Malaivijitnond, S. (2015) personal communication
1419	7	2014	7	2014	1	Thailand	Wat Wichit Dittharam	9.56115	99.1725	point	pc	Malaivijitnond, S. (2015) personal communication
1420	7	2014	7	2014	1	Thailand	Wat Tham Sila Tieb	9.51657	99.1915	point	pc	Malaivijitnond, S. (2015) personal communication
1421	7	2014	7	2014	1	Thailand	Khiriwong Monastry	9.20508	99.6629	point	pc	Malaivijitnond, S. (2015) personal communication
1422	7	2014	7	2014	1	Thailand	Dechatukhan Monastry	9.07532	99.8396	point	pc	Malaivijitnond, S. (2015) personal communication
1423	7	2014	7	2014	1	Thailand	Wat Khaokaew Wichien	8.20063	100.098	point	pc	Malaivijitnond, S. (2015) personal communication
1424	7	2014	7	2014	1	Thailand	Wat Kuha Sawan	7.61995	100.08	point	pc	Malaivijitnond, S. (2015) personal communication
1425	7	2014	7	2014	1	Thailand	Wat Khao Chaison	7.45403	100.131	point	pc	Malaivijitnond, S. (2015) personal communication
1426	7	2014	7	2014	1	Thailand	Khao Noi Khao Tanguan	7.21025	100.591	point	pc	Malaivijitnond, S. (2015) personal communication
1427	7	2014	7	2014	1	Thailand	Khao Toh Phayawang Park	6.62977	100.061	point	pc	Malaivijitnond, S. (2015) personal communication
1428	7	2014	7	2014	1	Thailand	Wat Thamseu	8.1242	98.9245	point	pc	Malaivijitnond, S. (2015) personal communication
1429	7	2014	7	2014	1	Thailand	Suansrinakharin Park	8.43607	98.5181	point	pc	Malaivijitnond, S. (2015) personal communication
1430	7	2014	7	2014	1	Thailand	Sire Island	7.90268	98.4206	point	pc	Malaivijitnond, S. (2015) personal communication
1431	7	2014	7	2014	1	Thailand	Wat Portahinchang	10.8535	99.231	point	pc	Malaivijitnond, S. (2015) personal communication
1432	7	2014	7	2014	1	Thailand	Samroiyot National Park	12.1301	99.9577	point	pc	Malaivijitnond, S. (2015) personal communication
1520	5	2013	5	2013	1	Thailand	Trirattanaram Temple, Kanchanaburi Province	14.1337	99.1527	point	pc	Malaivijitnond, S. (2015) personal communication
1521	5	2013	5	2013	1	Thailand	Khanorn Temple, Ratchaburi Province	13.7328	99.8441	point	pc	Malaivijitnond, S. (2015) personal communication
1522	5	2013	5	2013	1	Thailand	Bangtanode temple, Ratchaburi Province	13.6653	99.8148	point	pc	Malaivijitnond, S. (2015) personal communication
1523	3	2005	3	2005	1	Thailand	Near Sudthangruck Resturant, Chonburi Province	13.0938	100.9	point	pc	Malaivijitnond, S. (2015) personal communication
1524	10	2013	10	2013	1	Thailand	Phortahinchang Temple, Chumphon Province	10.8481	99.2292	point	pc	Malaivijitnond, S. (2015) personal communication
664	1	2005	1	2005	1	Thailand	Sirinat National Park, Phuket Province	8.09537	98.2994	point	846	Malaivijitnond, S., Lekprayoon, C., Tandavanittj, N., Panha, S., Cheewatham, C. & Hamada, Y. 2007 Stone-tool usage by Thai long-tailed macaques (Macaca fascicularis). Am. J. Primatol. 69, 227-233. (doi:10.1002/ajp.20342).
665	1	2005	1	2005	1	Thailand	Khao Lam Pi-Hat Thai Mueang National Park, Phang Nga Province	8.45871	98.2408	point	846	Malaivijitnond, S., Lekprayoon, C., Tandavanittj, N., Panha, S., Cheewatham, C. & Hamada, Y. 2007 Stone-tool usage by Thai long-tailed macaques (Macaca fascicularis). Am. J. Primatol. 69, 227-233. (doi:10.1002/ajp.20342).
666	1	2005	1	2005	1	Thailand	Laem Son National Park, Ranong Province	9.51526	98.4572	point	846	Malaivijitnond, S., Lekprayoon, C., Tandavanittj, N., Panha, S., Cheewatham, C. & Hamada, Y. 2007 Stone-tool usage by Thai long-tailed macaques (Macaca fascicularis). Am. J. Primatol. 69, 227-233. (doi:10.1002/ajp.20342).
667	1	2005	3	2005	1	Thailand	Piak Nam Yai Island, Laem Son National Park, Ranong Province	9.58333	98.4667	point	846	Malaivijitnond, S., Lekprayoon, C., Tandavanittj, N., Panha, S., Cheewatham, C. & Hamada, Y. 2007 Stone-tool usage by Thai long-tailed macaques (Macaca fascicularis). Am. J. Primatol. 69, 227-233. (doi:10.1002/ajp.20342).
670	3	2005	3	2005	1	Thailand	Pracharatrangsarith Temple	9.97013	98.6078	point	846	Malaivijitnond, S., Lekprayoon, C., Tandavanittj, N., Panha, S., Cheewatham, C. & Hamada, Y. 2007 Stone-tool usage by Thai long-tailed macaques (Macaca fascicularis). Am. J. Primatol. 69, 227-233. (doi:10.1002/ajp.20342).
671	3	2005	3	2005	1	Thailand	Baan Koh Lao Island	9.9108	98.5635	point	846	Malaivijitnond, S., Lekprayoon, C., Tandavanittj, N., Panha, S., Cheewatham, C. & Hamada, Y. 2007 Stone-tool usage by Thai long-tailed macaques (Macaca fascicularis). Am. J. Primatol. 69, 227-233. (doi:10.1002/ajp.20342).
834	3	2008	3	2008	1	Thailand	Wat Pa Pothiyan, Ubon Ratchathani Province	15.1833	105.417	point	980	Malaivijitnond, S., Vazquez, Y. & Hamada, Y. 2011 Human impact on long-tailed macaques in Thailand. In Monkeys on the Edge: Ecology and Management of Long-Tailed Macaques and the Interface with Humans (eds. M.D. Gumert, A. Fuentes & L. Jones-Engel), pp. 118-159. United Kingdon, Cambridge University Press.
846	7	2004	10	2004	1	Thailand	Wat Pa Sila Wiwek, Mukdahan Province	16.5333	104.717	point	980	Malaivijitnond, S., Vazquez, Y. & Hamada, Y. 2011 Human impact on long-tailed macaques in Thailand. In Monkeys on the Edge: Ecology and Management of Long-Tailed Macaques and the Interface with Humans (eds. M.D. Gumert, A. Fuentes & L. Jones-Engel), pp. 118-159. United Kingdon, Cambridge University Press.	474	Hamada, Y., Ohsawa, H., Urasopon, N. & Malaivijitnond, S. 2004 Preliminary report on the distribution and status of macaques in Thailand. Primate Research 20, 97-108.	440	Malaivijitnond, S. & Hamada, Y. 2008 Current situation and status of long-tailed macaques (Macaca fascicularis) in Thailand. Nat Hist J Chulalongkorn Univ 8, 185-204.	374	Malaivijitnond, S., Hamada, Y., Varavudhi, P. & Takenaka, O. 2005 The current distribution and status of macaques in Thailand. Nat Hist J Chula Univ Suppl 1, 35-45.
848	3	2003	3	2003	1	Thailand	Kosumphi Forest Park	16.2536	103.072	point	980	Malaivijitnond, S., Vazquez, Y. & Hamada, Y. 2011 Human impact on long-tailed macaques in Thailand. In Monkeys on the Edge: Ecology and Management of Long-Tailed Macaques and the Interface with Humans (eds. M.D. Gumert, A. Fuentes & L. Jones-Engel), pp. 118-159. United Kingdon, Cambridge University Press.	440	Malaivijitnond, S. & Hamada, Y. 2008 Current situation and status of long-tailed macaques (Macaca fascicularis) in Thailand. Nat Hist J Chulalongkorn Univ 8, 185-204.	34	Hamada, Y., Hadi, I., Urasopon, N. & Malaivijitnond, S. 2005 Preliminary report on yellow long-tailed macaques (Macaca fascicularis) at Kosumpee Forest Park, Thailand. Primates 46, 269-273. (doi:10.1007/s10329-005-0126-z).	474	Hamada, Y., Ohsawa, H., Urasopon, N. & Malaivijitnond, S. 2004 Preliminary report on the distribution and status of macaques in Thailand. Primate Research 20, 97-108.	374	Malaivijitnond, S., Hamada, Y., Varavudhi, P. & Takenaka, O. 2005 The current distribution and status of macaques in Thailand. Nat Hist J Chula Univ Suppl 1, 35-45.
849	2	2009	2	2009	1	Thailand	Don Poo Taa Monkey Park, Yasothon Province	15.8	104.4	point	980	Malaivijitnond, S., Vazquez, Y. & Hamada, Y. 2011 Human impact on long-tailed macaques in Thailand. In Monkeys on the Edge: Ecology and Management of Long-Tailed Macaques and the Interface with Humans (eds. M.D. Gumert, A. Fuentes & L. Jones-Engel), pp. 118-159. United Kingdon, Cambridge University Press.
851	3	2008	3	2008	1	Thailand	Wat Pa Ban Paeu, Ubon Ratchathani Province	15.55	104.617	point	980	Malaivijitnond, S., Vazquez, Y. & Hamada, Y. 2011 Human impact on long-tailed macaques in Thailand. In Monkeys on the Edge: Ecology and Management of Long-Tailed Macaques and the Interface with Humans (eds. M.D. Gumert, A. Fuentes & L. Jones-Engel), pp. 118-159. United Kingdon, Cambridge University Press.
853	3	2008	3	2008	1	Thailand	Wat Pa Tung Boon, Ubon Ratchathani Province	15.5	105.267	point	980	Malaivijitnond, S., Vazquez, Y. & Hamada, Y. 2011 Human impact on long-tailed macaques in Thailand. In Monkeys on the Edge: Ecology and Management of Long-Tailed Macaques and the Interface with Humans (eds. M.D. Gumert, A. Fuentes & L. Jones-Engel), pp. 118-159. United Kingdon, Cambridge University Press.
855	3	2008	3	2008	1	Thailand	Wat Pa Nam Boon, Ubon Ratchathani Province	15.35	105.433	point	980	Malaivijitnond, S., Vazquez, Y. & Hamada, Y. 2011 Human impact on long-tailed macaques in Thailand. In Monkeys on the Edge: Ecology and Management of Long-Tailed Macaques and the Interface with Humans (eds. M.D. Gumert, A. Fuentes & L. Jones-Engel), pp. 118-159. United Kingdon, Cambridge University Press.
856	10	2004	10	2004	1	Thailand	Wat Ban Muangkhaen Potharam, Si Sa Ket Province	15.3598	104.219	point	980	Malaivijitnond, S., Vazquez, Y. & Hamada, Y. 2011 Human impact on long-tailed macaques in Thailand. In Monkeys on the Edge: Ecology and Management of Long-Tailed Macaques and the Interface with Humans (eds. M.D. Gumert, A. Fuentes & L. Jones-Engel), pp. 118-159. United Kingdon, Cambridge University Press.	440	Malaivijitnond, S. & Hamada, Y. 2008 Current situation and status of long-tailed macaques (Macaca fascicularis) in Thailand. Nat Hist J Chulalongkorn Univ 8, 185-204.	474	Hamada, Y., Ohsawa, H., Urasopon, N. & Malaivijitnond, S. 2004 Preliminary report on the distribution and status of macaques in Thailand. Primate Research 20, 97-108.	374	Malaivijitnond, S., Hamada, Y., Varavudhi, P. & Takenaka, O. 2005 The current distribution and status of macaques in Thailand. Nat Hist J Chula Univ Suppl 1, 35-45.
858	3	2008	3	2008	1	Thailand	Chong Chom Boder Pass, Surin Province	14.4333	103.683	point	980	Malaivijitnond, S., Vazquez, Y. & Hamada, Y. 2011 Human impact on long-tailed macaques in Thailand. In Monkeys on the Edge: Ecology and Management of Long-Tailed Macaques and the Interface with Humans (eds. M.D. Gumert, A. Fuentes & L. Jones-Engel), pp. 118-159. United Kingdon, Cambridge University Press.
860	9	2002	9	2002	1	Thailand	Wat Khao Nor, Nakhon Sawan Province	15.95	99.8667	point	980	Malaivijitnond, S., Vazquez, Y. & Hamada, Y. 2011 Human impact on long-tailed macaques in Thailand. In Monkeys on the Edge: Ecology and Management of Long-Tailed Macaques and the Interface with Humans (eds. M.D. Gumert, A. Fuentes & L. Jones-Engel), pp. 118-159. United Kingdon, Cambridge University Press.	474	Hamada, Y., Ohsawa, H., Urasopon, N. & Malaivijitnond, S. 2004 Preliminary report on the distribution and status of macaques in Thailand. Primate Research 20, 97-108.	440	Malaivijitnond, S. & Hamada, Y. 2008 Current situation and status of long-tailed macaques (Macaca fascicularis) in Thailand. Nat Hist J Chulalongkorn Univ 8, 185-204.	374	Malaivijitnond, S., Hamada, Y., Varavudhi, P. & Takenaka, O. 2005 The current distribution and status of macaques in Thailand. Nat Hist J Chula Univ Suppl 1, 35-45.
861	9	2003	9	2003	1	Thailand	Wat Khao Nor, Nakhon Sawan Province	15.95	99.8667	point	980	Malaivijitnond, S., Vazquez, Y. & Hamada, Y. 2011 Human impact on long-tailed macaques in Thailand. In Monkeys on the Edge: Ecology and Management of Long-Tailed Macaques and the Interface with Humans (eds. M.D. Gumert, A. Fuentes & L. Jones-Engel), pp. 118-159. United Kingdon, Cambridge University Press.	474	Hamada, Y., Ohsawa, H., Urasopon, N. & Malaivijitnond, S. 2004 Preliminary report on the distribution and status of macaques in Thailand. Primate Research 20, 97-108.	440	Malaivijitnond, S. & Hamada, Y. 2008 Current situation and status of long-tailed macaques (Macaca fascicularis) in Thailand. Nat Hist J Chulalongkorn Univ 8, 185-204.	374	Malaivijitnond, S., Hamada, Y., Varavudhi, P. & Takenaka, O. 2005 The current distribution and status of macaques in Thailand. Nat Hist J Chula Univ Suppl 1, 35-45.
866	1	2007	1	2007	1	Thailand	Wat Khao Thong, Nakhon Sawan Province	15.2	100.4	point	980	Malaivijitnond, S., Vazquez, Y. & Hamada, Y. 2011 Human impact on long-tailed macaques in Thailand. In Monkeys on the Edge: Ecology and Management of Long-Tailed Macaques and the Interface with Humans (eds. M.D. Gumert, A. Fuentes & L. Jones-Engel), pp. 118-159. United Kingdon, Cambridge University Press.	440	Malaivijitnond, S. & Hamada, Y. 2008 Current situation and status of long-tailed macaques (Macaca fascicularis) in Thailand. Nat Hist J Chulalongkorn Univ 8, 185-204.
867	1	2007	1	2007	1	Thailand	Wat Khao Wong, Nakhon Sawan Province	15.1667	100.4	point	980	Malaivijitnond, S., Vazquez, Y. & Hamada, Y. 2011 Human impact on long-tailed macaques in Thailand. In Monkeys on the Edge: Ecology and Management of Long-Tailed Macaques and the Interface with Humans (eds. M.D. Gumert, A. Fuentes & L. Jones-Engel), pp. 118-159. United Kingdon, Cambridge University Press.	440	Malaivijitnond, S. & Hamada, Y. 2008 Current situation and status of long-tailed macaques (Macaca fascicularis) in Thailand. Nat Hist J Chulalongkorn Univ 8, 185-204.
869	3	2008	3	2008	1	Thailand	Khao Takhon, Lopburi Province	15.3333	100.85	point	980	Malaivijitnond, S., Vazquez, Y. & Hamada, Y. 2011 Human impact on long-tailed macaques in Thailand. In Monkeys on the Edge: Ecology and Management of Long-Tailed Macaques and the Interface with Humans (eds. M.D. Gumert, A. Fuentes & L. Jones-Engel), pp. 118-159. United Kingdon, Cambridge University Press.
870	3	2008	3	2008	1	Thailand	Khao Ling, Lopburi Province	15.3167	100.983	point	980	Malaivijitnond, S., Vazquez, Y. & Hamada, Y. 2011 Human impact on long-tailed macaques in Thailand. In Monkeys on the Edge: Ecology and Management of Long-Tailed Macaques and the Interface with Humans (eds. M.D. Gumert, A. Fuentes & L. Jones-Engel), pp. 118-159. United Kingdon, Cambridge University Press.
872	3	2008	3	2008	1	Thailand	Khao Hin Kling, Lopburi Province	15.1667	101.1	point	980	Malaivijitnond, S., Vazquez, Y. & Hamada, Y. 2011 Human impact on long-tailed macaques in Thailand. In Monkeys on the Edge: Ecology and Management of Long-Tailed Macaques and the Interface with Humans (eds. M.D. Gumert, A. Fuentes & L. Jones-Engel), pp. 118-159. United Kingdon, Cambridge University Press.
873	11	2007	11	2007	1	Thailand	Wat Khao Sompod, Lopburi Province	15.15	101.267	point	980	Malaivijitnond, S., Vazquez, Y. & Hamada, Y. 2011 Human impact on long-tailed macaques in Thailand. In Monkeys on the Edge: Ecology and Management of Long-Tailed Macaques and the Interface with Humans (eds. M.D. Gumert, A. Fuentes & L. Jones-Engel), pp. 118-159. United Kingdon, Cambridge University Press.	440	Malaivijitnond, S. & Hamada, Y. 2008 Current situation and status of long-tailed macaques (Macaca fascicularis) in Thailand. Nat Hist J Chulalongkorn Univ 8, 185-204.
874	3	2008	3	2008	1	Thailand	Wat Khao Wongkot, Lopburi Province	15.0167	100.533	point	980	Malaivijitnond, S., Vazquez, Y. & Hamada, Y. 2011 Human impact on long-tailed macaques in Thailand. In Monkeys on the Edge: Ecology and Management of Long-Tailed Macaques and the Interface with Humans (eds. M.D. Gumert, A. Fuentes & L. Jones-Engel), pp. 118-159. United Kingdon, Cambridge University Press.
875	11	2007	11	2007	1	Thailand	Wat Khao Pra Ngam, Lopburi Province	14.8833	100.617	point	980	Malaivijitnond, S., Vazquez, Y. & Hamada, Y. 2011 Human impact on long-tailed macaques in Thailand. In Monkeys on the Edge: Ecology and Management of Long-Tailed Macaques and the Interface with Humans (eds. M.D. Gumert, A. Fuentes & L. Jones-Engel), pp. 118-159. United Kingdon, Cambridge University Press.	440	Malaivijitnond, S. & Hamada, Y. 2008 Current situation and status of long-tailed macaques (Macaca fascicularis) in Thailand. Nat Hist J Chulalongkorn Univ 8, 185-204.
876	11	2007	11	2007	1	Thailand	Sarn Pra Karn, Lopburi Province	14.8	100.6	point	980	Malaivijitnond, S., Vazquez, Y. & Hamada, Y. 2011 Human impact on long-tailed macaques in Thailand. In Monkeys on the Edge: Ecology and Management of Long-Tailed Macaques and the Interface with Humans (eds. M.D. Gumert, A. Fuentes & L. Jones-Engel), pp. 118-159. United Kingdon, Cambridge University Press.
877	7	2006	7	2006	1	Thailand	Route to Jed Kod-Pongkonsao, Saraburi Province	14.55	101.083	point	980	Malaivijitnond, S., Vazquez, Y. & Hamada, Y. 2011 Human impact on long-tailed macaques in Thailand. In Monkeys on the Edge: Ecology and Management of Long-Tailed Macaques and the Interface with Humans (eds. M.D. Gumert, A. Fuentes & L. Jones-Engel), pp. 118-159. United Kingdon, Cambridge University Press.	440	Malaivijitnond, S. & Hamada, Y. 2008 Current situation and status of long-tailed macaques (Macaca fascicularis) in Thailand. Nat Hist J Chulalongkorn Univ 8, 185-204.
878	9	2003	9	2003	1	Thailand	Wat Kai/Wat Hansang, Ayutthaya Province	14.5	100.517	point	980	Malaivijitnond, S., Vazquez, Y. & Hamada, Y. 2011 Human impact on long-tailed macaques in Thailand. In Monkeys on the Edge: Ecology and Management of Long-Tailed Macaques and the Interface with Humans (eds. M.D. Gumert, A. Fuentes & L. Jones-Engel), pp. 118-159. United Kingdon, Cambridge University Press.
879	6	2004	8	2004	1	Thailand	Wat Kai/Wat Hansang, Ayutthaya Province	14.5	100.517	point	980	Malaivijitnond, S., Vazquez, Y. & Hamada, Y. 2011 Human impact on long-tailed macaques in Thailand. In Monkeys on the Edge: Ecology and Management of Long-Tailed Macaques and the Interface with Humans (eds. M.D. Gumert, A. Fuentes & L. Jones-Engel), pp. 118-159. United Kingdon, Cambridge University Press.	440	Malaivijitnond, S. & Hamada, Y. 2008 Current situation and status of long-tailed macaques (Macaca fascicularis) in Thailand. Nat Hist J Chulalongkorn Univ 8, 185-204.	374	Malaivijitnond, S., Hamada, Y., Varavudhi, P. & Takenaka, O. 2005 The current distribution and status of macaques in Thailand. Nat Hist J Chula Univ Suppl 1, 35-45.
880	5	2003	5	2003	1	Thailand	Wat Praputthachai, Saraburi Province	14.4667	100.933	point	980	Malaivijitnond, S., Vazquez, Y. & Hamada, Y. 2011 Human impact on long-tailed macaques in Thailand. In Monkeys on the Edge: Ecology and Management of Long-Tailed Macaques and the Interface with Humans (eds. M.D. Gumert, A. Fuentes & L. Jones-Engel), pp. 118-159. United Kingdon, Cambridge University Press.	440	Malaivijitnond, S. & Hamada, Y. 2008 Current situation and status of long-tailed macaques (Macaca fascicularis) in Thailand. Nat Hist J Chulalongkorn Univ 8, 185-204.	474	Hamada, Y., Ohsawa, H., Urasopon, N. & Malaivijitnond, S. 2004 Preliminary report on the distribution and status of macaques in Thailand. Primate Research 20, 97-108.	374	Malaivijitnond, S., Hamada, Y., Varavudhi, P. & Takenaka, O. 2005 The current distribution and status of macaques in Thailand. Nat Hist J Chula Univ Suppl 1, 35-45.
882	8	2003	8	2003	1	Thailand	Wat Thammasala, Nakhon Pathom Province	13.8117	100.114	point	980	Malaivijitnond, S., Vazquez, Y. & Hamada, Y. 2011 Human impact on long-tailed macaques in Thailand. In Monkeys on the Edge: Ecology and Management of Long-Tailed Macaques and the Interface with Humans (eds. M.D. Gumert, A. Fuentes & L. Jones-Engel), pp. 118-159. United Kingdon, Cambridge University Press.	440	Malaivijitnond, S. & Hamada, Y. 2008 Current situation and status of long-tailed macaques (Macaca fascicularis) in Thailand. Nat Hist J Chulalongkorn Univ 8, 185-204.	474	Hamada, Y., Ohsawa, H., Urasopon, N. & Malaivijitnond, S. 2004 Preliminary report on the distribution and status of macaques in Thailand. Primate Research 20, 97-108.	374	Malaivijitnond, S., Hamada, Y., Varavudhi, P. & Takenaka, O. 2005 The current distribution and status of macaques in Thailand. Nat Hist J Chula Univ Suppl 1, 35-45.
883	2	2004	2	2004	1	Thailand	Wat Thammasala, Nakhon Pathom Province	13.8117	100.114	point	980	Malaivijitnond, S., Vazquez, Y. & Hamada, Y. 2011 Human impact on long-tailed macaques in Thailand. In Monkeys on the Edge: Ecology and Management of Long-Tailed Macaques and the Interface with Humans (eds. M.D. Gumert, A. Fuentes & L. Jones-Engel), pp. 118-159. United Kingdon, Cambridge University Press.	440	Malaivijitnond, S. & Hamada, Y. 2008 Current situation and status of long-tailed macaques (Macaca fascicularis) in Thailand. Nat Hist J Chulalongkorn Univ 8, 185-204.	474	Hamada, Y., Ohsawa, H., Urasopon, N. & Malaivijitnond, S. 2004 Preliminary report on the distribution and status of macaques in Thailand. Primate Research 20, 97-108.	374	Malaivijitnond, S., Hamada, Y., Varavudhi, P. & Takenaka, O. 2005 The current distribution and status of macaques in Thailand. Nat Hist J Chula Univ Suppl 1, 35-45.
884	9	2002	12	2002	1	Thailand	Khao Ngu Rock Garden, Ratchaburi Province	13.5719	99.7722	point	980	Malaivijitnond, S., Vazquez, Y. & Hamada, Y. 2011 Human impact on long-tailed macaques in Thailand. In Monkeys on the Edge: Ecology and Management of Long-Tailed Macaques and the Interface with Humans (eds. M.D. Gumert, A. Fuentes & L. Jones-Engel), pp. 118-159. United Kingdon, Cambridge University Press.	440	Malaivijitnond, S. & Hamada, Y. 2008 Current situation and status of long-tailed macaques (Macaca fascicularis) in Thailand. Nat Hist J Chulalongkorn Univ 8, 185-204.	374	Malaivijitnond, S., Hamada, Y., Varavudhi, P. & Takenaka, O. 2005 The current distribution and status of macaques in Thailand. Nat Hist J Chula Univ Suppl 1, 35-45.
886	4	2003	4	2003	1	Thailand	Khao Ngu Rock Garden, Ratchaburi Province	13.5719	99.7722	point	980	Malaivijitnond, S., Vazquez, Y. & Hamada, Y. 2011 Human impact on long-tailed macaques in Thailand. In Monkeys on the Edge: Ecology and Management of Long-Tailed Macaques and the Interface with Humans (eds. M.D. Gumert, A. Fuentes & L. Jones-Engel), pp. 118-159. United Kingdon, Cambridge University Press.	440	Malaivijitnond, S. & Hamada, Y. 2008 Current situation and status of long-tailed macaques (Macaca fascicularis) in Thailand. Nat Hist J Chulalongkorn Univ 8, 185-204.	374	Malaivijitnond, S., Hamada, Y., Varavudhi, P. & Takenaka, O. 2005 The current distribution and status of macaques in Thailand. Nat Hist J Chula Univ Suppl 1, 35-45.
888	2	2009	2	2009	1	Thailand	Ban Laem Mangrove Forest, Petchaburi Province	13.2333	99.9667	point	980	Malaivijitnond, S., Vazquez, Y. & Hamada, Y. 2011 Human impact on long-tailed macaques in Thailand. In Monkeys on the Edge: Ecology and Management of Long-Tailed Macaques and the Interface with Humans (eds. M.D. Gumert, A. Fuentes & L. Jones-Engel), pp. 118-159. United Kingdon, Cambridge University Press.
890	2	2009	2	2009	1	Thailand	Wat Kut Tha Raeng, Petchaburi Province	13.15	99.9333	point	980	Malaivijitnond, S., Vazquez, Y. & Hamada, Y. 2011 Human impact on long-tailed macaques in Thailand. In Monkeys on the Edge: Ecology and Management of Long-Tailed Macaques and the Interface with Humans (eds. M.D. Gumert, A. Fuentes & L. Jones-Engel), pp. 118-159. United Kingdon, Cambridge University Press.
892	4	2005	7	2005	1	Thailand	Wat Khao Luang, Petchaburi Province	13.2999	99.9306	point	980	Malaivijitnond, S., Vazquez, Y. & Hamada, Y. 2011 Human impact on long-tailed macaques in Thailand. In Monkeys on the Edge: Ecology and Management of Long-Tailed Macaques and the Interface with Humans (eds. M.D. Gumert, A. Fuentes & L. Jones-Engel), pp. 118-159. United Kingdon, Cambridge University Press.	440	Malaivijitnond, S. & Hamada, Y. 2008 Current situation and status of long-tailed macaques (Macaca fascicularis) in Thailand. Nat Hist J Chulalongkorn Univ 8, 185-204.	374	Malaivijitnond, S., Hamada, Y., Varavudhi, P. & Takenaka, O. 2005 The current distribution and status of macaques in Thailand. Nat Hist J Chula Univ Suppl 1, 35-45.	374	Malaivijitnond, S., Hamada, Y., Varavudhi, P. & Takenaka, O. 2005 The current distribution and status of macaques in Thailand. Nat Hist J Chula Univ Suppl 1, 35-45.
894	8	2003	8	2003	1	Thailand	Wat Khao Thamon, Petchaburi Province	13.0333	99.95	point	980	Malaivijitnond, S., Vazquez, Y. & Hamada, Y. 2011 Human impact on long-tailed macaques in Thailand. In Monkeys on the Edge: Ecology and Management of Long-Tailed Macaques and the Interface with Humans (eds. M.D. Gumert, A. Fuentes & L. Jones-Engel), pp. 118-159. United Kingdon, Cambridge University Press.	440	Malaivijitnond, S. & Hamada, Y. 2008 Current situation and status of long-tailed macaques (Macaca fascicularis) in Thailand. Nat Hist J Chulalongkorn Univ 8, 185-204.	474	Hamada, Y., Ohsawa, H., Urasopon, N. & Malaivijitnond, S. 2004 Preliminary report on the distribution and status of macaques in Thailand. Primate Research 20, 97-108.	374	Malaivijitnond, S., Hamada, Y., Varavudhi, P. & Takenaka, O. 2005 The current distribution and status of macaques in Thailand. Nat Hist J Chula Univ Suppl 1, 35-45.
895	2	2004	2	2004	1	Thailand	Wat Khao Thamon, Petchaburi Province	13.0333	99.95	point	980	Malaivijitnond, S., Vazquez, Y. & Hamada, Y. 2011 Human impact on long-tailed macaques in Thailand. In Monkeys on the Edge: Ecology and Management of Long-Tailed Macaques and the Interface with Humans (eds. M.D. Gumert, A. Fuentes & L. Jones-Engel), pp. 118-159. United Kingdon, Cambridge University Press.	440	Malaivijitnond, S. & Hamada, Y. 2008 Current situation and status of long-tailed macaques (Macaca fascicularis) in Thailand. Nat Hist J Chulalongkorn Univ 8, 185-204.	474	Hamada, Y., Ohsawa, H., Urasopon, N. & Malaivijitnond, S. 2004 Preliminary report on the distribution and status of macaques in Thailand. Primate Research 20, 97-108.	374	Malaivijitnond, S., Hamada, Y., Varavudhi, P. & Takenaka, O. 2005 The current distribution and status of macaques in Thailand. Nat Hist J Chula Univ Suppl 1, 35-45.
898	8	2003	8	2003	1	Thailand	Wat Khao Takieb, Prachuap Khirikhan Province	12.5143	99.9859	point	980	Malaivijitnond, S., Vazquez, Y. & Hamada, Y. 2011 Human impact on long-tailed macaques in Thailand. In Monkeys on the Edge: Ecology and Management of Long-Tailed Macaques and the Interface with Humans (eds. M.D. Gumert, A. Fuentes & L. Jones-Engel), pp. 118-159. United Kingdon, Cambridge University Press.	440	Malaivijitnond, S. & Hamada, Y. 2008 Current situation and status of long-tailed macaques (Macaca fascicularis) in Thailand. Nat Hist J Chulalongkorn Univ 8, 185-204.	374	Malaivijitnond, S., Hamada, Y., Varavudhi, P. & Takenaka, O. 2005 The current distribution and status of macaques in Thailand. Nat Hist J Chula Univ Suppl 1, 35-45.
899	4	2006	4	2006	1	Thailand	Wat Khao Takieb, Prachuap Khirikhan Province	12.5143	99.9859	point	980	Malaivijitnond, S., Vazquez, Y. & Hamada, Y. 2011 Human impact on long-tailed macaques in Thailand. In Monkeys on the Edge: Ecology and Management of Long-Tailed Macaques and the Interface with Humans (eds. M.D. Gumert, A. Fuentes & L. Jones-Engel), pp. 118-159. United Kingdon, Cambridge University Press.	440	Malaivijitnond, S. & Hamada, Y. 2008 Current situation and status of long-tailed macaques (Macaca fascicularis) in Thailand. Nat Hist J Chulalongkorn Univ 8, 185-204.	374	Malaivijitnond, S., Hamada, Y., Varavudhi, P. & Takenaka, O. 2005 The current distribution and status of macaques in Thailand. Nat Hist J Chula Univ Suppl 1, 35-45.
900	4	2003	4	2003	1	Thailand	Wat Thammikikaram Worawiharn or Wat Khao Chong Krachok, Prachuap Khirikhan Province	11.8115	99.8015	point	980	Malaivijitnond, S., Vazquez, Y. & Hamada, Y. 2011 Human impact on long-tailed macaques in Thailand. In Monkeys on the Edge: Ecology and Management of Long-Tailed Macaques and the Interface with Humans (eds. M.D. Gumert, A. Fuentes & L. Jones-Engel), pp. 118-159. United Kingdon, Cambridge University Press.	474	Hamada, Y., Ohsawa, H., Urasopon, N. & Malaivijitnond, S. 2004 Preliminary report on the distribution and status of macaques in Thailand. Primate Research 20, 97-108.	440	Malaivijitnond, S. & Hamada, Y. 2008 Current situation and status of long-tailed macaques (Macaca fascicularis) in Thailand. Nat Hist J Chulalongkorn Univ 8, 185-204.	374	Malaivijitnond, S., Hamada, Y., Varavudhi, P. & Takenaka, O. 2005 The current distribution and status of macaques in Thailand. Nat Hist J Chula Univ Suppl 1, 35-45.
901	7	2005	7	2005	1	Thailand	Wat Thammikikaram Worawiharn or Wat Khao Chong Krachok, Prachuap Khirikhan Province	11.8115	99.8015	point	980	Malaivijitnond, S., Vazquez, Y. & Hamada, Y. 2011 Human impact on long-tailed macaques in Thailand. In Monkeys on the Edge: Ecology and Management of Long-Tailed Macaques and the Interface with Humans (eds. M.D. Gumert, A. Fuentes & L. Jones-Engel), pp. 118-159. United Kingdon, Cambridge University Press.	440	Malaivijitnond, S. & Hamada, Y. 2008 Current situation and status of long-tailed macaques (Macaca fascicularis) in Thailand. Nat Hist J Chulalongkorn Univ 8, 185-204.	374	Malaivijitnond, S., Hamada, Y., Varavudhi, P. & Takenaka, O. 2005 The current distribution and status of macaques in Thailand. Nat Hist J Chula Univ Suppl 1, 35-45.
902	9	2008	9	2008	1	Thailand	Wat Khao Chagun, Srakaew Province	13.65	102.083	point	980	Malaivijitnond, S., Vazquez, Y. & Hamada, Y. 2011 Human impact on long-tailed macaques in Thailand. In Monkeys on the Edge: Ecology and Management of Long-Tailed Macaques and the Interface with Humans (eds. M.D. Gumert, A. Fuentes & L. Jones-Engel), pp. 118-159. United Kingdon, Cambridge University Press.
903	9	2008	9	2008	1	Thailand	Khao Sampsip Monastary, Chachoengsao Province	13.5833	101.733	point	980	Malaivijitnond, S., Vazquez, Y. & Hamada, Y. 2011 Human impact on long-tailed macaques in Thailand. In Monkeys on the Edge: Ecology and Management of Long-Tailed Macaques and the Interface with Humans (eds. M.D. Gumert, A. Fuentes & L. Jones-Engel), pp. 118-159. United Kingdon, Cambridge University Press.
906	9	2009	9	2009	1	Thailand	Wat Santipuk or Wat Khao Phu, Chon Buri Province	13.2333	100.983	point	980	Malaivijitnond, S., Vazquez, Y. & Hamada, Y. 2011 Human impact on long-tailed macaques in Thailand. In Monkeys on the Edge: Ecology and Management of Long-Tailed Macaques and the Interface with Humans (eds. M.D. Gumert, A. Fuentes & L. Jones-Engel), pp. 118-159. United Kingdon, Cambridge University Press.
907	4	2005	11	2005	1	Thailand	Khao Khieow Open Zoo, Chon Burin Province	13.2	101.05	point	980	Malaivijitnond, S., Vazquez, Y. & Hamada, Y. 2011 Human impact on long-tailed macaques in Thailand. In Monkeys on the Edge: Ecology and Management of Long-Tailed Macaques and the Interface with Humans (eds. M.D. Gumert, A. Fuentes & L. Jones-Engel), pp. 118-159. United Kingdon, Cambridge University Press.	440	Malaivijitnond, S. & Hamada, Y. 2008 Current situation and status of long-tailed macaques (Macaca fascicularis) in Thailand. Nat Hist J Chulalongkorn Univ 8, 185-204.	374	Malaivijitnond, S., Hamada, Y., Varavudhi, P. & Takenaka, O. 2005 The current distribution and status of macaques in Thailand. Nat Hist J Chula Univ Suppl 1, 35-45.
908	7	2006	8	2006	1	Thailand	Khao Khieow Open Zoo, Chon Burin Province	13.2	101.05	point	980	Malaivijitnond, S., Vazquez, Y. & Hamada, Y. 2011 Human impact on long-tailed macaques in Thailand. In Monkeys on the Edge: Ecology and Management of Long-Tailed Macaques and the Interface with Humans (eds. M.D. Gumert, A. Fuentes & L. Jones-Engel), pp. 118-159. United Kingdon, Cambridge University Press.	440	Malaivijitnond, S. & Hamada, Y. 2008 Current situation and status of long-tailed macaques (Macaca fascicularis) in Thailand. Nat Hist J Chulalongkorn Univ 8, 185-204.	374	Malaivijitnond, S., Hamada, Y., Varavudhi, P. & Takenaka, O. 2005 The current distribution and status of macaques in Thailand. Nat Hist J Chula Univ Suppl 1, 35-45.
909	12	2007	12	2007	1	Thailand	Khao Khieow Open Zoo, Chon Burin Province	13.2	101.05	point	980	Malaivijitnond, S., Vazquez, Y. & Hamada, Y. 2011 Human impact on long-tailed macaques in Thailand. In Monkeys on the Edge: Ecology and Management of Long-Tailed Macaques and the Interface with Humans (eds. M.D. Gumert, A. Fuentes & L. Jones-Engel), pp. 118-159. United Kingdon, Cambridge University Press.	440	Malaivijitnond, S. & Hamada, Y. 2008 Current situation and status of long-tailed macaques (Macaca fascicularis) in Thailand. Nat Hist J Chulalongkorn Univ 8, 185-204.	374	Malaivijitnond, S., Hamada, Y., Varavudhi, P. & Takenaka, O. 2005 The current distribution and status of macaques in Thailand. Nat Hist J Chula Univ Suppl 1, 35-45.
910	9	2009	9	2009	1	Thailand	Khao Kaset of Kasetsart University, Chon Buri Province	13.1167	100.917	point	980	Malaivijitnond, S., Vazquez, Y. & Hamada, Y. 2011 Human impact on long-tailed macaques in Thailand. In Monkeys on the Edge: Ecology and Management of Long-Tailed Macaques and the Interface with Humans (eds. M.D. Gumert, A. Fuentes & L. Jones-Engel), pp. 118-159. United Kingdon, Cambridge University Press.
911	3	2005	3	2005	1	Thailand	Wat Khao Cha-ang-on, Chon Buri Province	13.2	101.65	point	980	Malaivijitnond, S., Vazquez, Y. & Hamada, Y. 2011 Human impact on long-tailed macaques in Thailand. In Monkeys on the Edge: Ecology and Management of Long-Tailed Macaques and the Interface with Humans (eds. M.D. Gumert, A. Fuentes & L. Jones-Engel), pp. 118-159. United Kingdon, Cambridge University Press.
912	3	2005	3	2005	1	Thailand	Wat Khao Cha-ang-on Nok, Chon Buri Province	13.1	101.567	point	980	Malaivijitnond, S., Vazquez, Y. & Hamada, Y. 2011 Human impact on long-tailed macaques in Thailand. In Monkeys on the Edge: Ecology and Management of Long-Tailed Macaques and the Interface with Humans (eds. M.D. Gumert, A. Fuentes & L. Jones-Engel), pp. 118-159. United Kingdon, Cambridge University Press.	440	Malaivijitnond, S. & Hamada, Y. 2008 Current situation and status of long-tailed macaques (Macaca fascicularis) in Thailand. Nat Hist J Chulalongkorn Univ 8, 185-204.	374	Malaivijitnond, S., Hamada, Y., Varavudhi, P. & Takenaka, O. 2005 The current distribution and status of macaques in Thailand. Nat Hist J Chula Univ Suppl 1, 35-45.
914	9	2008	9	2008	1	Thailand	Wat Tham Khao Bot, Rayong Province	13.0333	101.633	point	980	Malaivijitnond, S., Vazquez, Y. & Hamada, Y. 2011 Human impact on long-tailed macaques in Thailand. In Monkeys on the Edge: Ecology and Management of Long-Tailed Macaques and the Interface with Humans (eds. M.D. Gumert, A. Fuentes & L. Jones-Engel), pp. 118-159. United Kingdon, Cambridge University Press.
915	9	2008	9	2008	1	Thailand	Wat Tham Khao Pratun, Rayong Province	13	101.6	point	980	Malaivijitnond, S., Vazquez, Y. & Hamada, Y. 2011 Human impact on long-tailed macaques in Thailand. In Monkeys on the Edge: Ecology and Management of Long-Tailed Macaques and the Interface with Humans (eds. M.D. Gumert, A. Fuentes & L. Jones-Engel), pp. 118-159. United Kingdon, Cambridge University Press.
916	9	2008	9	2008	1	Thailand	Wat Tham Suwanphupha, Rayong Province	12.9833	101.65	point	980	Malaivijitnond, S., Vazquez, Y. & Hamada, Y. 2011 Human impact on long-tailed macaques in Thailand. In Monkeys on the Edge: Ecology and Management of Long-Tailed Macaques and the Interface with Humans (eds. M.D. Gumert, A. Fuentes & L. Jones-Engel), pp. 118-159. United Kingdon, Cambridge University Press.
917	9	2008	9	2008	1	Thailand	Wat Tham Neramitr, Rayong Province	12.9667	101.65	point	980	Malaivijitnond, S., Vazquez, Y. & Hamada, Y. 2011 Human impact on long-tailed macaques in Thailand. In Monkeys on the Edge: Ecology and Management of Long-Tailed Macaques and the Interface with Humans (eds. M.D. Gumert, A. Fuentes & L. Jones-Engel), pp. 118-159. United Kingdon, Cambridge University Press.
918	9	2008	9	2008	1	Thailand	Wat Tham Khao Wongkot, Chantha Buri Province	12.8667	101.817	point	980	Malaivijitnond, S., Vazquez, Y. & Hamada, Y. 2011 Human impact on long-tailed macaques in Thailand. In Monkeys on the Edge: Ecology and Management of Long-Tailed Macaques and the Interface with Humans (eds. M.D. Gumert, A. Fuentes & L. Jones-Engel), pp. 118-159. United Kingdon, Cambridge University Press.
920	9	2008	9	2008	1	Thailand	Wat Aow Yai, Trat Province	12.0833	102.55	point	980	Malaivijitnond, S., Vazquez, Y. & Hamada, Y. 2011 Human impact on long-tailed macaques in Thailand. In Monkeys on the Edge: Ecology and Management of Long-Tailed Macaques and the Interface with Humans (eds. M.D. Gumert, A. Fuentes & L. Jones-Engel), pp. 118-159. United Kingdon, Cambridge University Press.
922	3	2005	3	2005	1	Thailand	Wat Paknam Pracharangsarith, Ranong Province	9.95328	98.5948	point	980	Malaivijitnond, S., Vazquez, Y. & Hamada, Y. 2011 Human impact on long-tailed macaques in Thailand. In Monkeys on the Edge: Ecology and Management of Long-Tailed Macaques and the Interface with Humans (eds. M.D. Gumert, A. Fuentes & L. Jones-Engel), pp. 118-159. United Kingdon, Cambridge University Press.	440	Malaivijitnond, S. & Hamada, Y. 2008 Current situation and status of long-tailed macaques (Macaca fascicularis) in Thailand. Nat Hist J Chulalongkorn Univ 8, 185-204.	374	Malaivijitnond, S., Hamada, Y., Varavudhi, P. & Takenaka, O. 2005 The current distribution and status of macaques in Thailand. Nat Hist J Chula Univ Suppl 1, 35-45.
923	5	2006	5	2006	1	Thailand	Wat Paknam Pracharangsarith, Ranong Province	9.95328	98.5948	point	980	Malaivijitnond, S., Vazquez, Y. & Hamada, Y. 2011 Human impact on long-tailed macaques in Thailand. In Monkeys on the Edge: Ecology and Management of Long-Tailed Macaques and the Interface with Humans (eds. M.D. Gumert, A. Fuentes & L. Jones-Engel), pp. 118-159. United Kingdon, Cambridge University Press.	440	Malaivijitnond, S. & Hamada, Y. 2008 Current situation and status of long-tailed macaques (Macaca fascicularis) in Thailand. Nat Hist J Chulalongkorn Univ 8, 185-204.	374	Malaivijitnond, S., Hamada, Y., Varavudhi, P. & Takenaka, O. 2005 The current distribution and status of macaques in Thailand. Nat Hist J Chula Univ Suppl 1, 35-45.
924	3	2005	3	2005	1	Thailand	Suan Somdet Prasrinakharin Chumphon, Chumphon Province	9.93333	99.0333	point	980	Malaivijitnond, S., Vazquez, Y. & Hamada, Y. 2011 Human impact on long-tailed macaques in Thailand. In Monkeys on the Edge: Ecology and Management of Long-Tailed Macaques and the Interface with Humans (eds. M.D. Gumert, A. Fuentes & L. Jones-Engel), pp. 118-159. United Kingdon, Cambridge University Press.	440	Malaivijitnond, S. & Hamada, Y. 2008 Current situation and status of long-tailed macaques (Macaca fascicularis) in Thailand. Nat Hist J Chulalongkorn Univ 8, 185-204.	374	Malaivijitnond, S., Hamada, Y., Varavudhi, P. & Takenaka, O. 2005 The current distribution and status of macaques in Thailand. Nat Hist J Chula Univ Suppl 1, 35-45.
925	5	2006	5	2006	1	Thailand	Suan Somdet Prasrinakharin Chumphon, Chumphon Province	9.93333	99.0333	point	980	Malaivijitnond, S., Vazquez, Y. & Hamada, Y. 2011 Human impact on long-tailed macaques in Thailand. In Monkeys on the Edge: Ecology and Management of Long-Tailed Macaques and the Interface with Humans (eds. M.D. Gumert, A. Fuentes & L. Jones-Engel), pp. 118-159. United Kingdon, Cambridge University Press.	374	Malaivijitnond, S., Hamada, Y., Varavudhi, P. & Takenaka, O. 2005 The current distribution and status of macaques in Thailand. Nat Hist J Chula Univ Suppl 1, 35-45.
927	7	2005	7	2005	1	Thailand	Ngao Mangrove Research Center, Ranong Province	9.86667	98.6	point	980	Malaivijitnond, S., Vazquez, Y. & Hamada, Y. 2011 Human impact on long-tailed macaques in Thailand. In Monkeys on the Edge: Ecology and Management of Long-Tailed Macaques and the Interface with Humans (eds. M.D. Gumert, A. Fuentes & L. Jones-Engel), pp. 118-159. United Kingdon, Cambridge University Press.	440	Malaivijitnond, S. & Hamada, Y. 2008 Current situation and status of long-tailed macaques (Macaca fascicularis) in Thailand. Nat Hist J Chulalongkorn Univ 8, 185-204.	374	Malaivijitnond, S., Hamada, Y., Varavudhi, P. & Takenaka, O. 2005 The current distribution and status of macaques in Thailand. Nat Hist J Chula Univ Suppl 1, 35-45.
928	5	2006	5	2006	1	Thailand	Ngao Mangrove Research Center, Ranong Province	9.86667	98.6	point	980	Malaivijitnond, S., Vazquez, Y. & Hamada, Y. 2011 Human impact on long-tailed macaques in Thailand. In Monkeys on the Edge: Ecology and Management of Long-Tailed Macaques and the Interface with Humans (eds. M.D. Gumert, A. Fuentes & L. Jones-Engel), pp. 118-159. United Kingdon, Cambridge University Press.	440	Malaivijitnond, S. & Hamada, Y. 2008 Current situation and status of long-tailed macaques (Macaca fascicularis) in Thailand. Nat Hist J Chulalongkorn Univ 8, 185-204.	374	Malaivijitnond, S., Hamada, Y., Varavudhi, P. & Takenaka, O. 2005 The current distribution and status of macaques in Thailand. Nat Hist J Chula Univ Suppl 1, 35-45.
929	12	2009	12	2009	1	Thailand	Koh Payam, Ranong Province	9.72914	98.3957	point	980	Malaivijitnond, S., Vazquez, Y. & Hamada, Y. 2011 Human impact on long-tailed macaques in Thailand. In Monkeys on the Edge: Ecology and Management of Long-Tailed Macaques and the Interface with Humans (eds. M.D. Gumert, A. Fuentes & L. Jones-Engel), pp. 118-159. United Kingdon, Cambridge University Press.
930	3	2005	3	2005	1	Thailand	Koh Piak Nam Yai and Koh Thao, Ranong Province	9.58364	98.473	point	980	Malaivijitnond, S., Vazquez, Y. & Hamada, Y. 2011 Human impact on long-tailed macaques in Thailand. In Monkeys on the Edge: Ecology and Management of Long-Tailed Macaques and the Interface with Humans (eds. M.D. Gumert, A. Fuentes & L. Jones-Engel), pp. 118-159. United Kingdon, Cambridge University Press.	440	Malaivijitnond, S. & Hamada, Y. 2008 Current situation and status of long-tailed macaques (Macaca fascicularis) in Thailand. Nat Hist J Chulalongkorn Univ 8, 185-204.	374	Malaivijitnond, S., Hamada, Y., Varavudhi, P. & Takenaka, O. 2005 The current distribution and status of macaques in Thailand. Nat Hist J Chula Univ Suppl 1, 35-45.
931	12	2007	12	2007	1	Thailand	Koh Piak Nam Yai and Koh Thao, Ranong Province	9.58364	98.473	point	980	Malaivijitnond, S., Vazquez, Y. & Hamada, Y. 2011 Human impact on long-tailed macaques in Thailand. In Monkeys on the Edge: Ecology and Management of Long-Tailed Macaques and the Interface with Humans (eds. M.D. Gumert, A. Fuentes & L. Jones-Engel), pp. 118-159. United Kingdon, Cambridge University Press.	440	Malaivijitnond, S. & Hamada, Y. 2008 Current situation and status of long-tailed macaques (Macaca fascicularis) in Thailand. Nat Hist J Chulalongkorn Univ 8, 185-204.	374	Malaivijitnond, S., Hamada, Y., Varavudhi, P. & Takenaka, O. 2005 The current distribution and status of macaques in Thailand. Nat Hist J Chula Univ Suppl 1, 35-45.
936	7	2005	7	2005	1	Thailand	Ban Pak Nam 1, Surat Thani Province	9.08333	99.2167	point	980	Malaivijitnond, S., Vazquez, Y. & Hamada, Y. 2011 Human impact on long-tailed macaques in Thailand. In Monkeys on the Edge: Ecology and Management of Long-Tailed Macaques and the Interface with Humans (eds. M.D. Gumert, A. Fuentes & L. Jones-Engel), pp. 118-159. United Kingdon, Cambridge University Press.	440	Malaivijitnond, S. & Hamada, Y. 2008 Current situation and status of long-tailed macaques (Macaca fascicularis) in Thailand. Nat Hist J Chulalongkorn Univ 8, 185-204.	374	Malaivijitnond, S., Hamada, Y., Varavudhi, P. & Takenaka, O. 2005 The current distribution and status of macaques in Thailand. Nat Hist J Chula Univ Suppl 1, 35-45.
937	4	2006	5	2006	1	Thailand	Ban Pak Nam 1, Surat Thani Province	9.08333	99.2167	point	980	Malaivijitnond, S., Vazquez, Y. & Hamada, Y. 2011 Human impact on long-tailed macaques in Thailand. In Monkeys on the Edge: Ecology and Management of Long-Tailed Macaques and the Interface with Humans (eds. M.D. Gumert, A. Fuentes & L. Jones-Engel), pp. 118-159. United Kingdon, Cambridge University Press.	440	Malaivijitnond, S. & Hamada, Y. 2008 Current situation and status of long-tailed macaques (Macaca fascicularis) in Thailand. Nat Hist J Chulalongkorn Univ 8, 185-204.	374	Malaivijitnond, S., Hamada, Y., Varavudhi, P. & Takenaka, O. 2005 The current distribution and status of macaques in Thailand. Nat Hist J Chula Univ Suppl 1, 35-45.
941	7	2005	7	2005	1	Thailand	Wat Ban Rhiang, Phang-nga Province	8.59714	98.6764	point	980	Malaivijitnond, S., Vazquez, Y. & Hamada, Y. 2011 Human impact on long-tailed macaques in Thailand. In Monkeys on the Edge: Ecology and Management of Long-Tailed Macaques and the Interface with Humans (eds. M.D. Gumert, A. Fuentes & L. Jones-Engel), pp. 118-159. United Kingdon, Cambridge University Press.	440	Malaivijitnond, S. & Hamada, Y. 2008 Current situation and status of long-tailed macaques (Macaca fascicularis) in Thailand. Nat Hist J Chulalongkorn Univ 8, 185-204.	374	Malaivijitnond, S., Hamada, Y., Varavudhi, P. & Takenaka, O. 2005 The current distribution and status of macaques in Thailand. Nat Hist J Chula Univ Suppl 1, 35-45.
943	5	2003	5	2003	1	Thailand	Wat Suwankhuha, Phang-nga Province	8.42747	98.4743	point	980	Malaivijitnond, S., Vazquez, Y. & Hamada, Y. 2011 Human impact on long-tailed macaques in Thailand. In Monkeys on the Edge: Ecology and Management of Long-Tailed Macaques and the Interface with Humans (eds. M.D. Gumert, A. Fuentes & L. Jones-Engel), pp. 118-159. United Kingdon, Cambridge University Press.	440	Malaivijitnond, S. & Hamada, Y. 2008 Current situation and status of long-tailed macaques (Macaca fascicularis) in Thailand. Nat Hist J Chulalongkorn Univ 8, 185-204.	474	Hamada, Y., Ohsawa, H., Urasopon, N. & Malaivijitnond, S. 2004 Preliminary report on the distribution and status of macaques in Thailand. Primate Research 20, 97-108.	374	Malaivijitnond, S., Hamada, Y., Varavudhi, P. & Takenaka, O. 2005 The current distribution and status of macaques in Thailand. Nat Hist J Chula Univ Suppl 1, 35-45.
944	10	2005	10	2005	1	Thailand	Wat Suwankhuha, Phang-nga Province	8.42747	98.4743	point	980	Malaivijitnond, S., Vazquez, Y. & Hamada, Y. 2011 Human impact on long-tailed macaques in Thailand. In Monkeys on the Edge: Ecology and Management of Long-Tailed Macaques and the Interface with Humans (eds. M.D. Gumert, A. Fuentes & L. Jones-Engel), pp. 118-159. United Kingdon, Cambridge University Press.	440	Malaivijitnond, S. & Hamada, Y. 2008 Current situation and status of long-tailed macaques (Macaca fascicularis) in Thailand. Nat Hist J Chulalongkorn Univ 8, 185-204.	374	Malaivijitnond, S., Hamada, Y., Varavudhi, P. & Takenaka, O. 2005 The current distribution and status of macaques in Thailand. Nat Hist J Chula Univ Suppl 1, 35-45.
949	4	2003	4	2003	1	Thailand	Wat Khuhasantayaram or Wat Tham Khao Daeng, Nakhon Si Thammarat Province	8.24142	99.8699	point	980	Malaivijitnond, S., Vazquez, Y. & Hamada, Y. 2011 Human impact on long-tailed macaques in Thailand. In Monkeys on the Edge: Ecology and Management of Long-Tailed Macaques and the Interface with Humans (eds. M.D. Gumert, A. Fuentes & L. Jones-Engel), pp. 118-159. United Kingdon, Cambridge University Press.	474	Hamada, Y., Ohsawa, H., Urasopon, N. & Malaivijitnond, S. 2004 Preliminary report on the distribution and status of macaques in Thailand. Primate Research 20, 97-108.	440	Malaivijitnond, S. & Hamada, Y. 2008 Current situation and status of long-tailed macaques (Macaca fascicularis) in Thailand. Nat Hist J Chulalongkorn Univ 8, 185-204.	374	Malaivijitnond, S., Hamada, Y., Varavudhi, P. & Takenaka, O. 2005 The current distribution and status of macaques in Thailand. Nat Hist J Chula Univ Suppl 1, 35-45.
950	1	2007	1	2007	1	Thailand	Wat Khuhasantayaram or Wat Tham Khao Daeng, Nakhon Si Thammarat Province	8.24142	99.8699	point	980	Malaivijitnond, S., Vazquez, Y. & Hamada, Y. 2011 Human impact on long-tailed macaques in Thailand. In Monkeys on the Edge: Ecology and Management of Long-Tailed Macaques and the Interface with Humans (eds. M.D. Gumert, A. Fuentes & L. Jones-Engel), pp. 118-159. United Kingdon, Cambridge University Press.	440	Malaivijitnond, S. & Hamada, Y. 2008 Current situation and status of long-tailed macaques (Macaca fascicularis) in Thailand. Nat Hist J Chulalongkorn Univ 8, 185-204.	374	Malaivijitnond, S., Hamada, Y., Varavudhi, P. & Takenaka, O. 2005 The current distribution and status of macaques in Thailand. Nat Hist J Chula Univ Suppl 1, 35-45.
956	12	2009	12	2009	1	Thailand	Por Da Island, Krabi Province	7.97144	98.8092	point	980	Malaivijitnond, S., Vazquez, Y. & Hamada, Y. 2011 Human impact on long-tailed macaques in Thailand. In Monkeys on the Edge: Ecology and Management of Long-Tailed Macaques and the Interface with Humans (eds. M.D. Gumert, A. Fuentes & L. Jones-Engel), pp. 118-159. United Kingdon, Cambridge University Press.
957	12	2009	12	2009	1	Thailand	Ao Nang, Krabi Province	7.7	98.75	point	980	Malaivijitnond, S., Vazquez, Y. & Hamada, Y. 2011 Human impact on long-tailed macaques in Thailand. In Monkeys on the Edge: Ecology and Management of Long-Tailed Macaques and the Interface with Humans (eds. M.D. Gumert, A. Fuentes & L. Jones-Engel), pp. 118-159. United Kingdon, Cambridge University Press.
962	10	2008	10	2008	1	Thailand	Tarutao National Park, Satum Province	6.56428	99.6282	point	980	Malaivijitnond, S., Vazquez, Y. & Hamada, Y. 2011 Human impact on long-tailed macaques in Thailand. In Monkeys on the Edge: Ecology and Management of Long-Tailed Macaques and the Interface with Humans (eds. M.D. Gumert, A. Fuentes & L. Jones-Engel), pp. 118-159. United Kingdon, Cambridge University Press.
963	7	2009	11	2009	1	Thailand	Location 1, Old City, Lopburi Province	14.8025	100.612	point	980	Malaivijitnond, S., Vazquez, Y. & Hamada, Y. 2011 Human impact on long-tailed macaques in Thailand. In Monkeys on the Edge: Ecology and Management of Long-Tailed Macaques and the Interface with Humans (eds. M.D. Gumert, A. Fuentes & L. Jones-Engel), pp. 118-159. United Kingdon, Cambridge University Press.
964	7	2009	11	2009	1	Thailand	Location 2, Old City, Lopburi Province	14.8018	100.614	point	980	Malaivijitnond, S., Vazquez, Y. & Hamada, Y. 2011 Human impact on long-tailed macaques in Thailand. In Monkeys on the Edge: Ecology and Management of Long-Tailed Macaques and the Interface with Humans (eds. M.D. Gumert, A. Fuentes & L. Jones-Engel), pp. 118-159. United Kingdon, Cambridge University Press.
965	7	2009	11	2009	1	Thailand	Location 3, Old City, Lopburi Province	14.8041	100.612	point	980	Malaivijitnond, S., Vazquez, Y. & Hamada, Y. 2011 Human impact on long-tailed macaques in Thailand. In Monkeys on the Edge: Ecology and Management of Long-Tailed Macaques and the Interface with Humans (eds. M.D. Gumert, A. Fuentes & L. Jones-Engel), pp. 118-159. United Kingdon, Cambridge University Press.
966	7	2009	11	2009	1	Thailand	Location 4, Old City, Lopburi Province	14.8053	100.613	point	980	Malaivijitnond, S., Vazquez, Y. & Hamada, Y. 2011 Human impact on long-tailed macaques in Thailand. In Monkeys on the Edge: Ecology and Management of Long-Tailed Macaques and the Interface with Humans (eds. M.D. Gumert, A. Fuentes & L. Jones-Engel), pp. 118-159. United Kingdon, Cambridge University Press.
967	7	2009	11	2009	1	Thailand	Location 5, Old City, Lopburi Province	14.8035	100.616	point	980	Malaivijitnond, S., Vazquez, Y. & Hamada, Y. 2011 Human impact on long-tailed macaques in Thailand. In Monkeys on the Edge: Ecology and Management of Long-Tailed Macaques and the Interface with Humans (eds. M.D. Gumert, A. Fuentes & L. Jones-Engel), pp. 118-159. United Kingdon, Cambridge University Press.
841	5	2005	6	2005	1	Indonesia	Telaga Said, North Sumatra	3.91812	98.2819	point	695	Marchal, V, Hill, C. Primate crop-raiding: a study of local perceptions in four villages in North Sumatra, Indonesia
842	5	2005	6	2005	1	Indonesia	Sampan Getek, North Sumatra	3.73408	98.167	point	695	Marchal, V, Hill, C. Primate crop-raiding: a study of local perceptions in four villages in North Sumatra, Indonesia
843	5	2005	6	2005	1	Indonesia	Tangkahan, North Sumatra	3.68689	98.7019	point	695	Marchal, V, Hill, C. Primate crop-raiding: a study of local perceptions in four villages in North Sumatra, Indonesia
844	5	2005	6	2005	1	Indonesia	Bukit Lawang, North Sumatra	3.55745	98.147	point	695	Marchal, V, Hill, C. Primate crop-raiding: a study of local perceptions in four villages in North Sumatra, Indonesia
1116	10	1996	9	1997	1	Indonesia	Barito Ulu Research Area	-0.011801	114.03	point	1076	McConkey, K.R. & Chivers, D.J. 2004 Low mammal and hornbill abundance in the forests of Barito Ulu, Central Kalimantan, Indonesia. Oryx 38, 439-447.
1163		2013		2013	1	Malaysia	Daro	2.5125	111.429	point	pc	Mohd-Azlan, J. (2013) personal communiciation	757	Mohd-Azlan, J. & Engkamat, L. 2013 Camera trapping and conservation in Lanjak Entimau Wildlife Sanctuary, Sarawak, Borneo. The Raffles Bulletin of Zoology 61, 397-405.
1181	1	2001	1	2001	1	Malaysia	Perlis State Park	6.63529	100.187	point	pc	Mohd-Azlan, J. (2013) personal communiciation	757	Mohd-Azlan, J. & Engkamat, L. 2013 Camera trapping and conservation in Lanjak Entimau Wildlife Sanctuary, Sarawak, Borneo. The Raffles Bulletin of Zoology 61, 397-405.
1182		2002		2002	1	Malaysia	Jerangau 1	4.9478	103.09	point	pc	Mohd-Azlan, J. (2013) personal communiciation	757	Mohd-Azlan, J. & Engkamat, L. 2013 Camera trapping and conservation in Lanjak Entimau Wildlife Sanctuary, Sarawak, Borneo. The Raffles Bulletin of Zoology 61, 397-405.
1183		2002		2002	1	Malaysia	Jerangau 2	4.89613	103.13	point	pc	Mohd-Azlan, J. (2013) personal communiciation	757	Mohd-Azlan, J. & Engkamat, L. 2013 Camera trapping and conservation in Lanjak Entimau Wildlife Sanctuary, Sarawak, Borneo. The Raffles Bulletin of Zoology 61, 397-405.
1184		2002		2002	1	Malaysia	Jerangau 3	4.9524	103.088	point	pc	Mohd-Azlan, J. (2013) personal communiciation	757	Mohd-Azlan, J. & Engkamat, L. 2013 Camera trapping and conservation in Lanjak Entimau Wildlife Sanctuary, Sarawak, Borneo. The Raffles Bulletin of Zoology 61, 397-405.
1185		2002		2002	1	Malaysia	Jerangau 4	4.90283	103.137	point	pc	Mohd-Azlan, J. (2013) personal communiciation	757	Mohd-Azlan, J. & Engkamat, L. 2013 Camera trapping and conservation in Lanjak Entimau Wildlife Sanctuary, Sarawak, Borneo. The Raffles Bulletin of Zoology 61, 397-405.
1186	8	2002	8	2002	1	Malaysia	Jerangau 5	4.92143	103.156	point	pc	Mohd-Azlan, J. (2013) personal communiciation	757	Mohd-Azlan, J. & Engkamat, L. 2013 Camera trapping and conservation in Lanjak Entimau Wildlife Sanctuary, Sarawak, Borneo. The Raffles Bulletin of Zoology 61, 397-405.
1188		2003		2003	1	Malaysia	Lanjak Entimau CT	1.69792	112.365	point	pc	Mohd-Azlan, J. (2013) personal communiciation	757	Mohd-Azlan, J. & Engkamat, L. 2013 Camera trapping and conservation in Lanjak Entimau Wildlife Sanctuary, Sarawak, Borneo. The Raffles Bulletin of Zoology 61, 397-405.
1189	3	2003	3	2003	1	Malaysia	Loagan Bunut National Park	3.75023	114.237	point	pc	Mohd-Azlan, J. (2013) personal communiciation	757	Mohd-Azlan, J. & Engkamat, L. 2013 Camera trapping and conservation in Lanjak Entimau Wildlife Sanctuary, Sarawak, Borneo. The Raffles Bulletin of Zoology 61, 397-405.
1191		2004		2004	1	Malaysia	Kapit region	1.90978	113.636	point	pc	Mohd-Azlan, J. (2013) personal communiciation	757	Mohd-Azlan, J. & Engkamat, L. 2013 Camera trapping and conservation in Lanjak Entimau Wildlife Sanctuary, Sarawak, Borneo. The Raffles Bulletin of Zoology 61, 397-405.
1193		2012		2012	1	Malaysia	Tanjung Datu National Park	2.07097	109.643	point	pc	Mohd-Azlan, J. (2013) personal communiciation	757	Mohd-Azlan, J. & Engkamat, L. 2013 Camera trapping and conservation in Lanjak Entimau Wildlife Sanctuary, Sarawak, Borneo. The Raffles Bulletin of Zoology 61, 397-405.
1194		2012		2012	1	Malaysia	Hui Seng Garden	1.51131	110.349	point	pc	Mohd-Azlan, J. (2013) personal communiciation	757	Mohd-Azlan, J. & Engkamat, L. 2013 Camera trapping and conservation in Lanjak Entimau Wildlife Sanctuary, Sarawak, Borneo. The Raffles Bulletin of Zoology 61, 397-405.
1195		2012		2012	1	Malaysia	St. Thomas and near Reservoir Park	1.55129	110.346	point	pc	Mohd-Azlan, J. (2013) personal communiciation	757	Mohd-Azlan, J. & Engkamat, L. 2013 Camera trapping and conservation in Lanjak Entimau Wildlife Sanctuary, Sarawak, Borneo. The Raffles Bulletin of Zoology 61, 397-405.
1196		2012		2012	1	Malaysia	Pulau Lakei	1.749	110.495	point	pc	Mohd-Azlan, J. (2013) personal communiciation	757	Mohd-Azlan, J. & Engkamat, L. 2013 Camera trapping and conservation in Lanjak Entimau Wildlife Sanctuary, Sarawak, Borneo. The Raffles Bulletin of Zoology 61, 397-405.
1197		2012		2012	1	Malaysia	Batang Lupar	1.0516	111.232	point	pc	Mohd-Azlan, J. (2013) personal communiciation	757	Mohd-Azlan, J. & Engkamat, L. 2013 Camera trapping and conservation in Lanjak Entimau Wildlife Sanctuary, Sarawak, Borneo. The Raffles Bulletin of Zoology 61, 397-405.
1198		2012		2012	1	Malaysia	Pusa	1.62475	111.289	point	pc	Mohd-Azlan, J. (2013) personal communiciation	757	Mohd-Azlan, J. & Engkamat, L. 2013 Camera trapping and conservation in Lanjak Entimau Wildlife Sanctuary, Sarawak, Borneo. The Raffles Bulletin of Zoology 61, 397-405.
1199		2012		2012	1	Malaysia	Julau	1.78923	111.923	point	pc	Mohd-Azlan, J. (2013) personal communiciation	757	Mohd-Azlan, J. & Engkamat, L. 2013 Camera trapping and conservation in Lanjak Entimau Wildlife Sanctuary, Sarawak, Borneo. The Raffles Bulletin of Zoology 61, 397-405.
1200		2012		2012	1	Malaysia	Rejang mangrove NP	2.07835	111.27	point	pc	Mohd-Azlan, J. (2013) personal communiciation	757	Mohd-Azlan, J. & Engkamat, L. 2013 Camera trapping and conservation in Lanjak Entimau Wildlife Sanctuary, Sarawak, Borneo. The Raffles Bulletin of Zoology 61, 397-405.
1201		2012		2012	1	Malaysia	Bukit Lima NP	2.28583	111.854	point	pc	Mohd-Azlan, J. (2013) personal communiciation	757	Mohd-Azlan, J. & Engkamat, L. 2013 Camera trapping and conservation in Lanjak Entimau Wildlife Sanctuary, Sarawak, Borneo. The Raffles Bulletin of Zoology 61, 397-405.
1202		2012		2012	1	Malaysia	Pulau Bruit	2.72394	111.351	point	pc	Mohd-Azlan, J. (2013) personal communiciation	757	Mohd-Azlan, J. & Engkamat, L. 2013 Camera trapping and conservation in Lanjak Entimau Wildlife Sanctuary, Sarawak, Borneo. The Raffles Bulletin of Zoology 61, 397-405.
1203		2012		2012	1	Malaysia	Pulau Patok	2.74884	111.397	point	pc	Mohd-Azlan, J. (2013) personal communiciation	757	Mohd-Azlan, J. & Engkamat, L. 2013 Camera trapping and conservation in Lanjak Entimau Wildlife Sanctuary, Sarawak, Borneo. The Raffles Bulletin of Zoology 61, 397-405.
1204		2012		2012	1	Malaysia	Daro	2.5658	111.458	point	pc	Mohd-Azlan, J. (2013) personal communiciation	757	Mohd-Azlan, J. & Engkamat, L. 2013 Camera trapping and conservation in Lanjak Entimau Wildlife Sanctuary, Sarawak, Borneo. The Raffles Bulletin of Zoology 61, 397-405.
1205		2012		2012	1	Malaysia	Gunung Buda NP	4.28624	114.952	point	pc	Mohd-Azlan, J. (2013) personal communiciation	757	Mohd-Azlan, J. & Engkamat, L. 2013 Camera trapping and conservation in Lanjak Entimau Wildlife Sanctuary, Sarawak, Borneo. The Raffles Bulletin of Zoology 61, 397-405.
1206		2012		2012	1	Malaysia	Limbang mangrove	4.79714	115.01	point	pc	Mohd-Azlan, J. (2013) personal communiciation	757	Mohd-Azlan, J. & Engkamat, L. 2013 Camera trapping and conservation in Lanjak Entimau Wildlife Sanctuary, Sarawak, Borneo. The Raffles Bulletin of Zoology 61, 397-405.
1207		2013		2013	1	Malaysia	Bako National Park 1	1.70975	110.459	point	pc	Mohd-Azlan, J. (2013) personal communiciation	757	Mohd-Azlan, J. & Engkamat, L. 2013 Camera trapping and conservation in Lanjak Entimau Wildlife Sanctuary, Sarawak, Borneo. The Raffles Bulletin of Zoology 61, 397-405.
1208		2013		2013	1	Malaysia	Bako National Park 2	1.70639	110.462	point	pc	Mohd-Azlan, J. (2013) personal communiciation	757	Mohd-Azlan, J. & Engkamat, L. 2013 Camera trapping and conservation in Lanjak Entimau Wildlife Sanctuary, Sarawak, Borneo. The Raffles Bulletin of Zoology 61, 397-405.
1209		2013		2013	1	Malaysia	Bako National Park 3	1.74247	110.497	point	pc	Mohd-Azlan, J. (2013) personal communiciation	757	Mohd-Azlan, J. & Engkamat, L. 2013 Camera trapping and conservation in Lanjak Entimau Wildlife Sanctuary, Sarawak, Borneo. The Raffles Bulletin of Zoology 61, 397-405.
1210		2013		2013	1	Malaysia	Bako National Park 4	1.72361	110.501	point	pc	Mohd-Azlan, J. (2013) personal communiciation	757	Mohd-Azlan, J. & Engkamat, L. 2013 Camera trapping and conservation in Lanjak Entimau Wildlife Sanctuary, Sarawak, Borneo. The Raffles Bulletin of Zoology 61, 397-405.
1211		2013		2013	1	Malaysia	Bako National Park 5	1.73197	110.508	point	pc	Mohd-Azlan, J. (2013) personal communiciation	757	Mohd-Azlan, J. & Engkamat, L. 2013 Camera trapping and conservation in Lanjak Entimau Wildlife Sanctuary, Sarawak, Borneo. The Raffles Bulletin of Zoology 61, 397-405.
1212		2013		2013	1	Malaysia	Bako National Park 6	1.71431	110.445	point	pc	Mohd-Azlan, J. (2013) personal communiciation	757	Mohd-Azlan, J. & Engkamat, L. 2013 Camera trapping and conservation in Lanjak Entimau Wildlife Sanctuary, Sarawak, Borneo. The Raffles Bulletin of Zoology 61, 397-405.
1213		2013		2013	1	Malaysia	Bako National Park 7	1.7295	110.512	point	pc	Mohd-Azlan, J. (2013) personal communiciation	757	Mohd-Azlan, J. & Engkamat, L. 2013 Camera trapping and conservation in Lanjak Entimau Wildlife Sanctuary, Sarawak, Borneo. The Raffles Bulletin of Zoology 61, 397-405.
1214		2013		2013	1	Malaysia	Mulu National Park	3.95	114.783	point	pc	Mohd-Azlan, J. (2013) personal communiciation	757	Mohd-Azlan, J. & Engkamat, L. 2013 Camera trapping and conservation in Lanjak Entimau Wildlife Sanctuary, Sarawak, Borneo. The Raffles Bulletin of Zoology 61, 397-405.
1215		2013		2013	1	Malaysia	Niah national park	3.79814	113.787	point	pc	Mohd-Azlan, J. (2013) personal communiciation	757	Mohd-Azlan, J. & Engkamat, L. 2013 Camera trapping and conservation in Lanjak Entimau Wildlife Sanctuary, Sarawak, Borneo. The Raffles Bulletin of Zoology 61, 397-405.
1217	3	2013	3	2013	1	Malaysia	Gunung Gading National Park	1.69751	109.841	point	pc	Mohd-Azlan, J. (2013) personal communiciation	757	Mohd-Azlan, J. & Engkamat, L. 2013 Camera trapping and conservation in Lanjak Entimau Wildlife Sanctuary, Sarawak, Borneo. The Raffles Bulletin of Zoology 61, 397-405.
1218		2013		2013	1	Malaysia	Kubah National Park	1.61439	110.188	point	pc	Mohd-Azlan, J. (2013) personal communiciation	757	Mohd-Azlan, J. & Engkamat, L. 2013 Camera trapping and conservation in Lanjak Entimau Wildlife Sanctuary, Sarawak, Borneo. The Raffles Bulletin of Zoology 61, 397-405.
1219		2013		2013	1	Malaysia	SamaJaya Nature Reserve	1.52147	110.389	point	pc	Mohd-Azlan, J. (2013) personal communiciation	757	Mohd-Azlan, J. & Engkamat, L. 2013 Camera trapping and conservation in Lanjak Entimau Wildlife Sanctuary, Sarawak, Borneo. The Raffles Bulletin of Zoology 61, 397-405.
1220	6	2013	6	2013	1	Malaysia	Sungai Tua	3.33216	101.703	point	pc	Mohd-Azlan, J. (2013) personal communiciation	757	Mohd-Azlan, J. & Engkamat, L. 2013 Camera trapping and conservation in Lanjak Entimau Wildlife Sanctuary, Sarawak, Borneo. The Raffles Bulletin of Zoology 61, 397-405.
1221	6	2013	6	2013	1	Malaysia	UNIMAS	1.46638	110.438	point	pc	Mohd-Azlan, J. (2013) personal communiciation	757	Mohd-Azlan, J. & Engkamat, L. 2013 Camera trapping and conservation in Lanjak Entimau Wildlife Sanctuary, Sarawak, Borneo. The Raffles Bulletin of Zoology 61, 397-405.
1222	1	2013	1	2013	1	Malaysia	Buntal	1.69996	110.362	point	pc	Mohd-Azlan, J. (2013) personal communiciation	757	Mohd-Azlan, J. & Engkamat, L. 2013 Camera trapping and conservation in Lanjak Entimau Wildlife Sanctuary, Sarawak, Borneo. The Raffles Bulletin of Zoology 61, 397-405.
1223		2012		2013	1	Malaysia	Bako National Park 8	1.66667	110.417	point	pc	Mohd-Azlan, J. (2013) personal communiciation	757	Mohd-Azlan, J. & Engkamat, L. 2013 Camera trapping and conservation in Lanjak Entimau Wildlife Sanctuary, Sarawak, Borneo. The Raffles Bulletin of Zoology 61, 397-405.
1122	2	2013	2	2013	1	Malaysia	BNP_CT 1	1.74253	110.497	point	pc	Mohd-Azlan, J. (2014) personal communiciation	757	Mohd-Azlan, J. & Engkamat, L. 2013 Camera trapping and conservation in Lanjak Entimau Wildlife Sanctuary, Sarawak, Borneo. The Raffles Bulletin of Zoology 61, 397-405.
1123	6	2012	6	2012	1	Malaysia	BNP_CT 2	1.72281	110.467	point	pc	Mohd-Azlan, J. (2014) personal communiciation	757	Mohd-Azlan, J. & Engkamat, L. 2013 Camera trapping and conservation in Lanjak Entimau Wildlife Sanctuary, Sarawak, Borneo. The Raffles Bulletin of Zoology 61, 397-405.
1124	3	2012	3	2012	1	Malaysia	BNP_CT 3	1.71128	110.443	point	pc	Mohd-Azlan, J. (2014) personal communiciation	757	Mohd-Azlan, J. & Engkamat, L. 2013 Camera trapping and conservation in Lanjak Entimau Wildlife Sanctuary, Sarawak, Borneo. The Raffles Bulletin of Zoology 61, 397-405.
1125	4	2012	4	2012	1	Malaysia	BNP_CT 4	1.7295	110.512	point	pc	Mohd-Azlan, J. (2014) personal communiciation	757	Mohd-Azlan, J. & Engkamat, L. 2013 Camera trapping and conservation in Lanjak Entimau Wildlife Sanctuary, Sarawak, Borneo. The Raffles Bulletin of Zoology 61, 397-405.
1126	2	2012	2	2012	1	Malaysia	BNP_CT 5	1.71094	110.472	point	pc	Mohd-Azlan, J. (2014) personal communiciation	757	Mohd-Azlan, J. & Engkamat, L. 2013 Camera trapping and conservation in Lanjak Entimau Wildlife Sanctuary, Sarawak, Borneo. The Raffles Bulletin of Zoology 61, 397-405.
1127	4	2011	4	2011	1	Malaysia	BNP_CT 6	1.72717	110.446	point	pc	Mohd-Azlan, J. (2014) personal communiciation	757	Mohd-Azlan, J. & Engkamat, L. 2013 Camera trapping and conservation in Lanjak Entimau Wildlife Sanctuary, Sarawak, Borneo. The Raffles Bulletin of Zoology 61, 397-405.
1128	10	2012	10	2012	1	Malaysia	BNP_CT 7	1.71292	110.442	point	pc	Mohd-Azlan, J. (2014) personal communiciation	757	Mohd-Azlan, J. & Engkamat, L. 2013 Camera trapping and conservation in Lanjak Entimau Wildlife Sanctuary, Sarawak, Borneo. The Raffles Bulletin of Zoology 61, 397-405.
1129	3	2012	3	2012	1	Malaysia	BNP_CT 8	1.72069	110.449	point	pc	Mohd-Azlan, J. (2014) personal communiciation	757	Mohd-Azlan, J. & Engkamat, L. 2013 Camera trapping and conservation in Lanjak Entimau Wildlife Sanctuary, Sarawak, Borneo. The Raffles Bulletin of Zoology 61, 397-405.
1130	6	2012	6	2012	1	Malaysia	BNP_CT 9	1.72286	110.469	point	pc	Mohd-Azlan, J. (2014) personal communiciation	757	Mohd-Azlan, J. & Engkamat, L. 2013 Camera trapping and conservation in Lanjak Entimau Wildlife Sanctuary, Sarawak, Borneo. The Raffles Bulletin of Zoology 61, 397-405.
1131	11	2012	11	2012	1	Malaysia	BNP_CT 10	1.70403	110.471	point	pc	Mohd-Azlan, J. (2014) personal communiciation	757	Mohd-Azlan, J. & Engkamat, L. 2013 Camera trapping and conservation in Lanjak Entimau Wildlife Sanctuary, Sarawak, Borneo. The Raffles Bulletin of Zoology 61, 397-405.
1132	8	2013	8	2013	1	Malaysia	SNP_CT 2	1.93544	109.599	point	pc	Mohd-Azlan, J. (2014) personal communiciation	757	Mohd-Azlan, J. & Engkamat, L. 2013 Camera trapping and conservation in Lanjak Entimau Wildlife Sanctuary, Sarawak, Borneo. The Raffles Bulletin of Zoology 61, 397-405.
1133	7	2013	7	2013	1	Malaysia	SNP_CT 7	2.02242	109.648	point	pc	Mohd-Azlan, J. (2014) personal communiciation	757	Mohd-Azlan, J. & Engkamat, L. 2013 Camera trapping and conservation in Lanjak Entimau Wildlife Sanctuary, Sarawak, Borneo. The Raffles Bulletin of Zoology 61, 397-405.
1134	7	2013	7	2013	1	Malaysia	SNP_CT 9	1.94944	109.643	point	pc	Mohd-Azlan, J. (2014) personal communiciation	757	Mohd-Azlan, J. & Engkamat, L. 2013 Camera trapping and conservation in Lanjak Entimau Wildlife Sanctuary, Sarawak, Borneo. The Raffles Bulletin of Zoology 61, 397-405.
1135	7	2013	7	2013	1	Malaysia	SNP_CT 23 (R )	1.96417	109.637	point	pc	Mohd-Azlan, J. (2014) personal communiciation	757	Mohd-Azlan, J. & Engkamat, L. 2013 Camera trapping and conservation in Lanjak Entimau Wildlife Sanctuary, Sarawak, Borneo. The Raffles Bulletin of Zoology 61, 397-405.
1136	7	2013	7	2013	1	Malaysia	SNP_CT 63 (R )	1.95792	109.646	point	pc	Mohd-Azlan, J. (2014) personal communiciation	757	Mohd-Azlan, J. & Engkamat, L. 2013 Camera trapping and conservation in Lanjak Entimau Wildlife Sanctuary, Sarawak, Borneo. The Raffles Bulletin of Zoology 61, 397-405.
1137	4	2004	4	2004	1	Malaysia	Lambir Hills National Park CT8	4.20048	114.023	point	pc	Mohd-Azlan, J. (2014) personal communiciation	757	Mohd-Azlan, J. & Engkamat, L. 2013 Camera trapping and conservation in Lanjak Entimau Wildlife Sanctuary, Sarawak, Borneo. The Raffles Bulletin of Zoology 61, 397-405.
1138	4	2004	4	2004	1	Malaysia	LBNP_CT 1	3.75022	114.236	point	pc	Mohd-Azlan, J. (2014) personal communiciation	757	Mohd-Azlan, J. & Engkamat, L. 2013 Camera trapping and conservation in Lanjak Entimau Wildlife Sanctuary, Sarawak, Borneo. The Raffles Bulletin of Zoology 61, 397-405.
1139		2003		2003	1	Malaysia	Lanjak Entimau CT3	1.65563	112.25	point	pc	Mohd-Azlan, J. (2014) personal communiciation	757	Mohd-Azlan, J. & Engkamat, L. 2013 Camera trapping and conservation in Lanjak Entimau Wildlife Sanctuary, Sarawak, Borneo. The Raffles Bulletin of Zoology 61, 397-405.
1140	5	2003	5	2003	1	Malaysia	Lanjak Entimau CT5	1.61702	112.31	point	pc	Mohd-Azlan, J. (2014) personal communiciation	757	Mohd-Azlan, J. & Engkamat, L. 2013 Camera trapping and conservation in Lanjak Entimau Wildlife Sanctuary, Sarawak, Borneo. The Raffles Bulletin of Zoology 61, 397-405.
1141		2003		2003	1	Malaysia	Lanjak Entimau CT8	1.64045	112.283	point	pc	Mohd-Azlan, J. (2014) personal communiciation	757	Mohd-Azlan, J. & Engkamat, L. 2013 Camera trapping and conservation in Lanjak Entimau Wildlife Sanctuary, Sarawak, Borneo. The Raffles Bulletin of Zoology 61, 397-405.
1142	7	2006	7	2006	1	Malaysia	LEWS_CT 15	1.63052	112.3	point	pc	Mohd-Azlan, J. (2014) personal communiciation	757	Mohd-Azlan, J. & Engkamat, L. 2013 Camera trapping and conservation in Lanjak Entimau Wildlife Sanctuary, Sarawak, Borneo. The Raffles Bulletin of Zoology 61, 397-405.
1143	7	2004	7	2004	1	Malaysia	Maludam National Park DC 2M	1.43158	111.156	point	pc	Mohd-Azlan, J. (2014) personal communiciation	757	Mohd-Azlan, J. & Engkamat, L. 2013 Camera trapping and conservation in Lanjak Entimau Wildlife Sanctuary, Sarawak, Borneo. The Raffles Bulletin of Zoology 61, 397-405.
1144	6	2013	6	2013	1	Malaysia	KWNP_CT 1	1.624	110.259	point	pc	Mohd-Azlan, J. (2014) personal communiciation	757	Mohd-Azlan, J. & Engkamat, L. 2013 Camera trapping and conservation in Lanjak Entimau Wildlife Sanctuary, Sarawak, Borneo. The Raffles Bulletin of Zoology 61, 397-405.
1145	9	2013	9	2013	1	Malaysia	WL_005 A	3.56265	113.77	point	pc	Mohd-Azlan, J. (2014) personal communiciation	757	Mohd-Azlan, J. & Engkamat, L. 2013 Camera trapping and conservation in Lanjak Entimau Wildlife Sanctuary, Sarawak, Borneo. The Raffles Bulletin of Zoology 61, 397-405.
1146	12	2013	12	2013	1	Malaysia	WL_002 B	3.57218	113.768	point	pc	Mohd-Azlan, J. (2014) personal communiciation	757	Mohd-Azlan, J. & Engkamat, L. 2013 Camera trapping and conservation in Lanjak Entimau Wildlife Sanctuary, Sarawak, Borneo. The Raffles Bulletin of Zoology 61, 397-405.
1147	12	2013	12	2013	1	Malaysia	WL_004 B	3.76655	113.565	point	pc	Mohd-Azlan, J. (2014) personal communiciation	757	Mohd-Azlan, J. & Engkamat, L. 2013 Camera trapping and conservation in Lanjak Entimau Wildlife Sanctuary, Sarawak, Borneo. The Raffles Bulletin of Zoology 61, 397-405.
1148	11	2013	11	2013	1	Malaysia	WL_014 B	3.45568	113.817	point	pc	Mohd-Azlan, J. (2014) personal communiciation	757	Mohd-Azlan, J. & Engkamat, L. 2013 Camera trapping and conservation in Lanjak Entimau Wildlife Sanctuary, Sarawak, Borneo. The Raffles Bulletin of Zoology 61, 397-405.
1149	1	2014	2	2014	1	Malaysia	WL_004 C	3.56625	113.762	point	pc	Mohd-Azlan, J. (2014) personal communiciation	757	Mohd-Azlan, J. & Engkamat, L. 2013 Camera trapping and conservation in Lanjak Entimau Wildlife Sanctuary, Sarawak, Borneo. The Raffles Bulletin of Zoology 61, 397-405.
1150	2	2014	2	2014	1	Malaysia	WL_005 C	3.45786	113.817	point	pc	Mohd-Azlan, J. (2014) personal communiciation	757	Mohd-Azlan, J. & Engkamat, L. 2013 Camera trapping and conservation in Lanjak Entimau Wildlife Sanctuary, Sarawak, Borneo. The Raffles Bulletin of Zoology 61, 397-405.
1152	1	2014	1	2014	1	Malaysia	WL_007 C	3.45975	113.814	point	pc	Mohd-Azlan, J. (2014) personal communiciation	757	Mohd-Azlan, J. & Engkamat, L. 2013 Camera trapping and conservation in Lanjak Entimau Wildlife Sanctuary, Sarawak, Borneo. The Raffles Bulletin of Zoology 61, 397-405.
1153	1	2014	2	2014	1	Malaysia	WL_012 C	3.44933	113.803	point	pc	Mohd-Azlan, J. (2014) personal communiciation	757	Mohd-Azlan, J. & Engkamat, L. 2013 Camera trapping and conservation in Lanjak Entimau Wildlife Sanctuary, Sarawak, Borneo. The Raffles Bulletin of Zoology 61, 397-405.
1155	3	2014	3	2014	1	Malaysia	WL_013 C	3.45675	113.808	point	pc	Mohd-Azlan, J. (2014) personal communiciation	757	Mohd-Azlan, J. & Engkamat, L. 2013 Camera trapping and conservation in Lanjak Entimau Wildlife Sanctuary, Sarawak, Borneo. The Raffles Bulletin of Zoology 61, 397-405.
1156	3	2014	3	2014	1	Malaysia	WL_015 C	3.57461	113.765	point	pc	Mohd-Azlan, J. (2014) personal communiciation	757	Mohd-Azlan, J. & Engkamat, L. 2013 Camera trapping and conservation in Lanjak Entimau Wildlife Sanctuary, Sarawak, Borneo. The Raffles Bulletin of Zoology 61, 397-405.
1157	2	2014	2	2014	1	Malaysia	TDNP_C1	2.01805	109.638	point	pc	Mohd-Azlan, J. (2014) personal communiciation	757	Mohd-Azlan, J. & Engkamat, L. 2013 Camera trapping and conservation in Lanjak Entimau Wildlife Sanctuary, Sarawak, Borneo. The Raffles Bulletin of Zoology 61, 397-405.
1158	10	2013	10	2013	1	Malaysia	SNP_CT 9	1.94919	109.643	point	pc	Mohd-Azlan, J. (2014) personal communiciation	757	Mohd-Azlan, J. & Engkamat, L. 2013 Camera trapping and conservation in Lanjak Entimau Wildlife Sanctuary, Sarawak, Borneo. The Raffles Bulletin of Zoology 61, 397-405.
1159	10	2013	10	2013	1	Malaysia	SNP_CT buta	1.95458	109.6	point	pc	Mohd-Azlan, J. (2014) personal communiciation	757	Mohd-Azlan, J. & Engkamat, L. 2013 Camera trapping and conservation in Lanjak Entimau Wildlife Sanctuary, Sarawak, Borneo. The Raffles Bulletin of Zoology 61, 397-405.
1160		2013		2013	1	Malaysia	Asajaya	1.57917	110.608	point	pc	Mohd-Azlan, J. (2014) personal communiciation	757	Mohd-Azlan, J. & Engkamat, L. 2013 Camera trapping and conservation in Lanjak Entimau Wildlife Sanctuary, Sarawak, Borneo. The Raffles Bulletin of Zoology 61, 397-405.
1161		2013		2013	1	Malaysia	Batu Niah	3.80417	113.754	point	pc	Mohd-Azlan, J. (2014) personal communiciation	757	Mohd-Azlan, J. & Engkamat, L. 2013 Camera trapping and conservation in Lanjak Entimau Wildlife Sanctuary, Sarawak, Borneo. The Raffles Bulletin of Zoology 61, 397-405.
1162		2013		2013	1	Malaysia	Belawai	2.22917	111.213	point	pc	Mohd-Azlan, J. (2014) personal communiciation	757	Mohd-Azlan, J. & Engkamat, L. 2013 Camera trapping and conservation in Lanjak Entimau Wildlife Sanctuary, Sarawak, Borneo. The Raffles Bulletin of Zoology 61, 397-405.
1164		2013		2013	1	Malaysia	Engklili	1.14167	111.662	point	pc	Mohd-Azlan, J. (2014) personal communiciation	757	Mohd-Azlan, J. & Engkamat, L. 2013 Camera trapping and conservation in Lanjak Entimau Wildlife Sanctuary, Sarawak, Borneo. The Raffles Bulletin of Zoology 61, 397-405.
1165		2013		2013	1	Malaysia	Bako	1.6625	110.425	point	pc	Mohd-Azlan, J. (2014) personal communiciation	757	Mohd-Azlan, J. & Engkamat, L. 2013 Camera trapping and conservation in Lanjak Entimau Wildlife Sanctuary, Sarawak, Borneo. The Raffles Bulletin of Zoology 61, 397-405.
1166		2013		2013	1	Malaysia	Jerijeh	2.14338	111.178	point	pc	Mohd-Azlan, J. (2014) personal communiciation	757	Mohd-Azlan, J. & Engkamat, L. 2013 Camera trapping and conservation in Lanjak Entimau Wildlife Sanctuary, Sarawak, Borneo. The Raffles Bulletin of Zoology 61, 397-405.
1167		2013		2013	1	Malaysia	Muara Tebas	1.64583	111.479	point	pc	Mohd-Azlan, J. (2014) personal communiciation	757	Mohd-Azlan, J. & Engkamat, L. 2013 Camera trapping and conservation in Lanjak Entimau Wildlife Sanctuary, Sarawak, Borneo. The Raffles Bulletin of Zoology 61, 397-405.
1168		2013		2013	1	Malaysia	Lingga	1.35833	111.162	point	pc	Mohd-Azlan, J. (2014) personal communiciation	757	Mohd-Azlan, J. & Engkamat, L. 2013 Camera trapping and conservation in Lanjak Entimau Wildlife Sanctuary, Sarawak, Borneo. The Raffles Bulletin of Zoology 61, 397-405.
1169		2013		2013	1	Malaysia	Long Selaan	3.09167	115.083	point	pc	Mohd-Azlan, J. (2014) personal communiciation	757	Mohd-Azlan, J. & Engkamat, L. 2013 Camera trapping and conservation in Lanjak Entimau Wildlife Sanctuary, Sarawak, Borneo. The Raffles Bulletin of Zoology 61, 397-405.
1170		2013		2013	1	Malaysia	Lio Mato	3.16667	115.05	point	pc	Mohd-Azlan, J. (2014) personal communiciation	757	Mohd-Azlan, J. & Engkamat, L. 2013 Camera trapping and conservation in Lanjak Entimau Wildlife Sanctuary, Sarawak, Borneo. The Raffles Bulletin of Zoology 61, 397-405.
1171		2013		2013	1	Malaysia	Long Tungan	3.14167	115.162	point	pc	Mohd-Azlan, J. (2014) personal communiciation	757	Mohd-Azlan, J. & Engkamat, L. 2013 Camera trapping and conservation in Lanjak Entimau Wildlife Sanctuary, Sarawak, Borneo. The Raffles Bulletin of Zoology 61, 397-405.
1172		2013		2013	1	Malaysia	Long Bedian	3.79583	114.733	point	pc	Mohd-Azlan, J. (2014) personal communiciation	757	Mohd-Azlan, J. & Engkamat, L. 2013 Camera trapping and conservation in Lanjak Entimau Wildlife Sanctuary, Sarawak, Borneo. The Raffles Bulletin of Zoology 61, 397-405.
1173		2013		2013	1	Malaysia	Long San	3.28333	114.792	point	pc	Mohd-Azlan, J. (2014) personal communiciation	757	Mohd-Azlan, J. & Engkamat, L. 2013 Camera trapping and conservation in Lanjak Entimau Wildlife Sanctuary, Sarawak, Borneo. The Raffles Bulletin of Zoology 61, 397-405.
1174		2013		2013	1	Malaysia	Long Semiang	3.1125	115.133	point	pc	Mohd-Azlan, J. (2014) personal communiciation	757	Mohd-Azlan, J. & Engkamat, L. 2013 Camera trapping and conservation in Lanjak Entimau Wildlife Sanctuary, Sarawak, Borneo. The Raffles Bulletin of Zoology 61, 397-405.
1175		2013		2013	1	Malaysia	Long Banga	3.20833	115.142	point	pc	Mohd-Azlan, J. (2014) personal communiciation	757	Mohd-Azlan, J. & Engkamat, L. 2013 Camera trapping and conservation in Lanjak Entimau Wildlife Sanctuary, Sarawak, Borneo. The Raffles Bulletin of Zoology 61, 397-405.
1176		2013		2013	1	Malaysia	Silat	2.9375	114.929	point	pc	Mohd-Azlan, J. (2014) personal communiciation	757	Mohd-Azlan, J. & Engkamat, L. 2013 Camera trapping and conservation in Lanjak Entimau Wildlife Sanctuary, Sarawak, Borneo. The Raffles Bulletin of Zoology 61, 397-405.
1177		2013		2013	1	Malaysia	Long Moh	3.05833	115.075	point	pc	Mohd-Azlan, J. (2014) personal communiciation	757	Mohd-Azlan, J. & Engkamat, L. 2013 Camera trapping and conservation in Lanjak Entimau Wildlife Sanctuary, Sarawak, Borneo. The Raffles Bulletin of Zoology 61, 397-405.
1178		2013		2013	1	Malaysia	UKM	2.92715	101.784	point	pc	Mohd-Azlan, J. (2014) personal communiciation	757	Mohd-Azlan, J. & Engkamat, L. 2013 Camera trapping and conservation in Lanjak Entimau Wildlife Sanctuary, Sarawak, Borneo. The Raffles Bulletin of Zoology 61, 397-405.
1179		2008		2008	1	Malaysia	UM	3.12843	101.655	point	pc	Mohd-Azlan, J. (2014) personal communiciation	757	Mohd-Azlan, J. & Engkamat, L. 2013 Camera trapping and conservation in Lanjak Entimau Wildlife Sanctuary, Sarawak, Borneo. The Raffles Bulletin of Zoology 61, 397-405.
1180		2013		2013	1	Malaysia	Ba'kelalan	3.98421	115.616	point	pc	Mohd-Azlan, J. (2014) personal communiciation	757	Mohd-Azlan, J. & Engkamat, L. 2013 Camera trapping and conservation in Lanjak Entimau Wildlife Sanctuary, Sarawak, Borneo. The Raffles Bulletin of Zoology 61, 397-405.
1192		2012		2012	1	Malaysia	Batang Ai	1.17528	111.877	point	pc	Mohd-Azlan, J. (2014) personal communiciation	757	Mohd-Azlan, J. & Engkamat, L. 2013 Camera trapping and conservation in Lanjak Entimau Wildlife Sanctuary, Sarawak, Borneo. The Raffles Bulletin of Zoology 61, 397-405.
1216	1	2013	1	2013	1	Malaysia	Similajau National Park	3.51709	113.342	point	pc	Mohd-Azlan, J. (2014) personal communiciation	757	Mohd-Azlan, J. & Engkamat, L. 2013 Camera trapping and conservation in Lanjak Entimau Wildlife Sanctuary, Sarawak, Borneo. The Raffles Bulletin of Zoology 61, 397-405.
517	11	2011	2	2012	1	India	Location 1B Great Nicobar Island	7.02219	93.9249	point	759	Narasimmarajan, K. & Raghunathan, C. 2012 Status of long tailed macaque (Macaca fascicularis umbrosa) and Conservation of the recovery population in Great Nicobar Island, India. Wildlife Biology in Practice 8. (doi:10.2461/wbp.2012.8.6).
518	11	2011	2	2012	1	India	Location 2B Great Nicobar Island	7.0106	93.9163	point	759	Narasimmarajan, K. & Raghunathan, C. 2012 Status of long tailed macaque (Macaca fascicularis umbrosa) and Conservation of the recovery population in Great Nicobar Island, India. Wildlife Biology in Practice 8. (doi:10.2461/wbp.2012.8.6).
519	11	2011	2	2012	1	India	Location 3B Great Nicobar Island	6.9905	93.917	point	759	Narasimmarajan, K. & Raghunathan, C. 2012 Status of long tailed macaque (Macaca fascicularis umbrosa) and Conservation of the recovery population in Great Nicobar Island, India. Wildlife Biology in Practice 8. (doi:10.2461/wbp.2012.8.6).
520	11	2011	2	2012	1	India	Location 4B Great Nicobar Island	6.98504	93.9177	point	759	Narasimmarajan, K. & Raghunathan, C. 2012 Status of long tailed macaque (Macaca fascicularis umbrosa) and Conservation of the recovery population in Great Nicobar Island, India. Wildlife Biology in Practice 8. (doi:10.2461/wbp.2012.8.6).
521	11	2011	2	2012	1	India	Location 5B Great Nicobar Island	6.98334	93.9177	point	759	Narasimmarajan, K. & Raghunathan, C. 2012 Status of long tailed macaque (Macaca fascicularis umbrosa) and Conservation of the recovery population in Great Nicobar Island, India. Wildlife Biology in Practice 8. (doi:10.2461/wbp.2012.8.6).
522	11	2011	2	2012	1	India	Location 6B Great Nicobar Island	6.97993	93.9183	point	759	Narasimmarajan, K. & Raghunathan, C. 2012 Status of long tailed macaque (Macaca fascicularis umbrosa) and Conservation of the recovery population in Great Nicobar Island, India. Wildlife Biology in Practice 8. (doi:10.2461/wbp.2012.8.6).
523	11	2011	2	2012	1	India	Location 7B Great Nicobar Island	6.97312	93.9207	point	759	Narasimmarajan, K. & Raghunathan, C. 2012 Status of long tailed macaque (Macaca fascicularis umbrosa) and Conservation of the recovery population in Great Nicobar Island, India. Wildlife Biology in Practice 8. (doi:10.2461/wbp.2012.8.6).
524	11	2011	2	2012	1	India	Location 8B Great Nicobar Island	6.96664	93.9276	point	759	Narasimmarajan, K. & Raghunathan, C. 2012 Status of long tailed macaque (Macaca fascicularis umbrosa) and Conservation of the recovery population in Great Nicobar Island, India. Wildlife Biology in Practice 8. (doi:10.2461/wbp.2012.8.6).
525	11	2011	2	2012	1	India	Location 10B Great Nicobar Island	6.95676	93.9046	point	759	Narasimmarajan, K. & Raghunathan, C. 2012 Status of long tailed macaque (Macaca fascicularis umbrosa) and Conservation of the recovery population in Great Nicobar Island, India. Wildlife Biology in Practice 8. (doi:10.2461/wbp.2012.8.6).
526	11	2011	2	2012	1	India	Location 11B Great Nicobar Island	6.9479	93.8991	point	759	Narasimmarajan, K. & Raghunathan, C. 2012 Status of long tailed macaque (Macaca fascicularis umbrosa) and Conservation of the recovery population in Great Nicobar Island, India. Wildlife Biology in Practice 8. (doi:10.2461/wbp.2012.8.6).
527	11	2011	2	2012	1	India	Location 12B Great Nicobar Island	6.93938	93.8991	point	759	Narasimmarajan, K. & Raghunathan, C. 2012 Status of long tailed macaque (Macaca fascicularis umbrosa) and Conservation of the recovery population in Great Nicobar Island, India. Wildlife Biology in Practice 8. (doi:10.2461/wbp.2012.8.6).
528	11	2011	2	2012	1	India	Location 13B Great Nicobar Island	6.93427	93.8964	point	759	Narasimmarajan, K. & Raghunathan, C. 2012 Status of long tailed macaque (Macaca fascicularis umbrosa) and Conservation of the recovery population in Great Nicobar Island, India. Wildlife Biology in Practice 8. (doi:10.2461/wbp.2012.8.6).
529	11	2011	2	2012	1	India	Location 14B Great Nicobar Island	6.92404	93.8974	point	759	Narasimmarajan, K. & Raghunathan, C. 2012 Status of long tailed macaque (Macaca fascicularis umbrosa) and Conservation of the recovery population in Great Nicobar Island, India. Wildlife Biology in Practice 8. (doi:10.2461/wbp.2012.8.6).
530	11	2011	2	2012	1	India	Location 15B Great Nicobar Island	6.91893	93.894	point	759	Narasimmarajan, K. & Raghunathan, C. 2012 Status of long tailed macaque (Macaca fascicularis umbrosa) and Conservation of the recovery population in Great Nicobar Island, India. Wildlife Biology in Practice 8. (doi:10.2461/wbp.2012.8.6).
531	11	2011	2	2012	1	India	Location 16B Great Nicobar Island	6.89132	93.9026	point	759	Narasimmarajan, K. & Raghunathan, C. 2012 Status of long tailed macaque (Macaca fascicularis umbrosa) and Conservation of the recovery population in Great Nicobar Island, India. Wildlife Biology in Practice 8. (doi:10.2461/wbp.2012.8.6).
532	11	2011	2	2012	1	India	Location 17B Great Nicobar Island	6.88723	93.8988	point	759	Narasimmarajan, K. & Raghunathan, C. 2012 Status of long tailed macaque (Macaca fascicularis umbrosa) and Conservation of the recovery population in Great Nicobar Island, India. Wildlife Biology in Practice 8. (doi:10.2461/wbp.2012.8.6).
533	11	2011	2	2012	1	India	Location 18B Great Nicobar Island	6.88041	93.8943	point	759	Narasimmarajan, K. & Raghunathan, C. 2012 Status of long tailed macaque (Macaca fascicularis umbrosa) and Conservation of the recovery population in Great Nicobar Island, India. Wildlife Biology in Practice 8. (doi:10.2461/wbp.2012.8.6).
534	11	2011	2	2012	1	India	Location 19B Great Nicobar Island	6.86303	93.896	point	759	Narasimmarajan, K. & Raghunathan, C. 2012 Status of long tailed macaque (Macaca fascicularis umbrosa) and Conservation of the recovery population in Great Nicobar Island, India. Wildlife Biology in Practice 8. (doi:10.2461/wbp.2012.8.6).
535	11	2011	2	2012	1	India	Location 20B Great Nicobar Island	6.8136	93.9118	point	759	Narasimmarajan, K. & Raghunathan, C. 2012 Status of long tailed macaque (Macaca fascicularis umbrosa) and Conservation of the recovery population in Great Nicobar Island, India. Wildlife Biology in Practice 8. (doi:10.2461/wbp.2012.8.6).
536	11	2011	2	2012	1	India	Location 21B Great Nicobar Island	6.79417	93.8991	point	759	Narasimmarajan, K. & Raghunathan, C. 2012 Status of long tailed macaque (Macaca fascicularis umbrosa) and Conservation of the recovery population in Great Nicobar Island, India. Wildlife Biology in Practice 8. (doi:10.2461/wbp.2012.8.6).
537	11	2011	2	2012	1	India	Location 22B Great Nicobar Island	7.00549	93.8898	point	759	Narasimmarajan, K. & Raghunathan, C. 2012 Status of long tailed macaque (Macaca fascicularis umbrosa) and Conservation of the recovery population in Great Nicobar Island, India. Wildlife Biology in Practice 8. (doi:10.2461/wbp.2012.8.6).
538	11	2011	2	2012	1	India	Location 23B Great Nicobar Island	7.01333	93.8675	point	759	Narasimmarajan, K. & Raghunathan, C. 2012 Status of long tailed macaque (Macaca fascicularis umbrosa) and Conservation of the recovery population in Great Nicobar Island, India. Wildlife Biology in Practice 8. (doi:10.2461/wbp.2012.8.6).
539	11	2011	2	2012	1	India	Location 24B Great Nicobar Island	7.00447	93.8651	point	759	Narasimmarajan, K. & Raghunathan, C. 2012 Status of long tailed macaque (Macaca fascicularis umbrosa) and Conservation of the recovery population in Great Nicobar Island, India. Wildlife Biology in Practice 8. (doi:10.2461/wbp.2012.8.6).
540	11	2011	2	2012	1	India	Location 25B Great Nicobar Island	7.00276	93.86	point	759	Narasimmarajan, K. & Raghunathan, C. 2012 Status of long tailed macaque (Macaca fascicularis umbrosa) and Conservation of the recovery population in Great Nicobar Island, India. Wildlife Biology in Practice 8. (doi:10.2461/wbp.2012.8.6).
541	11	2011	2	2012	1	India	Location 26B Great Nicobar Island	6.99765	93.8545	point	759	Narasimmarajan, K. & Raghunathan, C. 2012 Status of long tailed macaque (Macaca fascicularis umbrosa) and Conservation of the recovery population in Great Nicobar Island, India. Wildlife Biology in Practice 8. (doi:10.2461/wbp.2012.8.6).
542	11	2011	2	2012	1	India	Location 27B Great Nicobar Island	6.98947	93.8682	point	759	Narasimmarajan, K. & Raghunathan, C. 2012 Status of long tailed macaque (Macaca fascicularis umbrosa) and Conservation of the recovery population in Great Nicobar Island, India. Wildlife Biology in Practice 8. (doi:10.2461/wbp.2012.8.6).
543	11	2011	2	2012	1	India	Location 28B Great Nicobar Island	6.98334	93.8768	point	759	Narasimmarajan, K. & Raghunathan, C. 2012 Status of long tailed macaque (Macaca fascicularis umbrosa) and Conservation of the recovery population in Great Nicobar Island, India. Wildlife Biology in Practice 8. (doi:10.2461/wbp.2012.8.6).
544	11	2011	2	2012	1	India	Location 29B Great Nicobar Island	6.98232	93.8837	point	759	Narasimmarajan, K. & Raghunathan, C. 2012 Status of long tailed macaque (Macaca fascicularis umbrosa) and Conservation of the recovery population in Great Nicobar Island, India. Wildlife Biology in Practice 8. (doi:10.2461/wbp.2012.8.6).
545	11	2011	2	2012	1	India	Location 30B Great Nicobar Island	6.97107	93.883	point	759	Narasimmarajan, K. & Raghunathan, C. 2012 Status of long tailed macaque (Macaca fascicularis umbrosa) and Conservation of the recovery population in Great Nicobar Island, India. Wildlife Biology in Practice 8. (doi:10.2461/wbp.2012.8.6).
546	11	2011	2	2012	1	India	Location 31B Great Nicobar Island	6.98027	93.8408	point	759	Narasimmarajan, K. & Raghunathan, C. 2012 Status of long tailed macaque (Macaca fascicularis umbrosa) and Conservation of the recovery population in Great Nicobar Island, India. Wildlife Biology in Practice 8. (doi:10.2461/wbp.2012.8.6).
547	11	2011	2	2012	1	India	Location 32B Great Nicobar Island	6.97414	93.8493	point	759	Narasimmarajan, K. & Raghunathan, C. 2012 Status of long tailed macaque (Macaca fascicularis umbrosa) and Conservation of the recovery population in Great Nicobar Island, India. Wildlife Biology in Practice 8. (doi:10.2461/wbp.2012.8.6).
548	11	2011	2	2012	1	India	Location 33B Great Nicobar Island	6.96971	93.8205	point	759	Narasimmarajan, K. & Raghunathan, C. 2012 Status of long tailed macaque (Macaca fascicularis umbrosa) and Conservation of the recovery population in Great Nicobar Island, India. Wildlife Biology in Practice 8. (doi:10.2461/wbp.2012.8.6).
549	11	2011	2	2012	1	India	Location 34B Great Nicobar Island	6.95097	93.8559	point	759	Narasimmarajan, K. & Raghunathan, C. 2012 Status of long tailed macaque (Macaca fascicularis umbrosa) and Conservation of the recovery population in Great Nicobar Island, India. Wildlife Biology in Practice 8. (doi:10.2461/wbp.2012.8.6).
582	3	1999	10	1999	1	Philippines	Corella, Bohol	9.69409	123.932	point	853	Neri-Arboleda, I., Stott, P. & Arboleda, N. 2002 Home ranges, spatial movements and habitat associations of the Philippine tarsier (Tarsius syrichta) in Corella, Bohol. The Zoological Society of London 257, 387-402.
1433		2001		2001	1	Indonesia	Site 1, Nijman dataset2	-5.0389	105.776	point	pc	Nijman, V (2015) personal communication
1434		2001		2001	1	Indonesia	Site 2, Nijman dataset2	-5.63785	105.076	point	pc	Nijman, V (2015) personal communication
1435		2001		2001	1	Indonesia	Site 3, Nijman dataset2	-4.78447	103.999	point	pc	Nijman, V (2015) personal communication
1436		2001		2001	1	Indonesia	Site 4, Nijman dataset2	-3.72243	103.408	point	pc	Nijman, V (2015) personal communication
1437		2001		2001	1	Indonesia	Site 5, Nijman dataset2	-3.8163	103.516	point	pc	Nijman, V (2015) personal communication
1438		2008		2008	1	Indonesia	Site 6, Nijman dataset2	5.52168	95.3703	point	pc	Nijman, V (2015) personal communication
1439		2008		2008	1	Indonesia	Site 7, Nijman dataset2	5.37676	95.5728	point	pc	Nijman, V (2015) personal communication
1440		2008		2008	1	Indonesia	Site 8, Nijman dataset2	5.40411	95.6992	point	pc	Nijman, V (2015) personal communication
1441		2008		2008	1	Indonesia	Site 9, Nijman dataset2	5.28515	95.7833	point	pc	Nijman, V (2015) personal communication
1442		2008		2008	1	Indonesia	Site 10, Nijman dataset2	4.87068	96.2059	point	pc	Nijman, V (2015) personal communication
1443		2008		2008	1	Indonesia	Site 11, Nijman dataset2	4.83784	95.7486	point	pc	Nijman, V (2015) personal communication
1444		2008		2008	1	Indonesia	Site 12, Nijman dataset2	4.91173	95.3902	point	pc	Nijman, V (2015) personal communication
1445		2008		2008	1	Indonesia	Site 13, Nijman dataset2	4.68182	95.5536	point	pc	Nijman, V (2015) personal communication
1446		2010		2010	1	Indonesia	Site 14, Nijman dataset2	0.466914	101.409	point	pc	Nijman, V (2015) personal communication
1447		2010		2010	1	Indonesia	Site 15, Nijman dataset2	0.274657	100.893	point	pc	Nijman, V (2015) personal communication
1448		2010		2010	1	Malaysia	Site 16, Nijman dataset2	3.12008	101.613	point	pc	Nijman, V (2015) personal communication
1449		2010		2010	1	Malaysia	Site 17, Nijman dataset2	3.13297	101.59	point	pc	Nijman, V (2015) personal communication
1450		2013		2013	1	Malaysia	Site 18, Nijman dataset2	3.39245	101.839	point	pc	Nijman, V (2015) personal communication
1451		2013		2013	1	Malaysia	Site 19, Nijman dataset2	3.35578	101.776	point	pc	Nijman, V (2015) personal communication
1452		2013		2013	1	Malaysia	Site 20, Nijman dataset2	3.34652	101.226	point	pc	Nijman, V (2015) personal communication
1453		2005		2005	1	Malaysia	Site 21, Nijman dataset2	0.304869	109.336	point	pc	Nijman, V (2015) personal communication
1454		2008		2008	1	Indonesia	Site 22, Nijman dataset2	2.95195	99.0593	point	pc	Nijman, V (2015) personal communication
1455		2008		2008	1	Indonesia	Site 23, Nijman dataset2	-2.9424	104.726	point	pc	Nijman, V (2015) personal communication
1456		2008		2008	1	Indonesia	Site 24, Nijman dataset2	3.48361	98.6449	point	pc	Nijman, V (2015) personal communication
1457		2008		2008	1	Indonesia	Site 25, Nijman dataset2	0.7649	99.7874	point	pc	Nijman, V (2015) personal communication
1293		2000		2000	1	Indonesia	VN1	-8.45879	116.089	point	pc	Nijman, V. (2014) personal communication
1294		2000		2000	1	Indonesia	VN2	-8.1272	114.48	point	pc	Nijman, V. (2014) personal communication
1295		2000		2000	1	Indonesia	VN3	-8.2088	114.483	point	pc	Nijman, V. (2014) personal communication
1296		2000		2000	1	Indonesia	VN4	-8.1374	115.096	point	pc	Nijman, V. (2014) personal communication
1297		2000		2000	1	Indonesia	VN5	-8.69976	115.261	point	pc	Nijman, V. (2014) personal communication
1298		2000		2000	1	Indonesia	VN6	-8.5654	115.247	point	pc	Nijman, V. (2014) personal communication
1299	6	2013	6	2013	1	Indonesia	VN7	-7.9178	114.384	point	pc	Nijman, V. (2014) personal communication
1300		2003		2003	1	Indonesia	VN8	-7.8746	114.402	point	pc	Nijman, V. (2014) personal communication
1301		2003		2003	1	Indonesia	VN9	-7.8386	114.439	point	pc	Nijman, V. (2014) personal communication
1302		2003		2003	1	Indonesia	VN10	-7.84105	114.456	point	pc	Nijman, V. (2014) personal communication
1303		2003		2003	1	Indonesia	VN11	-7.86247	114.453	point	pc	Nijman, V. (2014) personal communication
1304		2003		2003	1	Indonesia	VN12	-7.815	114.453	point	pc	Nijman, V. (2014) personal communication
1305		2003		2003	1	Indonesia	VN13	-7.7562	114.346	point	pc	Nijman, V. (2014) personal communication
1306		2013		2013	1	Indonesia	VN14	-7.9042	114.345	point	pc	Nijman, V. (2014) personal communication
1307		2013		2013	1	Indonesia	VN15	-8.08465	114.406	point	pc	Nijman, V. (2014) personal communication
1308		2013		2013	1	Indonesia	VN16	-8.2529	113.945	point	pc	Nijman, V. (2014) personal communication
1309		2003		2003	1	Indonesia	VN17	-8.543	113.977	point	pc	Nijman, V. (2014) personal communication
1310		2001		2001	1	Indonesia	VN18	-7.96965	113.829	point	pc	Nijman, V. (2014) personal communication
1311		2001		2001	1	Indonesia	VN19	-6.6016	106.801	point	pc	Nijman, V. (2014) personal communication
1312		2000		2000	1	Indonesia	VN20	-6.578	106.896	point	pc	Nijman, V. (2014) personal communication
1313		2000		2000	1	Indonesia	VN21	-6.2819	105.838	point	pc	Nijman, V. (2014) personal communication
1314		2000		2000	1	Indonesia	VN22	-6.2755	105.892	point	pc	Nijman, V. (2014) personal communication
1315		2000		2000	1	Indonesia	VN23	-6.7666	105.541	point	pc	Nijman, V. (2014) personal communication
1316		2000		2000	1	Indonesia	VN24	-6.8167	105.483	point	pc	Nijman, V. (2014) personal communication
1317		2000		2000	1	Indonesia	VN25	-6.8601	105.475	point	pc	Nijman, V. (2014) personal communication
1318		2000		2000	1	Indonesia	VN26	-6.832	105.407	point	pc	Nijman, V. (2014) personal communication
1319		2002		2002	1	Indonesia	VN27	-6.79349	105.286	point	pc	Nijman, V. (2014) personal communication
1320		2002		2002	1	Indonesia	VN28	-7.1227	112.709	point	pc	Nijman, V. (2014) personal communication
1321		2002		2002	1	Indonesia	VN29	-5.8414	112.599	point	pc	Nijman, V. (2014) personal communication
1322		2002		2002	1	Indonesia	VN30	-5.7943	112.611	point	pc	Nijman, V. (2014) personal communication
1323		2002		2002	1	Indonesia	VN31	-5.768	112.677	point	pc	Nijman, V. (2014) personal communication
1324		2002		2002	1	Indonesia	VN32	-5.807	112.701	point	pc	Nijman, V. (2014) personal communication
1325		2002		2002	1	Indonesia	VN33	-5.8455	112.648	point	pc	Nijman, V. (2014) personal communication
1326		2002		2002	1	Indonesia	VN34	-7.0866	109.576	point	pc	Nijman, V. (2014) personal communication
1327		2002		2002	1	Indonesia	VN35	-7.1063	109.668	point	pc	Nijman, V. (2014) personal communication
1328		2002		2002	1	Indonesia	VN36	-7.18197	109.609	point	pc	Nijman, V. (2014) personal communication
1329		2001		2001	1	Indonesia	VN37	-7.1179	109.823	point	pc	Nijman, V. (2014) personal communication
1330		2013		2013	1	Indonesia	VN38	-6.8964	109.757	point	pc	Nijman, V. (2014) personal communication
1331		2013		2013	1	Indonesia	VN39	-7.7049	108.658	point	pc	Nijman, V. (2014) personal communication
1332		2012		2012	1	Indonesia	VN40	-7.6776	108.723	point	pc	Nijman, V. (2014) personal communication
1333		2012		2012	1	Indonesia	VN41	-7.216	108.214	point	pc	Nijman, V. (2014) personal communication
1334		2001		2001	1	Indonesia	VN42	-7.1666	107.86	point	pc	Nijman, V. (2014) personal communication
1335		2002		2002	1	Indonesia	VN43	-6.9192	107.766	point	pc	Nijman, V. (2014) personal communication
1336		2001		2001	1	Indonesia	VN44	-7.0975	107.288	point	pc	Nijman, V. (2014) personal communication
1337		2001		2001	1	Indonesia	VN45	-6.7894	106.828	point	pc	Nijman, V. (2014) personal communication
1338		2001		2001	1	Indonesia	VN46	-6.7553	106.863	point	pc	Nijman, V. (2014) personal communication
1339		2001		2001	1	Indonesia	VN47	-6.6813	106.691	point	pc	Nijman, V. (2014) personal communication
1340		2001		2001	1	Indonesia	VN48	-6.6663	106.94	point	pc	Nijman, V. (2014) personal communication
1341		2005		2005	1	Indonesia	VN49	1.22236	118.741	point	pc	Nijman, V. (2014) personal communication
1342		2005		2005	1	Indonesia	VN50	1.17919	118.751	point	pc	Nijman, V. (2014) personal communication
1344		2003		2003	1	Indonesia	VN51	2.24981	118.566	point	pc	Nijman, V. (2014) personal communication
1345		2003		2003	1	Indonesia	VN52	2.18548	117.907	point	pc	Nijman, V. (2014) personal communication
1346		2003		2003	1	Indonesia	VN53	2.17136	117.857	point	pc	Nijman, V. (2014) personal communication
1347		2003		2003	1	Indonesia	VN54	2.17694	117.76	point	pc	Nijman, V. (2014) personal communication
1348		2003		2003	1	Indonesia	VN55	2.11531	117.482	point	pc	Nijman, V. (2014) personal communication
1349		2003		2003	1	Indonesia	VN56	3.28192	117.597	point	pc	Nijman, V. (2014) personal communication
1350		2003		2003	1	Indonesia	VN57	3.31374	117.56	point	pc	Nijman, V. (2014) personal communication
1351		2001		2001	1	Indonesia	VN58	0.316105	117.538	point	pc	Nijman, V. (2014) personal communication
1352		2001		2001	1	Indonesia	VN59	0.342884	117.55	point	pc	Nijman, V. (2014) personal communication
1353		2002		2002	1	Indonesia	VN60	-0.48036	116.168	point	pc	Nijman, V. (2014) personal communication
1354		2002		2002	1	Indonesia	VN61	-0.379369	116.198	point	pc	Nijman, V. (2014) personal communication
1355		2002		2002	1	Indonesia	VN62	-0.334652	116.368	point	pc	Nijman, V. (2014) personal communication
1356		2002		2002	1	Indonesia	VN63	-0.322738	116.482	point	pc	Nijman, V. (2014) personal communication
1357		2002		2002	1	Indonesia	VN64	-0.345311	116.511	point	pc	Nijman, V. (2014) personal communication
1358		2002		2002	1	Indonesia	VN65	-0.239183	116.379	point	pc	Nijman, V. (2014) personal communication
1359		2002		2002	1	Indonesia	VN66	-0.290681	116.573	point	pc	Nijman, V. (2014) personal communication
1360		2002		2002	1	Indonesia	VN67	-0.228969	116.578	point	pc	Nijman, V. (2014) personal communication
1361		2002		2002	1	Indonesia	VN68	-0.145542	116.673	point	pc	Nijman, V. (2014) personal communication
1362		2002		2002	1	Indonesia	VN69	-0.094693	116.601	point	pc	Nijman, V. (2014) personal communication
1363		2002		2002	1	Indonesia	VN70	-0.005429	116.563	point	pc	Nijman, V. (2014) personal communication
1364		2002		2002	1	Indonesia	VN71	-0.208	116.537	point	pc	Nijman, V. (2014) personal communication
1365		2002		2002	1	Indonesia	VN72	-0.104191	116.479	point	pc	Nijman, V. (2014) personal communication
1366		2002		2002	1	Indonesia	VN73	-0.128467	116.403	point	pc	Nijman, V. (2014) personal communication
1367		2002		2002	1	Indonesia	VN74	-0.114562	116.393	point	pc	Nijman, V. (2014) personal communication
1368		2002		2002	1	Indonesia	VN75	-0.076882	116.382	point	pc	Nijman, V. (2014) personal communication
1369		2002		2002	1	Indonesia	VN76	-0.047442	116.386	point	pc	Nijman, V. (2014) personal communication
1370		2002		2002	1	Indonesia	VN77	-0.037229	116.381	point	pc	Nijman, V. (2014) personal communication
1371		2002		2002	1	Indonesia	VN78	-0.017659	116.359	point	pc	Nijman, V. (2014) personal communication
1372		2002		2002	1	Indonesia	VN79	-0.242707	116.326	point	pc	Nijman, V. (2014) personal communication
1373		2002		2002	1	Indonesia	VN80	-0.115847	116.218	point	pc	Nijman, V. (2014) personal communication
1374		2002		2002	1	Indonesia	VN81	-0.173096	116.26	point	pc	Nijman, V. (2014) personal communication
1375		2001		2001	1	Indonesia	VN82	-1.22999	116.945	point	pc	Nijman, V. (2014) personal communication
1376		2001		2001	1	Indonesia	VN83	-1.01755	117.022	point	pc	Nijman, V. (2014) personal communication
1378		2001		2001	1	Indonesia	VN84	-0.987239	116.975	point	pc	Nijman, V. (2014) personal communication
1379		2001		2001	1	Indonesia	VN85	-0.991969	116.932	point	pc	Nijman, V. (2014) personal communication
1381		2001		2001	1	Indonesia	VN86	-1.04346	116.87	point	pc	Nijman, V. (2014) personal communication
1383		2001		2001	1	Indonesia	VN87	-1.1152	116.876	point	pc	Nijman, V. (2014) personal communication
1385		2001		2001	1	Indonesia	VN88	-1.1993	116.794	point	pc	Nijman, V. (2014) personal communication
1386		2001		2001	1	Indonesia	VN89	-1.13477	116.781	point	pc	Nijman, V. (2014) personal communication
1387		2001		2001	1	Indonesia	VN90	-1.10868	116.762	point	pc	Nijman, V. (2014) personal communication
1388		2001		2001	1	Indonesia	VN91	-1.2537	116.818	point	pc	Nijman, V. (2014) personal communication
1389		2003		2003	1	Indonesia	VN92	3.58309	116.623	point	pc	Nijman, V. (2014) personal communication
1390		2003		2003	1	Indonesia	VN93	3.54145	116.646	point	pc	Nijman, V. (2014) personal communication
1391		2003		2003	1	Indonesia	VN94	3.5041	116.654	point	pc	Nijman, V. (2014) personal communication
1392		2003		2003	1	Indonesia	VN95	2.95682	115.859	point	pc	Nijman, V. (2014) personal communication
1393		2003		2003	1	Indonesia	VN96	2.90385	115.847	point	pc	Nijman, V. (2014) personal communication
1397		2003		2003	1	Indonesia	VN97	2.84791	115.842	point	pc	Nijman, V. (2014) personal communication
1399		2003		2003	1	Indonesia	VN98	2.94534	115.774	point	pc	Nijman, V. (2014) personal communication
1400		2000		2000	1	Indonesia	VN99	0.300055	115.396	point	pc	Nijman, V. (2014) personal communication
1401		2000		2000	1	Indonesia	VN100	0.209285	115.342	point	pc	Nijman, V. (2014) personal communication
1402		2000		2000	1	Indonesia	VN101	0.221366	115.173	point	pc	Nijman, V. (2014) personal communication
1403		2000		2000	1	Indonesia	VN102	0.178653	115.129	point	pc	Nijman, V. (2014) personal communication
1404		2004		2004	1	Indonesia	VN103	-3.41625	114.521	point	pc	Nijman, V. (2014) personal communication
1405		2004		2004	1	Indonesia	VN104	-3.43099	114.515	point	pc	Nijman, V. (2014) personal communication
1406		2004		2004	1	Indonesia	VN105	-3.41385	114.505	point	pc	Nijman, V. (2014) personal communication
1407		2004		2004	1	Indonesia	VN106	-3.38318	114.497	point	pc	Nijman, V. (2014) personal communication
1408		2004		2004	1	Indonesia	VN107	0.139095	109.15	point	pc	Nijman, V. (2014) personal communication
1409		2004		2004	1	Indonesia	VN108	0.19849	109.134	point	pc	Nijman, V. (2014) personal communication
693	8	1997	8	1997	1	Indonesia	Kayan Mentarang National Park	-3.15107	115.508	point	854	Nijman, V. 2001 Forest (and) Primates: Conservation and ecology of the endemic primates of Java and Borneo, Tropenbos; 228 p.
699	3	1991	5	1991	1	Malaysia	Site C2, Malawali Island	7.06069	117.314	point	855	Nor, S. 1996 The mammalian fauna on the islands at the northern tip of Sabah, Borneo. Fieldana Zoology 83, 1-51.
700	2	1991	4	1991	1	Malaysia	Site D1, Molleangen Island	7.08761	117.043	point	855	Nor, S. 1996 The mammalian fauna on the islands at the northern tip of Sabah, Borneo. Fieldana Zoology 83, 1-51.
701	3	1991	5	1991	1	Malaysia	Site B1, Balambangan Island	7.24328	116.884	point	855	Nor, S. 1996 The mammalian fauna on the islands at the northern tip of Sabah, Borneo. Fieldana Zoology 83, 1-51.
702	6	1991	6	1991	1	Malaysia	Site A3, Banggi Island	7.23136	117.224	point	855	Nor, S. 1996 The mammalian fauna on the islands at the northern tip of Sabah, Borneo. Fieldana Zoology 83, 1-51.
703	6	1991	6	1991	1	Malaysia	Site A4, Banggi Island	7.10703	117.06	point	855	Nor, S. 1996 The mammalian fauna on the islands at the northern tip of Sabah, Borneo. Fieldana Zoology 83, 1-51.
1266	7	2014	7	2014	1	Vietnam	Kien Giang 3	10.3605	103.986	point	pc	O'Brien JA, Hoang DM, Tran, BV and Covert HH (2014) personal communication
1267	7	2014	7	2014	1	Vietnam	Kien Giang 4	10.4402	103.974	point	pc	O'Brien JA, Hoang DM, Tran, BV and Covert HH (2014) personal communication
486	1	1985	2	1987	1	Indonesia	N. Mt Kerinci	-1.6	101.267	point	367	Oi, T. 1990 Population Organization of Wild Pig-Tailed Macaques (Macaca-Nemestrina-Nemestrina) in West-Sumatra. Primates 31, 15-31. (doi:Doi 10.1007/Bf02381027).
584	5	2005	10	2005	1	Philippines	Barangay Gaba & Barangay Kilim, Baybay, Leyte	10.7167	124.8	point	878	Pasa, A.E. 2011 Biodiversity conditions and policy implications of a smallholder-protected forest ecosystem in Leyte, Philippines. Biodiversity 12, 38-45.
687	5	2008	5	2008	1	Philippines	Patag, Silay, Negros Island	10.703	123.179	point	879	Pedregosa-Hospodarsky, M, Hospodarsky, P, Castro, D, San Jose, PF, Abalajon, JM, Alpas, R, Perez, LJ. A faunal assessment of North Negros Natural Park (NNNP) Negros Island, Philippines (2009) The Rufford Small Grants Foundation
688	5	2008	5	2008	1	Philippines	Gawahon, Victorias	10.8655	123.083	point	879	Pedregosa-Hospodarsky, M, Hospodarsky, P, Castro, D, San Jose, PF, Abalajon, JM, Alpas, R, Perez, LJ. A faunal assessment of North Negros Natural Park (NNNP) Negros Island, Philippines (2009) The Rufford Small Grants Foundation
574		1996		1997	1	Indonesia	Tabuan Island	-5.80053	104.821	point	857	Perwitasari-Farajallah, D., Kawamoto, Y., Kyes, R., Lelana, R. & Sajuthi, D. 2001 Genetic characterization of long-tailed macaques (Macaca fascicularis) on Tabuan Island, Indonesia. Primates 42, 141-152.
981		1994		1995	1	Brunei	Panaga	4.60206	114.294	point	1250	PNHS Wildlife Watch; https://www.bsp.com.bn/panagaclub/pnhs/publications_files/wildlife%20watch.htm. 17/07/14
690		2009		2009	1	Philippines	Barangay Sibulan, Polillo Islands	14.7476	121.937	point	858	Polillo islands biodiversity conservation programme: third quarterly report 2007 (2007) Polillo Islands Biodiversity Conservation Foundation Inc.
983		2002			1	Cambodia	Seima Biodiversity Conservation Area	12.3454	106.845	polygon	1074	Pollard, E., Clements, T, Hor, NM, Ko, Sok, Rawson, B. 2007 Status and Conservation of Globally Threatened Primates in the Seima Biodiversity Conservation Area, Cambodia. pp. 54.
470	12	2008	12	2008	1	Vietnam	Quoc Phong	10.3278	104.017	point	496	Quyet, L.K. & Khoi, N.V. 2010 Preliminary Survey on Primates in Phu Quoc National Park, Kien Giang Province, Vietnam. In Conservation Primates in Indochina (eds. T. Nadler, B.M. Rawson & V.N. Thinh), p. 288. Hanoi, Frankfurt Zoological Society and Conservation International.
471	12	2008	12	2008	1	Vietnam	Site 1, Ham Rong	10.3925	103.967	point	496	Quyet, L.K. & Khoi, N.V. 2010 Preliminary Survey on Primates in Phu Quoc National Park, Kien Giang Province, Vietnam. In Conservation Primates in Indochina (eds. T. Nadler, B.M. Rawson & V.N. Thinh), p. 288. Hanoi, Frankfurt Zoological Society and Conservation International.
472	12	2008	12	2008	1	Vietnam	Site 2, Ham Rong	10.4041	103.965	point	496	Quyet, L.K. & Khoi, N.V. 2010 Preliminary Survey on Primates in Phu Quoc National Park, Kien Giang Province, Vietnam. In Conservation Primates in Indochina (eds. T. Nadler, B.M. Rawson & V.N. Thinh), p. 288. Hanoi, Frankfurt Zoological Society and Conservation International.
473	12	2008	12	2008	1	Vietnam	Hon Chao	10.4314	103.984	point	496	Quyet, L.K. & Khoi, N.V. 2010 Preliminary Survey on Primates in Phu Quoc National Park, Kien Giang Province, Vietnam. In Conservation Primates in Indochina (eds. T. Nadler, B.M. Rawson & V.N. Thinh), p. 288. Hanoi, Frankfurt Zoological Society and Conservation International.
474	12	2008	12	2008	1	Vietnam	Nui Chua	10.3737	104.043	point	496	Quyet, L.K. & Khoi, N.V. 2010 Preliminary Survey on Primates in Phu Quoc National Park, Kien Giang Province, Vietnam. In Conservation Primates in Indochina (eds. T. Nadler, B.M. Rawson & V.N. Thinh), p. 288. Hanoi, Frankfurt Zoological Society and Conservation International.
515	11	2009	1	2010	1	Indonesia	Paliyan Wildlife Sanctuary, Gunungkidul District, Yogyakarta Special Province	-8.01833	110.527	point	pc	Rahman, D.A. (2014) personal communication	764	Santosa, Y., Kusmardiastuti, Kartono, A.P. & Rahman, D.A. 2012 Determination of long-tailed macaque's (Macaca fascicularis) harvesting quotas based on demographic parameters. Biodiversitas 13, 79-85.	published
516	11	2009	1	2010	1	Indonesia	Kaliurang Forest, Gunungkidul District, Yogyakarta Special Province	-7.60611	110.369	point	pc	Rahman, D.A. (2014) personal communication	764	Santosa, Y., Kusmardiastuti, Kartono, A.P. & Rahman, D.A. 2012 Determination of long-tailed macaque's (Macaca fascicularis) harvesting quotas based on demographic parameters. Biodiversitas 13, 79-85.	published
1287	11	2009	1	2010	1	Indonesia	Grid 139S, Paliyan Wildelife Sanctuary	-8.0337	110.507	point	pc	Rahman, D.A. (2014) personal communication	764	Santosa, Y., Kusmardiastuti, Kartono, A.P. & Rahman, D.A. 2012 Determination of long-tailed macaque's (Macaca fascicularis) harvesting quotas based on demographic parameters. Biodiversitas 13, 79-85.
1288	11	2009	1	2010	1	Indonesia	Grid 141, Paliyan Wildelife Sanctuary	-8.0325	110.532	point	pc	Rahman, D.A. (2014) personal communication	764	Santosa, Y., Kusmardiastuti, Kartono, A.P. & Rahman, D.A. 2012 Determination of long-tailed macaque's (Macaca fascicularis) harvesting quotas based on demographic parameters. Biodiversitas 13, 79-85.
1289	11	2009	1	2010	1	Indonesia	Tlogo Muncar, Kaliurang Recreation Forest	-7.592	110.433	point	pc	Rahman, D.A. (2014) personal communication	764	Santosa, Y., Kusmardiastuti, Kartono, A.P. & Rahman, D.A. 2012 Determination of long-tailed macaque's (Macaca fascicularis) harvesting quotas based on demographic parameters. Biodiversitas 13, 79-85.
1290	11	2009	1	2010	1	Indonesia	Grid 139N, Paliyan Wildelife Sanctuary	-8.0346	110.509	point	pc	Rahman, D.A. (2014) personal communication	764	Santosa, Y., Kusmardiastuti, Kartono, A.P. & Rahman, D.A. 2012 Determination of long-tailed macaque's (Macaca fascicularis) harvesting quotas based on demographic parameters. Biodiversitas 13, 79-85.
1291	11	2009	1	2010	1	Indonesia	Nirmolo, Kaliurang Recreation Forest	-7.5892	110.428	point	pc	Rahman, D.A. (2014) personal communication	764	Santosa, Y., Kusmardiastuti, Kartono, A.P. & Rahman, D.A. 2012 Determination of long-tailed macaque's (Macaca fascicularis) harvesting quotas based on demographic parameters. Biodiversitas 13, 79-85.
1410	12	2008	12	2008	1	Indonesia	Kalimantan site 5	1.0804	114.767	point	pc	Rustam (2014) personal communication	769	Rustam, Yasuda, M. & Tsuyuki, S. 2012 Comparison of Mammalian Communities in a Human-Disturbed Tropical Landscape in East Kalimantan, Indonesia. Mammal Study 37, 299-311. (doi:10.3106/041.037.0404).
1411	1	2011	1	2013	1	Indonesia	Kalimantan site 6	2.28208	117.591	point	pc	Rustam (2014) personal communication	769	Rustam, Yasuda, M. & Tsuyuki, S. 2012 Comparison of Mammalian Communities in a Human-Disturbed Tropical Landscape in East Kalimantan, Indonesia. Mammal Study 37, 299-311. (doi:10.3106/041.037.0404).
1412	1	2011	1	2013	1	Indonesia	Kalimantan site 7	2.23928	117.382	point	pc	Rustam (2014) personal communication	769	Rustam, Yasuda, M. & Tsuyuki, S. 2012 Comparison of Mammalian Communities in a Human-Disturbed Tropical Landscape in East Kalimantan, Indonesia. Mammal Study 37, 299-311. (doi:10.3106/041.037.0404).
1413	12	2012	2	2013	1	Indonesia	Kalimantan site 8	3.42953	116.406	point	pc	Rustam (2014) personal communication	769	Rustam, Yasuda, M. & Tsuyuki, S. 2012 Comparison of Mammalian Communities in a Human-Disturbed Tropical Landscape in East Kalimantan, Indonesia. Mammal Study 37, 299-311. (doi:10.3106/041.037.0404).
1414	11	2013	11	2013	1	Indonesia	Kalimantan site 12	-1.28992	116.256	point	pc	Rustam (2014) personal communication	769	Rustam, Yasuda, M. & Tsuyuki, S. 2012 Comparison of Mammalian Communities in a Human-Disturbed Tropical Landscape in East Kalimantan, Indonesia. Mammal Study 37, 299-311. (doi:10.3106/041.037.0404).
1415	8	2014	8	2014	1	Indonesia	Kalimantan site 13	0.335333	115.963	point	pc	Rustam (2014) personal communication	769	Rustam, Yasuda, M. & Tsuyuki, S. 2012 Comparison of Mammalian Communities in a Human-Disturbed Tropical Landscape in East Kalimantan, Indonesia. Mammal Study 37, 299-311. (doi:10.3106/041.037.0404).
1416	7	2014	7	2014	1	Indonesia	Kalimantan site 14	-0.788972	116.084	point	pc	Rustam (2014) personal communication	769	Rustam, Yasuda, M. & Tsuyuki, S. 2012 Comparison of Mammalian Communities in a Human-Disturbed Tropical Landscape in East Kalimantan, Indonesia. Mammal Study 37, 299-311. (doi:10.3106/041.037.0404).
1417	6	2013	6	2013	1	Indonesia	Kalimantan site 15	-0.542056	115.696	point	pc	Rustam (2014) personal communication	769	Rustam, Yasuda, M. & Tsuyuki, S. 2012 Comparison of Mammalian Communities in a Human-Disturbed Tropical Landscape in East Kalimantan, Indonesia. Mammal Study 37, 299-311. (doi:10.3106/041.037.0404).
984	5	2011	5	2011	1	Malaysia	C0103	2.61108	112.825	point	pc	Samejima, H (2013) personal communiation	762	Samejima, H., Ong, R., Lagan, P. & Kitayama, K. 2012 Camera-trapping rates of mammals and birds in a Bornean tropical rainforest under sustainable forest management. For. Ecol. Manage. 270, 248-256. (doi:10.1016/j.foreco.2012.01.013).
985	5	2011	5	2011	1	Malaysia	C0601	2.48262	112.779	point	pc	Samejima, H (2013) personal communiation	762	Samejima, H., Ong, R., Lagan, P. & Kitayama, K. 2012 Camera-trapping rates of mammals and birds in a Bornean tropical rainforest under sustainable forest management. For. Ecol. Manage. 270, 248-256. (doi:10.1016/j.foreco.2012.01.013).
986	5	2011	5	2011	1	Malaysia	C0804	2.42183	112.767	point	pc	Samejima, H (2013) personal communiation	762	Samejima, H., Ong, R., Lagan, P. & Kitayama, K. 2012 Camera-trapping rates of mammals and birds in a Bornean tropical rainforest under sustainable forest management. For. Ecol. Manage. 270, 248-256. (doi:10.1016/j.foreco.2012.01.013).
987	5	2011	5	2011	1	Malaysia	C1201	2.34309	112.803	point	pc	Samejima, H (2013) personal communiation	762	Samejima, H., Ong, R., Lagan, P. & Kitayama, K. 2012 Camera-trapping rates of mammals and birds in a Bornean tropical rainforest under sustainable forest management. For. Ecol. Manage. 270, 248-256. (doi:10.1016/j.foreco.2012.01.013).
988	5	2011	5	2011	1	Malaysia	C1206	2.3387	112.798	point	pc	Samejima, H (2013) personal communiation	762	Samejima, H., Ong, R., Lagan, P. & Kitayama, K. 2012 Camera-trapping rates of mammals and birds in a Bornean tropical rainforest under sustainable forest management. For. Ecol. Manage. 270, 248-256. (doi:10.1016/j.foreco.2012.01.013).
989	9	2011	9	2011	1	Malaysia	C1608	2.29007	112.799	point	pc	Samejima, H (2013) personal communiation	762	Samejima, H., Ong, R., Lagan, P. & Kitayama, K. 2012 Camera-trapping rates of mammals and birds in a Bornean tropical rainforest under sustainable forest management. For. Ecol. Manage. 270, 248-256. (doi:10.1016/j.foreco.2012.01.013).
990	5	2011	5	2011	1	Malaysia	C2401	2.27342	112.885	point	pc	Samejima, H (2013) personal communiation	762	Samejima, H., Ong, R., Lagan, P. & Kitayama, K. 2012 Camera-trapping rates of mammals and birds in a Bornean tropical rainforest under sustainable forest management. For. Ecol. Manage. 270, 248-256. (doi:10.1016/j.foreco.2012.01.013).
991	5	2011	5	2011	1	Malaysia	C2403	2.27318	112.884	point	pc	Samejima, H (2013) personal communiation	762	Samejima, H., Ong, R., Lagan, P. & Kitayama, K. 2012 Camera-trapping rates of mammals and birds in a Bornean tropical rainforest under sustainable forest management. For. Ecol. Manage. 270, 248-256. (doi:10.1016/j.foreco.2012.01.013).
992	5	2011	5	2011	1	Malaysia	C2405	2.28048	112.88	point	pc	Samejima, H (2013) personal communiation	762	Samejima, H., Ong, R., Lagan, P. & Kitayama, K. 2012 Camera-trapping rates of mammals and birds in a Bornean tropical rainforest under sustainable forest management. For. Ecol. Manage. 270, 248-256. (doi:10.1016/j.foreco.2012.01.013).
993	5	2011	5	2011	1	Malaysia	C2406	2.27687	112.887	point	pc	Samejima, H (2013) personal communiation	762	Samejima, H., Ong, R., Lagan, P. & Kitayama, K. 2012 Camera-trapping rates of mammals and birds in a Bornean tropical rainforest under sustainable forest management. For. Ecol. Manage. 270, 248-256. (doi:10.1016/j.foreco.2012.01.013).
994	4	2009	4	2009	1	Malaysia	D003d3	5.43165	117.43	point	pc	Samejima, H (2013) personal communiation	762	Samejima, H., Ong, R., Lagan, P. & Kitayama, K. 2012 Camera-trapping rates of mammals and birds in a Bornean tropical rainforest under sustainable forest management. For. Ecol. Manage. 270, 248-256. (doi:10.1016/j.foreco.2012.01.013).
995	2	2008	2	2008	1	Malaysia	D047a1	5.37079	117.365	point	pc	Samejima, H (2013) personal communiation	762	Samejima, H., Ong, R., Lagan, P. & Kitayama, K. 2012 Camera-trapping rates of mammals and birds in a Bornean tropical rainforest under sustainable forest management. For. Ecol. Manage. 270, 248-256. (doi:10.1016/j.foreco.2012.01.013).
996	4	2009	4	2009	1	Malaysia	D055d3	5.37165	117.459	point	pc	Samejima, H (2013) personal communiation	762	Samejima, H., Ong, R., Lagan, P. & Kitayama, K. 2012 Camera-trapping rates of mammals and birds in a Bornean tropical rainforest under sustainable forest management. For. Ecol. Manage. 270, 248-256. (doi:10.1016/j.foreco.2012.01.013).
997	2	2008	2	2008	1	Malaysia	D082a1	5.3326	117.603	point	pc	Samejima, H (2013) personal communiation	762	Samejima, H., Ong, R., Lagan, P. & Kitayama, K. 2012 Camera-trapping rates of mammals and birds in a Bornean tropical rainforest under sustainable forest management. For. Ecol. Manage. 270, 248-256. (doi:10.1016/j.foreco.2012.01.013).
998	6	2008	6	2008	1	Malaysia	D089b3=m65	5.32744	117.465	point	pc	Samejima, H (2013) personal communiation	762	Samejima, H., Ong, R., Lagan, P. & Kitayama, K. 2012 Camera-trapping rates of mammals and birds in a Bornean tropical rainforest under sustainable forest management. For. Ecol. Manage. 270, 248-256. (doi:10.1016/j.foreco.2012.01.013).
999	3	2008	3	2008	1	Malaysia	D129a2	5.26586	117.399	point	pc	Samejima, H (2013) personal communiation	762	Samejima, H., Ong, R., Lagan, P. & Kitayama, K. 2012 Camera-trapping rates of mammals and birds in a Bornean tropical rainforest under sustainable forest management. For. Ecol. Manage. 270, 248-256. (doi:10.1016/j.foreco.2012.01.013).
1000	4	2009	4	2009	1	Malaysia	D129d3	5.2675	117.397	point	pc	Samejima, H (2013) personal communiation	762	Samejima, H., Ong, R., Lagan, P. & Kitayama, K. 2012 Camera-trapping rates of mammals and birds in a Bornean tropical rainforest under sustainable forest management. For. Ecol. Manage. 270, 248-256. (doi:10.1016/j.foreco.2012.01.013).
1001	7	2008	7	2008	1	Malaysia	D130b3	5.26167	117.467	point	pc	Samejima, H (2013) personal communiation	762	Samejima, H., Ong, R., Lagan, P. & Kitayama, K. 2012 Camera-trapping rates of mammals and birds in a Bornean tropical rainforest under sustainable forest management. For. Ecol. Manage. 270, 248-256. (doi:10.1016/j.foreco.2012.01.013).
1002	6	2008	6	2008	1	Malaysia	T022b1	5.33176	117.262	point	pc	Samejima, H (2013) personal communiation	762	Samejima, H., Ong, R., Lagan, P. & Kitayama, K. 2012 Camera-trapping rates of mammals and birds in a Bornean tropical rainforest under sustainable forest management. For. Ecol. Manage. 270, 248-256. (doi:10.1016/j.foreco.2012.01.013).
1003	6	2008	6	2008	1	Malaysia	T022b3	5.32913	117.26	point	pc	Samejima, H (2013) personal communiation	762	Samejima, H., Ong, R., Lagan, P. & Kitayama, K. 2012 Camera-trapping rates of mammals and birds in a Bornean tropical rainforest under sustainable forest management. For. Ecol. Manage. 270, 248-256. (doi:10.1016/j.foreco.2012.01.013).
1004	4	2009	4	2009	1	Malaysia	T022d1	5.32996	117.261	point	pc	Samejima, H (2013) personal communiation	762	Samejima, H., Ong, R., Lagan, P. & Kitayama, K. 2012 Camera-trapping rates of mammals and birds in a Bornean tropical rainforest under sustainable forest management. For. Ecol. Manage. 270, 248-256. (doi:10.1016/j.foreco.2012.01.013).
1490	12	2010	12	2010	1	Indonesia	Benih_01	-0.789839	112.224	point	pc	Samejima, H (2015) personal communiation
1491	12	2010	12	2010	1	Indonesia	Benih_06	-0.790431	112.222	point	pc	Samejima, H (2015) personal communiation
1492	12	2010	12	2010	1	Indonesia	Benih_09	-0.792761	112.221	point	pc	Samejima, H (2015) personal communiation
1493	12	2010	12	2010	1	Indonesia	BtSelangit_02	-1.03961	112.182	point	pc	Samejima, H (2015) personal communiation
1494	12	2010	12	2010	1	Indonesia	CabBkm46_09	-0.668917	112.247	point	pc	Samejima, H (2015) personal communiation
1495	12	2010	12	2010	1	Indonesia	CabBkm67_10	-0.79898	112.342	point	pc	Samejima, H (2015) personal communiation
1496	12	2010	12	2010	1	Indonesia	CabBkm95_02	-1.00307	112.339	point	pc	Samejima, H (2015) personal communiation
1497	12	2010	12	2010	1	Indonesia	CabBkm95_03	-0.999534	112.335	point	pc	Samejima, H (2015) personal communiation
1498	12	2010	12	2010	1	Indonesia	CabBkm95_05	-1.00478	112.341	point	pc	Samejima, H (2015) personal communiation
1499	12	2010	12	2010	1	Indonesia	CabBkm95_09	-0.999075	112.338	point	pc	Samejima, H (2015) personal communiation
1500	12	2010	12	2010	1	Indonesia	KPFF_03	-0.915492	112.357	point	pc	Samejima, H (2015) personal communiation
1501	12	2010	12	2010	1	Indonesia	KPFF_05	-0.916622	112.355	point	pc	Samejima, H (2015) personal communiation
1502	12	2010	12	2010	1	Indonesia	KPFF_06	-0.919366	112.355	point	pc	Samejima, H (2015) personal communiation
1503	12	2010	12	2010	1	Indonesia	KPFF_08	-0.92188	112.354	point	pc	Samejima, H (2015) personal communiation
1504	12	2010	12	2010	1	Indonesia	KPFF_10	-0.918171	112.357	point	pc	Samejima, H (2015) personal communiation
1505	12	2010	12	2010	1	Indonesia	SgMakar_01	-0.838962	112.025	point	pc	Samejima, H (2015) personal communiation
1507	12	2010	12	2010	1	Indonesia	SgMakar_03	-0.841402	112.023	point	pc	Samejima, H (2015) personal communiation
1508	12	2010	12	2010	1	Indonesia	SgMakar_04	-0.840458	112.024	point	pc	Samejima, H (2015) personal communiation
1509	12	2010	12	2010	1	Indonesia	SgRitan_02	-0.852386	112.148	point	pc	Samejima, H (2015) personal communiation
1510	12	2010	12	2010	1	Indonesia	SgRitan_03	-0.855258	112.147	point	pc	Samejima, H (2015) personal communiation
1511	12	2010	12	2010	1	Indonesia	SgRitan_06	-0.858292	112.15	point	pc	Samejima, H (2015) personal communiation
1512	12	2010	12	2010	1	Indonesia	SgRitan_07	-0.855483	112.152	point	pc	Samejima, H (2015) personal communiation
1513	12	2010	12	2010	1	Indonesia	Simpang66_02	-0.785901	112.159	point	pc	Samejima, H (2015) personal communiation
1514	12	2010	12	2010	1	Indonesia	Simpang66_03	-0.786217	112.164	point	pc	Samejima, H (2015) personal communiation
1518	12	2010	12	2010	1	Indonesia	Simpang66_10	-0.783908	112.163	point	pc	Samejima, H (2015) personal communiation
1519	12	2010	12	2010	1	Indonesia	Simpang66_11	-0.788986	112.163	point	pc	Samejima, H (2015) personal communiation
708	11	2004	11	2004	1	Myanmar	Site 1, Hlay-lone-taung, Rakhine	16.9623	94.5071	point	1242	San, A.M. & Hamada, Y. 2011 Distribution and current status of long-tailed macaques (Macaca fascicularis aurea) in Myanmar. In Monkeys on the edge: ecology and management of long-tailed macaques and their interface with humans (eds. M.D. Gumert, A. Fuentes & L. Jones-Engel), pp. 45-71. Cambridge, UK, Cambridge University Press.	92	Nwe, D.T., San, A.M., Min, N.W.W., Thu, M.K., Oi, T. & Hamada, Y. 2005 Species Diversity and Distribution of Primates in Myanmar. The Natural History Journal of Chulalongkorn University, 47-53.
709	11	2004	11	2004	1	Myanmar	Site 2, Seit Gyi, Rakhine	16.8664	94.3969	point	1242	San, A.M. & Hamada, Y. 2011 Distribution and current status of long-tailed macaques (Macaca fascicularis aurea) in Myanmar. In Monkeys on the edge: ecology and management of long-tailed macaques and their interface with humans (eds. M.D. Gumert, A. Fuentes & L. Jones-Engel), pp. 45-71. Cambridge, UK, Cambridge University Press.	92	Nwe, D.T., San, A.M., Min, N.W.W., Thu, M.K., Oi, T. & Hamada, Y. 2005 Species Diversity and Distribution of Primates in Myanmar. The Natural History Journal of Chulalongkorn University, 47-53.
710	11	2004	11	2004	1	Myanmar	Site 3, Chaung Tha, Rakhine	16.9705	94.4507	point	1242	San, A.M. & Hamada, Y. 2011 Distribution and current status of long-tailed macaques (Macaca fascicularis aurea) in Myanmar. In Monkeys on the edge: ecology and management of long-tailed macaques and their interface with humans (eds. M.D. Gumert, A. Fuentes & L. Jones-Engel), pp. 45-71. Cambridge, UK, Cambridge University Press.	92	Nwe, D.T., San, A.M., Min, N.W.W., Thu, M.K., Oi, T. & Hamada, Y. 2005 Species Diversity and Distribution of Primates in Myanmar. The Natural History Journal of Chulalongkorn University, 47-53.
711	11	2004	11	2004	1	Myanmar	Site 4, Chaung Tha, Rakhine	16.9708	94.4513	point	1242	San, A.M. & Hamada, Y. 2011 Distribution and current status of long-tailed macaques (Macaca fascicularis aurea) in Myanmar. In Monkeys on the edge: ecology and management of long-tailed macaques and their interface with humans (eds. M.D. Gumert, A. Fuentes & L. Jones-Engel), pp. 45-71. Cambridge, UK, Cambridge University Press.	92	Nwe, D.T., San, A.M., Min, N.W.W., Thu, M.K., Oi, T. & Hamada, Y. 2005 Species Diversity and Distribution of Primates in Myanmar. The Natural History Journal of Chulalongkorn University, 47-53.
712	11	2004	11	2004	1	Myanmar	Site 5, U-To Chaung, Rakhine	16.959	94.4765	point	1242	San, A.M. & Hamada, Y. 2011 Distribution and current status of long-tailed macaques (Macaca fascicularis aurea) in Myanmar. In Monkeys on the edge: ecology and management of long-tailed macaques and their interface with humans (eds. M.D. Gumert, A. Fuentes & L. Jones-Engel), pp. 45-71. Cambridge, UK, Cambridge University Press.	92	Nwe, D.T., San, A.M., Min, N.W.W., Thu, M.K., Oi, T. & Hamada, Y. 2005 Species Diversity and Distribution of Primates in Myanmar. The Natural History Journal of Chulalongkorn University, 47-53.
713	11	2004	11	2004	1	Myanmar	Site 6, Chaung-khwa	17.4719	94.9397	point	1242	San, A.M. & Hamada, Y. 2011 Distribution and current status of long-tailed macaques (Macaca fascicularis aurea) in Myanmar. In Monkeys on the edge: ecology and management of long-tailed macaques and their interface with humans (eds. M.D. Gumert, A. Fuentes & L. Jones-Engel), pp. 45-71. Cambridge, UK, Cambridge University Press.	92	Nwe, D.T., San, A.M., Min, N.W.W., Thu, M.K., Oi, T. & Hamada, Y. 2005 Species Diversity and Distribution of Primates in Myanmar. The Natural History Journal of Chulalongkorn University, 47-53.
714	11	2004	11	2004	1	Myanmar	Site 7, 16 miles camp, Rakhine	17.5152	94.5739	point	1242	San, A.M. & Hamada, Y. 2011 Distribution and current status of long-tailed macaques (Macaca fascicularis aurea) in Myanmar. In Monkeys on the edge: ecology and management of long-tailed macaques and their interface with humans (eds. M.D. Gumert, A. Fuentes & L. Jones-Engel), pp. 45-71. Cambridge, UK, Cambridge University Press.	92	Nwe, D.T., San, A.M., Min, N.W.W., Thu, M.K., Oi, T. & Hamada, Y. 2005 Species Diversity and Distribution of Primates in Myanmar. The Natural History Journal of Chulalongkorn University, 47-53.
715	11	2004	11	2004	1	Myanmar	Site 8, Mya-yar-pin, Rakhine	17.5474	94.8278	point	1242	San, A.M. & Hamada, Y. 2011 Distribution and current status of long-tailed macaques (Macaca fascicularis aurea) in Myanmar. In Monkeys on the edge: ecology and management of long-tailed macaques and their interface with humans (eds. M.D. Gumert, A. Fuentes & L. Jones-Engel), pp. 45-71. Cambridge, UK, Cambridge University Press.	92	Nwe, D.T., San, A.M., Min, N.W.W., Thu, M.K., Oi, T. & Hamada, Y. 2005 Species Diversity and Distribution of Primates in Myanmar. The Natural History Journal of Chulalongkorn University, 47-53.
716	11	2004	11	2004	1	Myanmar	Site 9, Baw-di Camp, Rakhine	17.5691	94.73	point	1242	San, A.M. & Hamada, Y. 2011 Distribution and current status of long-tailed macaques (Macaca fascicularis aurea) in Myanmar. In Monkeys on the edge: ecology and management of long-tailed macaques and their interface with humans (eds. M.D. Gumert, A. Fuentes & L. Jones-Engel), pp. 45-71. Cambridge, UK, Cambridge University Press.	92	Nwe, D.T., San, A.M., Min, N.W.W., Thu, M.K., Oi, T. & Hamada, Y. 2005 Species Diversity and Distribution of Primates in Myanmar. The Natural History Journal of Chulalongkorn University, 47-53.
717	11	2004	11	2004	1	Myanmar	Site 10, Gwa Township, Rakhine	17.5889	94.6951	point	1242	San, A.M. & Hamada, Y. 2011 Distribution and current status of long-tailed macaques (Macaca fascicularis aurea) in Myanmar. In Monkeys on the edge: ecology and management of long-tailed macaques and their interface with humans (eds. M.D. Gumert, A. Fuentes & L. Jones-Engel), pp. 45-71. Cambridge, UK, Cambridge University Press.	92	Nwe, D.T., San, A.M., Min, N.W.W., Thu, M.K., Oi, T. & Hamada, Y. 2005 Species Diversity and Distribution of Primates in Myanmar. The Natural History Journal of Chulalongkorn University, 47-53.
718	11	2004	11	2004	1	Myanmar	Site 11, Dawn Chaung Kwin, Rakhine	17.5858	94.6399	point	1242	San, A.M. & Hamada, Y. 2011 Distribution and current status of long-tailed macaques (Macaca fascicularis aurea) in Myanmar. In Monkeys on the edge: ecology and management of long-tailed macaques and their interface with humans (eds. M.D. Gumert, A. Fuentes & L. Jones-Engel), pp. 45-71. Cambridge, UK, Cambridge University Press.	92	Nwe, D.T., San, A.M., Min, N.W.W., Thu, M.K., Oi, T. & Hamada, Y. 2005 Species Diversity and Distribution of Primates in Myanmar. The Natural History Journal of Chulalongkorn University, 47-53.
719	11	2004	11	2004	1	Myanmar	Site 12, Old Myay Kwin, Rakhine	17.6509	94.5953	point	1242	San, A.M. & Hamada, Y. 2011 Distribution and current status of long-tailed macaques (Macaca fascicularis aurea) in Myanmar. In Monkeys on the edge: ecology and management of long-tailed macaques and their interface with humans (eds. M.D. Gumert, A. Fuentes & L. Jones-Engel), pp. 45-71. Cambridge, UK, Cambridge University Press.	92	Nwe, D.T., San, A.M., Min, N.W.W., Thu, M.K., Oi, T. & Hamada, Y. 2005 Species Diversity and Distribution of Primates in Myanmar. The Natural History Journal of Chulalongkorn University, 47-53.
720	11	2004	11	2004	1	Myanmar	Site 13, Ye-thit-kone, Rakhine	17.6734	94.6016	point	1242	San, A.M. & Hamada, Y. 2011 Distribution and current status of long-tailed macaques (Macaca fascicularis aurea) in Myanmar. In Monkeys on the edge: ecology and management of long-tailed macaques and their interface with humans (eds. M.D. Gumert, A. Fuentes & L. Jones-Engel), pp. 45-71. Cambridge, UK, Cambridge University Press.	92	Nwe, D.T., San, A.M., Min, N.W.W., Thu, M.K., Oi, T. & Hamada, Y. 2005 Species Diversity and Distribution of Primates in Myanmar. The Natural History Journal of Chulalongkorn University, 47-53.
721	11	2004	11	2004	1	Myanmar	Site 14, Tie-kyoe, Rakhine	17.8181	94.4898	point	1242	San, A.M. & Hamada, Y. 2011 Distribution and current status of long-tailed macaques (Macaca fascicularis aurea) in Myanmar. In Monkeys on the edge: ecology and management of long-tailed macaques and their interface with humans (eds. M.D. Gumert, A. Fuentes & L. Jones-Engel), pp. 45-71. Cambridge, UK, Cambridge University Press.	92	Nwe, D.T., San, A.M., Min, N.W.W., Thu, M.K., Oi, T. & Hamada, Y. 2005 Species Diversity and Distribution of Primates in Myanmar. The Natural History Journal of Chulalongkorn University, 47-53.
722	11	2004	11	2004	1	Myanmar	Site 15, Sar-chet, Rakhine	17.9617	94.504	point	1242	San, A.M. & Hamada, Y. 2011 Distribution and current status of long-tailed macaques (Macaca fascicularis aurea) in Myanmar. In Monkeys on the edge: ecology and management of long-tailed macaques and their interface with humans (eds. M.D. Gumert, A. Fuentes & L. Jones-Engel), pp. 45-71. Cambridge, UK, Cambridge University Press.	92	Nwe, D.T., San, A.M., Min, N.W.W., Thu, M.K., Oi, T. & Hamada, Y. 2005 Species Diversity and Distribution of Primates in Myanmar. The Natural History Journal of Chulalongkorn University, 47-53.
723	11	2004	11	2004	1	Myanmar	Site 16, Boga-lay, Rakhine	18.1198	94.4852	point	1242	San, A.M. & Hamada, Y. 2011 Distribution and current status of long-tailed macaques (Macaca fascicularis aurea) in Myanmar. In Monkeys on the edge: ecology and management of long-tailed macaques and their interface with humans (eds. M.D. Gumert, A. Fuentes & L. Jones-Engel), pp. 45-71. Cambridge, UK, Cambridge University Press.	92	Nwe, D.T., San, A.M., Min, N.W.W., Thu, M.K., Oi, T. & Hamada, Y. 2005 Species Diversity and Distribution of Primates in Myanmar. The Natural History Journal of Chulalongkorn University, 47-53.
724	11	2004	11	2004	1	Myanmar	Site 17, Thit Ngot Toe	18.1883	94.4813	point	1242	San, A.M. & Hamada, Y. 2011 Distribution and current status of long-tailed macaques (Macaca fascicularis aurea) in Myanmar. In Monkeys on the edge: ecology and management of long-tailed macaques and their interface with humans (eds. M.D. Gumert, A. Fuentes & L. Jones-Engel), pp. 45-71. Cambridge, UK, Cambridge University Press.	92	Nwe, D.T., San, A.M., Min, N.W.W., Thu, M.K., Oi, T. & Hamada, Y. 2005 Species Diversity and Distribution of Primates in Myanmar. The Natural History Journal of Chulalongkorn University, 47-53.
725	11	2004	11	2004	1	Myanmar	Site 18, Kyauk-gyi, Rakhine	18.2468	94.4768	point	1242	San, A.M. & Hamada, Y. 2011 Distribution and current status of long-tailed macaques (Macaca fascicularis aurea) in Myanmar. In Monkeys on the edge: ecology and management of long-tailed macaques and their interface with humans (eds. M.D. Gumert, A. Fuentes & L. Jones-Engel), pp. 45-71. Cambridge, UK, Cambridge University Press.	92	Nwe, D.T., San, A.M., Min, N.W.W., Thu, M.K., Oi, T. & Hamada, Y. 2005 Species Diversity and Distribution of Primates in Myanmar. The Natural History Journal of Chulalongkorn University, 47-53.
726	11	2004	11	2004	1	Myanmar	Site 19, Nat-taung, Rakhine	18.5558	94.3377	point	1242	San, A.M. & Hamada, Y. 2011 Distribution and current status of long-tailed macaques (Macaca fascicularis aurea) in Myanmar. In Monkeys on the edge: ecology and management of long-tailed macaques and their interface with humans (eds. M.D. Gumert, A. Fuentes & L. Jones-Engel), pp. 45-71. Cambridge, UK, Cambridge University Press.	92	Nwe, D.T., San, A.M., Min, N.W.W., Thu, M.K., Oi, T. & Hamada, Y. 2005 Species Diversity and Distribution of Primates in Myanmar. The Natural History Journal of Chulalongkorn University, 47-53.
727	11	2004	11	2004	1	Myanmar	Site 20, Ah Bay, Rakhine	18.6945	94.2631	point	1242	San, A.M. & Hamada, Y. 2011 Distribution and current status of long-tailed macaques (Macaca fascicularis aurea) in Myanmar. In Monkeys on the edge: ecology and management of long-tailed macaques and their interface with humans (eds. M.D. Gumert, A. Fuentes & L. Jones-Engel), pp. 45-71. Cambridge, UK, Cambridge University Press.	92	Nwe, D.T., San, A.M., Min, N.W.W., Thu, M.K., Oi, T. & Hamada, Y. 2005 Species Diversity and Distribution of Primates in Myanmar. The Natural History Journal of Chulalongkorn University, 47-53.
728	11	2004	11	2004	1	Myanmar	Site 21, Tha Phan Shwe, Rakhine	18.8556	94.2433	point	1242	San, A.M. & Hamada, Y. 2011 Distribution and current status of long-tailed macaques (Macaca fascicularis aurea) in Myanmar. In Monkeys on the edge: ecology and management of long-tailed macaques and their interface with humans (eds. M.D. Gumert, A. Fuentes & L. Jones-Engel), pp. 45-71. Cambridge, UK, Cambridge University Press.	92	Nwe, D.T., San, A.M., Min, N.W.W., Thu, M.K., Oi, T. & Hamada, Y. 2005 Species Diversity and Distribution of Primates in Myanmar. The Natural History Journal of Chulalongkorn University, 47-53.
729	1	2007	1	2007	1	Myanmar	Site 22, Gat Gyi, Rakhine	19.8561	94.4419	point	1242	San, A.M. & Hamada, Y. 2011 Distribution and current status of long-tailed macaques (Macaca fascicularis aurea) in Myanmar. In Monkeys on the edge: ecology and management of long-tailed macaques and their interface with humans (eds. M.D. Gumert, A. Fuentes & L. Jones-Engel), pp. 45-71. Cambridge, UK, Cambridge University Press.	92	Nwe, D.T., San, A.M., Min, N.W.W., Thu, M.K., Oi, T. & Hamada, Y. 2005 Species Diversity and Distribution of Primates in Myanmar. The Natural History Journal of Chulalongkorn University, 47-53.
730	1	2007	1	2007	1	Myanmar	Site 23, Lay Dan Ku, Rakhine	19.8034	93.9713	point	1242	San, A.M. & Hamada, Y. 2011 Distribution and current status of long-tailed macaques (Macaca fascicularis aurea) in Myanmar. In Monkeys on the edge: ecology and management of long-tailed macaques and their interface with humans (eds. M.D. Gumert, A. Fuentes & L. Jones-Engel), pp. 45-71. Cambridge, UK, Cambridge University Press.	92	Nwe, D.T., San, A.M., Min, N.W.W., Thu, M.K., Oi, T. & Hamada, Y. 2005 Species Diversity and Distribution of Primates in Myanmar. The Natural History Journal of Chulalongkorn University, 47-53.
731	1	2007	1	2007	1	Myanmar	Site 24, Kyay Taw, Rakhine	20.5469	92.9789	point	1242	San, A.M. & Hamada, Y. 2011 Distribution and current status of long-tailed macaques (Macaca fascicularis aurea) in Myanmar. In Monkeys on the edge: ecology and management of long-tailed macaques and their interface with humans (eds. M.D. Gumert, A. Fuentes & L. Jones-Engel), pp. 45-71. Cambridge, UK, Cambridge University Press.	92	Nwe, D.T., San, A.M., Min, N.W.W., Thu, M.K., Oi, T. & Hamada, Y. 2005 Species Diversity and Distribution of Primates in Myanmar. The Natural History Journal of Chulalongkorn University, 47-53.
732	1	2007	1	2007	1	Myanmar	Site 25, Tan Pauk Chaung, Rakhine	20.334	93.3363	point	1242	San, A.M. & Hamada, Y. 2011 Distribution and current status of long-tailed macaques (Macaca fascicularis aurea) in Myanmar. In Monkeys on the edge: ecology and management of long-tailed macaques and their interface with humans (eds. M.D. Gumert, A. Fuentes & L. Jones-Engel), pp. 45-71. Cambridge, UK, Cambridge University Press.	92	Nwe, D.T., San, A.M., Min, N.W.W., Thu, M.K., Oi, T. & Hamada, Y. 2005 Species Diversity and Distribution of Primates in Myanmar. The Natural History Journal of Chulalongkorn University, 47-53.
733	1	2007	1	2007	1	Myanmar	Site 26, Sa Nyin, Rakhine	19.9804	93.72	point	1242	San, A.M. & Hamada, Y. 2011 Distribution and current status of long-tailed macaques (Macaca fascicularis aurea) in Myanmar. In Monkeys on the edge: ecology and management of long-tailed macaques and their interface with humans (eds. M.D. Gumert, A. Fuentes & L. Jones-Engel), pp. 45-71. Cambridge, UK, Cambridge University Press.	92	Nwe, D.T., San, A.M., Min, N.W.W., Thu, M.K., Oi, T. & Hamada, Y. 2005 Species Diversity and Distribution of Primates in Myanmar. The Natural History Journal of Chulalongkorn University, 47-53.
734	1	2007	1	2007	1	Myanmar	Site 27, Kha Maung Taw, Rakhine	19.8583	93.9066	point	1242	San, A.M. & Hamada, Y. 2011 Distribution and current status of long-tailed macaques (Macaca fascicularis aurea) in Myanmar. In Monkeys on the edge: ecology and management of long-tailed macaques and their interface with humans (eds. M.D. Gumert, A. Fuentes & L. Jones-Engel), pp. 45-71. Cambridge, UK, Cambridge University Press.	92	Nwe, D.T., San, A.M., Min, N.W.W., Thu, M.K., Oi, T. & Hamada, Y. 2005 Species Diversity and Distribution of Primates in Myanmar. The Natural History Journal of Chulalongkorn University, 47-53.
735	1	2009	1	2009	1	Myanmar	Site 28, Sein-taung-kone, Rakhine	16.8184	94.5683	point	1242	San, A.M. & Hamada, Y. 2011 Distribution and current status of long-tailed macaques (Macaca fascicularis aurea) in Myanmar. In Monkeys on the edge: ecology and management of long-tailed macaques and their interface with humans (eds. M.D. Gumert, A. Fuentes & L. Jones-Engel), pp. 45-71. Cambridge, UK, Cambridge University Press.	92	Nwe, D.T., San, A.M., Min, N.W.W., Thu, M.K., Oi, T. & Hamada, Y. 2005 Species Diversity and Distribution of Primates in Myanmar. The Natural History Journal of Chulalongkorn University, 47-53.
736	1	2009	1	2009	1	Myanmar	Site 29, Maw-tin Junction, Rakhine	16.8132	94.5606	point	1242	San, A.M. & Hamada, Y. 2011 Distribution and current status of long-tailed macaques (Macaca fascicularis aurea) in Myanmar. In Monkeys on the edge: ecology and management of long-tailed macaques and their interface with humans (eds. M.D. Gumert, A. Fuentes & L. Jones-Engel), pp. 45-71. Cambridge, UK, Cambridge University Press.	92	Nwe, D.T., San, A.M., Min, N.W.W., Thu, M.K., Oi, T. & Hamada, Y. 2005 Species Diversity and Distribution of Primates in Myanmar. The Natural History Journal of Chulalongkorn University, 47-53.
737	1	2009	1	2009	1	Myanmar	Site 30, Elephant Camp, Rakhine	16.8105	94.4927	point	1242	San, A.M. & Hamada, Y. 2011 Distribution and current status of long-tailed macaques (Macaca fascicularis aurea) in Myanmar. In Monkeys on the edge: ecology and management of long-tailed macaques and their interface with humans (eds. M.D. Gumert, A. Fuentes & L. Jones-Engel), pp. 45-71. Cambridge, UK, Cambridge University Press.	92	Nwe, D.T., San, A.M., Min, N.W.W., Thu, M.K., Oi, T. & Hamada, Y. 2005 Species Diversity and Distribution of Primates in Myanmar. The Natural History Journal of Chulalongkorn University, 47-53.
738	1	2009	1	2009	1	Myanmar	Site 31, Shaut pin chaung	16.8223	94.4618	point	1242	San, A.M. & Hamada, Y. 2011 Distribution and current status of long-tailed macaques (Macaca fascicularis aurea) in Myanmar. In Monkeys on the edge: ecology and management of long-tailed macaques and their interface with humans (eds. M.D. Gumert, A. Fuentes & L. Jones-Engel), pp. 45-71. Cambridge, UK, Cambridge University Press.	92	Nwe, D.T., San, A.M., Min, N.W.W., Thu, M.K., Oi, T. & Hamada, Y. 2005 Species Diversity and Distribution of Primates in Myanmar. The Natural History Journal of Chulalongkorn University, 47-53.
739	1	2009	1	2009	1	Myanmar	Site 32, Ya-mon-nar-oo Hotel, Rakhine	16.8312	94.396	point	1242	San, A.M. & Hamada, Y. 2011 Distribution and current status of long-tailed macaques (Macaca fascicularis aurea) in Myanmar. In Monkeys on the edge: ecology and management of long-tailed macaques and their interface with humans (eds. M.D. Gumert, A. Fuentes & L. Jones-Engel), pp. 45-71. Cambridge, UK, Cambridge University Press.	92	Nwe, D.T., San, A.M., Min, N.W.W., Thu, M.K., Oi, T. & Hamada, Y. 2005 Species Diversity and Distribution of Primates in Myanmar. The Natural History Journal of Chulalongkorn University, 47-53.
740	1	2009	1	2009	1	Myanmar	Site 33, Tha-latt-khwa, Rakhine	16.8221	94.6091	point	1242	San, A.M. & Hamada, Y. 2011 Distribution and current status of long-tailed macaques (Macaca fascicularis aurea) in Myanmar. In Monkeys on the edge: ecology and management of long-tailed macaques and their interface with humans (eds. M.D. Gumert, A. Fuentes & L. Jones-Engel), pp. 45-71. Cambridge, UK, Cambridge University Press.	92	Nwe, D.T., San, A.M., Min, N.W.W., Thu, M.K., Oi, T. & Hamada, Y. 2005 Species Diversity and Distribution of Primates in Myanmar. The Natural History Journal of Chulalongkorn University, 47-53.
741	1	2009	1	2009	1	Myanmar	Site 34, Nga-thaing-chaung, Rakhine	17.3899	95.0667	point	1242	San, A.M. & Hamada, Y. 2011 Distribution and current status of long-tailed macaques (Macaca fascicularis aurea) in Myanmar. In Monkeys on the edge: ecology and management of long-tailed macaques and their interface with humans (eds. M.D. Gumert, A. Fuentes & L. Jones-Engel), pp. 45-71. Cambridge, UK, Cambridge University Press.	92	Nwe, D.T., San, A.M., Min, N.W.W., Thu, M.K., Oi, T. & Hamada, Y. 2005 Species Diversity and Distribution of Primates in Myanmar. The Natural History Journal of Chulalongkorn University, 47-53.
742	1	2009	1	2009	1	Myanmar	Site 35, Chaung-kwa, Rakhine	17.4722	94.9401	point	1242	San, A.M. & Hamada, Y. 2011 Distribution and current status of long-tailed macaques (Macaca fascicularis aurea) in Myanmar. In Monkeys on the edge: ecology and management of long-tailed macaques and their interface with humans (eds. M.D. Gumert, A. Fuentes & L. Jones-Engel), pp. 45-71. Cambridge, UK, Cambridge University Press.	92	Nwe, D.T., San, A.M., Min, N.W.W., Thu, M.K., Oi, T. & Hamada, Y. 2005 Species Diversity and Distribution of Primates in Myanmar. The Natural History Journal of Chulalongkorn University, 47-53.
743	1	2009	1	2009	1	Myanmar	Site 36, Naung-ta-kha, Rakhine	17.5102	94.8916	point	1242	San, A.M. & Hamada, Y. 2011 Distribution and current status of long-tailed macaques (Macaca fascicularis aurea) in Myanmar. In Monkeys on the edge: ecology and management of long-tailed macaques and their interface with humans (eds. M.D. Gumert, A. Fuentes & L. Jones-Engel), pp. 45-71. Cambridge, UK, Cambridge University Press.	92	Nwe, D.T., San, A.M., Min, N.W.W., Thu, M.K., Oi, T. & Hamada, Y. 2005 Species Diversity and Distribution of Primates in Myanmar. The Natural History Journal of Chulalongkorn University, 47-53.
744	1	2009	1	2009	1	Myanmar	Site 37, Nyaung-ta-kha	17.5121	94.8857	point	1242	San, A.M. & Hamada, Y. 2011 Distribution and current status of long-tailed macaques (Macaca fascicularis aurea) in Myanmar. In Monkeys on the edge: ecology and management of long-tailed macaques and their interface with humans (eds. M.D. Gumert, A. Fuentes & L. Jones-Engel), pp. 45-71. Cambridge, UK, Cambridge University Press.	92	Nwe, D.T., San, A.M., Min, N.W.W., Thu, M.K., Oi, T. & Hamada, Y. 2005 Species Diversity and Distribution of Primates in Myanmar. The Natural History Journal of Chulalongkorn University, 47-53.
745	1	2009	1	2009	1	Myanmar	Site 38, 25 mile camp, Rakhine	17.545	94.8191	point	1242	San, A.M. & Hamada, Y. 2011 Distribution and current status of long-tailed macaques (Macaca fascicularis aurea) in Myanmar. In Monkeys on the edge: ecology and management of long-tailed macaques and their interface with humans (eds. M.D. Gumert, A. Fuentes & L. Jones-Engel), pp. 45-71. Cambridge, UK, Cambridge University Press.	92	Nwe, D.T., San, A.M., Min, N.W.W., Thu, M.K., Oi, T. & Hamada, Y. 2005 Species Diversity and Distribution of Primates in Myanmar. The Natural History Journal of Chulalongkorn University, 47-53.
746	1	2009	1	2009	1	Myanmar	Site 39, 31 miles 4 farlon, Rakhine	17.5687	94.7754	point	1242	San, A.M. & Hamada, Y. 2011 Distribution and current status of long-tailed macaques (Macaca fascicularis aurea) in Myanmar. In Monkeys on the edge: ecology and management of long-tailed macaques and their interface with humans (eds. M.D. Gumert, A. Fuentes & L. Jones-Engel), pp. 45-71. Cambridge, UK, Cambridge University Press.	92	Nwe, D.T., San, A.M., Min, N.W.W., Thu, M.K., Oi, T. & Hamada, Y. 2005 Species Diversity and Distribution of Primates in Myanmar. The Natural History Journal of Chulalongkorn University, 47-53.
747	1	2009	1	2009	1	Myanmar	Site 40, 33 miles, Rakhine	17.5576	94.7515	point	1242	San, A.M. & Hamada, Y. 2011 Distribution and current status of long-tailed macaques (Macaca fascicularis aurea) in Myanmar. In Monkeys on the edge: ecology and management of long-tailed macaques and their interface with humans (eds. M.D. Gumert, A. Fuentes & L. Jones-Engel), pp. 45-71. Cambridge, UK, Cambridge University Press.	92	Nwe, D.T., San, A.M., Min, N.W.W., Thu, M.K., Oi, T. & Hamada, Y. 2005 Species Diversity and Distribution of Primates in Myanmar. The Natural History Journal of Chulalongkorn University, 47-53.
748	1	2009	1	2009	1	Myanmar	Site 41, Kan-thar-yar beach, Rakhine	17.7283	94.5421	point	1242	San, A.M. & Hamada, Y. 2011 Distribution and current status of long-tailed macaques (Macaca fascicularis aurea) in Myanmar. In Monkeys on the edge: ecology and management of long-tailed macaques and their interface with humans (eds. M.D. Gumert, A. Fuentes & L. Jones-Engel), pp. 45-71. Cambridge, UK, Cambridge University Press.	92	Nwe, D.T., San, A.M., Min, N.W.W., Thu, M.K., Oi, T. & Hamada, Y. 2005 Species Diversity and Distribution of Primates in Myanmar. The Natural History Journal of Chulalongkorn University, 47-53.
749	1	2009	1	2009	1	Myanmar	Site 42, Zi-kone, Rakhine	17.7613	94.5225	point	1242	San, A.M. & Hamada, Y. 2011 Distribution and current status of long-tailed macaques (Macaca fascicularis aurea) in Myanmar. In Monkeys on the edge: ecology and management of long-tailed macaques and their interface with humans (eds. M.D. Gumert, A. Fuentes & L. Jones-Engel), pp. 45-71. Cambridge, UK, Cambridge University Press.	92	Nwe, D.T., San, A.M., Min, N.W.W., Thu, M.K., Oi, T. & Hamada, Y. 2005 Species Diversity and Distribution of Primates in Myanmar. The Natural History Journal of Chulalongkorn University, 47-53.
750	1	2009	1	2009	1	Myanmar	Site 43, Sat-twar-kone, Rakhine	17.7762	94.506	point	1242	San, A.M. & Hamada, Y. 2011 Distribution and current status of long-tailed macaques (Macaca fascicularis aurea) in Myanmar. In Monkeys on the edge: ecology and management of long-tailed macaques and their interface with humans (eds. M.D. Gumert, A. Fuentes & L. Jones-Engel), pp. 45-71. Cambridge, UK, Cambridge University Press.	92	Nwe, D.T., San, A.M., Min, N.W.W., Thu, M.K., Oi, T. & Hamada, Y. 2005 Species Diversity and Distribution of Primates in Myanmar. The Natural History Journal of Chulalongkorn University, 47-53.
751	1	2009	1	2009	1	Myanmar	Site 44, Maw-shwe-chaing, Rakhine	17.7997	94.4861	point	1242	San, A.M. & Hamada, Y. 2011 Distribution and current status of long-tailed macaques (Macaca fascicularis aurea) in Myanmar. In Monkeys on the edge: ecology and management of long-tailed macaques and their interface with humans (eds. M.D. Gumert, A. Fuentes & L. Jones-Engel), pp. 45-71. Cambridge, UK, Cambridge University Press.	92	Nwe, D.T., San, A.M., Min, N.W.W., Thu, M.K., Oi, T. & Hamada, Y. 2005 Species Diversity and Distribution of Primates in Myanmar. The Natural History Journal of Chulalongkorn University, 47-53.
752	1	2009	1	2009	1	Myanmar	Site 45, Tai-kyoe, Rakhine	17.8325	94.4905	point	1242	San, A.M. & Hamada, Y. 2011 Distribution and current status of long-tailed macaques (Macaca fascicularis aurea) in Myanmar. In Monkeys on the edge: ecology and management of long-tailed macaques and their interface with humans (eds. M.D. Gumert, A. Fuentes & L. Jones-Engel), pp. 45-71. Cambridge, UK, Cambridge University Press.	92	Nwe, D.T., San, A.M., Min, N.W.W., Thu, M.K., Oi, T. & Hamada, Y. 2005 Species Diversity and Distribution of Primates in Myanmar. The Natural History Journal of Chulalongkorn University, 47-53.
753	1	2009	1	2009	1	Myanmar	Site 46, Chaung-tha, Rakhine	17.8446	94.4973	point	1242	San, A.M. & Hamada, Y. 2011 Distribution and current status of long-tailed macaques (Macaca fascicularis aurea) in Myanmar. In Monkeys on the edge: ecology and management of long-tailed macaques and their interface with humans (eds. M.D. Gumert, A. Fuentes & L. Jones-Engel), pp. 45-71. Cambridge, UK, Cambridge University Press.	92	Nwe, D.T., San, A.M., Min, N.W.W., Thu, M.K., Oi, T. & Hamada, Y. 2005 Species Diversity and Distribution of Primates in Myanmar. The Natural History Journal of Chulalongkorn University, 47-53.
754	1	2009	1	2009	1	Myanmar	Site 47, Tha-pyu-chaung, Rakhine	17.887	94.5029	point	1242	San, A.M. & Hamada, Y. 2011 Distribution and current status of long-tailed macaques (Macaca fascicularis aurea) in Myanmar. In Monkeys on the edge: ecology and management of long-tailed macaques and their interface with humans (eds. M.D. Gumert, A. Fuentes & L. Jones-Engel), pp. 45-71. Cambridge, UK, Cambridge University Press.	92	Nwe, D.T., San, A.M., Min, N.W.W., Thu, M.K., Oi, T. & Hamada, Y. 2005 Species Diversity and Distribution of Primates in Myanmar. The Natural History Journal of Chulalongkorn University, 47-53.
755	1	2009	1	2009	1	Myanmar	Site 48, Kyein-ta-li, Rakhine	18.005	94.4904	point	1242	San, A.M. & Hamada, Y. 2011 Distribution and current status of long-tailed macaques (Macaca fascicularis aurea) in Myanmar. In Monkeys on the edge: ecology and management of long-tailed macaques and their interface with humans (eds. M.D. Gumert, A. Fuentes & L. Jones-Engel), pp. 45-71. Cambridge, UK, Cambridge University Press.	92	Nwe, D.T., San, A.M., Min, N.W.W., Thu, M.K., Oi, T. & Hamada, Y. 2005 Species Diversity and Distribution of Primates in Myanmar. The Natural History Journal of Chulalongkorn University, 47-53.
756	1	2009	1	2009	1	Myanmar	Site 49, Kyauk-khaung-kwin, Rakhine	18.0932	94.4781	point	1242	San, A.M. & Hamada, Y. 2011 Distribution and current status of long-tailed macaques (Macaca fascicularis aurea) in Myanmar. In Monkeys on the edge: ecology and management of long-tailed macaques and their interface with humans (eds. M.D. Gumert, A. Fuentes & L. Jones-Engel), pp. 45-71. Cambridge, UK, Cambridge University Press.	92	Nwe, D.T., San, A.M., Min, N.W.W., Thu, M.K., Oi, T. & Hamada, Y. 2005 Species Diversity and Distribution of Primates in Myanmar. The Natural History Journal of Chulalongkorn University, 47-53.
757	1	2009	1	2009	1	Myanmar	Site 50, Kha-ye-tan, Rakhine	18.1442	94.4794	point	1242	San, A.M. & Hamada, Y. 2011 Distribution and current status of long-tailed macaques (Macaca fascicularis aurea) in Myanmar. In Monkeys on the edge: ecology and management of long-tailed macaques and their interface with humans (eds. M.D. Gumert, A. Fuentes & L. Jones-Engel), pp. 45-71. Cambridge, UK, Cambridge University Press.	92	Nwe, D.T., San, A.M., Min, N.W.W., Thu, M.K., Oi, T. & Hamada, Y. 2005 Species Diversity and Distribution of Primates in Myanmar. The Natural History Journal of Chulalongkorn University, 47-53.
758	1	2009	1	2009	1	Myanmar	Site 51, Thit-gnot-to, Rakhine	18.1881	94.4818	point	1242	San, A.M. & Hamada, Y. 2011 Distribution and current status of long-tailed macaques (Macaca fascicularis aurea) in Myanmar. In Monkeys on the edge: ecology and management of long-tailed macaques and their interface with humans (eds. M.D. Gumert, A. Fuentes & L. Jones-Engel), pp. 45-71. Cambridge, UK, Cambridge University Press.	92	Nwe, D.T., San, A.M., Min, N.W.W., Thu, M.K., Oi, T. & Hamada, Y. 2005 Species Diversity and Distribution of Primates in Myanmar. The Natural History Journal of Chulalongkorn University, 47-53.
759	1	2009	1	2009	1	Myanmar	Site 52, Me-ne-kwin, Rakhine	18.3718	94.4261	point	1242	San, A.M. & Hamada, Y. 2011 Distribution and current status of long-tailed macaques (Macaca fascicularis aurea) in Myanmar. In Monkeys on the edge: ecology and management of long-tailed macaques and their interface with humans (eds. M.D. Gumert, A. Fuentes & L. Jones-Engel), pp. 45-71. Cambridge, UK, Cambridge University Press.	92	Nwe, D.T., San, A.M., Min, N.W.W., Thu, M.K., Oi, T. & Hamada, Y. 2005 Species Diversity and Distribution of Primates in Myanmar. The Natural History Journal of Chulalongkorn University, 47-53.
760	1	2009	1	2009	1	Myanmar	Site 53, Kway-chaung, Rakhine	18.5907	94.3509	point	1242	San, A.M. & Hamada, Y. 2011 Distribution and current status of long-tailed macaques (Macaca fascicularis aurea) in Myanmar. In Monkeys on the edge: ecology and management of long-tailed macaques and their interface with humans (eds. M.D. Gumert, A. Fuentes & L. Jones-Engel), pp. 45-71. Cambridge, UK, Cambridge University Press.	92	Nwe, D.T., San, A.M., Min, N.W.W., Thu, M.K., Oi, T. & Hamada, Y. 2005 Species Diversity and Distribution of Primates in Myanmar. The Natural History Journal of Chulalongkorn University, 47-53.
761	1	2009	1	2009	1	Myanmar	Site 54, Tha-ka-pyin, Rakhine	18.707	94.3276	point	1242	San, A.M. & Hamada, Y. 2011 Distribution and current status of long-tailed macaques (Macaca fascicularis aurea) in Myanmar. In Monkeys on the edge: ecology and management of long-tailed macaques and their interface with humans (eds. M.D. Gumert, A. Fuentes & L. Jones-Engel), pp. 45-71. Cambridge, UK, Cambridge University Press.	92	Nwe, D.T., San, A.M., Min, N.W.W., Thu, M.K., Oi, T. & Hamada, Y. 2005 Species Diversity and Distribution of Primates in Myanmar. The Natural History Journal of Chulalongkorn University, 47-53.
762	1	2009	1	2009	1	Myanmar	Site 55, Tha-la-ku, Rakhine	18.8092	94.2603	point	1242	San, A.M. & Hamada, Y. 2011 Distribution and current status of long-tailed macaques (Macaca fascicularis aurea) in Myanmar. In Monkeys on the edge: ecology and management of long-tailed macaques and their interface with humans (eds. M.D. Gumert, A. Fuentes & L. Jones-Engel), pp. 45-71. Cambridge, UK, Cambridge University Press.	92	Nwe, D.T., San, A.M., Min, N.W.W., Thu, M.K., Oi, T. & Hamada, Y. 2005 Species Diversity and Distribution of Primates in Myanmar. The Natural History Journal of Chulalongkorn University, 47-53.
763	1	2009	1	2009	1	Myanmar	Site 56, Kyauk-ta-gha camp, Rakhine	18.5022	94.3399	point	1242	San, A.M. & Hamada, Y. 2011 Distribution and current status of long-tailed macaques (Macaca fascicularis aurea) in Myanmar. In Monkeys on the edge: ecology and management of long-tailed macaques and their interface with humans (eds. M.D. Gumert, A. Fuentes & L. Jones-Engel), pp. 45-71. Cambridge, UK, Cambridge University Press.	92	Nwe, D.T., San, A.M., Min, N.W.W., Thu, M.K., Oi, T. & Hamada, Y. 2005 Species Diversity and Distribution of Primates in Myanmar. The Natural History Journal of Chulalongkorn University, 47-53.
764	1	2009	1	2009	1	Myanmar	Site 57, Sa-lu, Rakhine	18.7434	94.5	point	1242	San, A.M. & Hamada, Y. 2011 Distribution and current status of long-tailed macaques (Macaca fascicularis aurea) in Myanmar. In Monkeys on the edge: ecology and management of long-tailed macaques and their interface with humans (eds. M.D. Gumert, A. Fuentes & L. Jones-Engel), pp. 45-71. Cambridge, UK, Cambridge University Press.	92	Nwe, D.T., San, A.M., Min, N.W.W., Thu, M.K., Oi, T. & Hamada, Y. 2005 Species Diversity and Distribution of Primates in Myanmar. The Natural History Journal of Chulalongkorn University, 47-53.
765	1	2009	1	2009	1	Myanmar	Site 58, Ye-paw-gyi, Rakhine	18.6746	94.5797	point	1242	San, A.M. & Hamada, Y. 2011 Distribution and current status of long-tailed macaques (Macaca fascicularis aurea) in Myanmar. In Monkeys on the edge: ecology and management of long-tailed macaques and their interface with humans (eds. M.D. Gumert, A. Fuentes & L. Jones-Engel), pp. 45-71. Cambridge, UK, Cambridge University Press.	92	Nwe, D.T., San, A.M., Min, N.W.W., Thu, M.K., Oi, T. & Hamada, Y. 2005 Species Diversity and Distribution of Primates in Myanmar. The Natural History Journal of Chulalongkorn University, 47-53.
766	7	2004	7	2004	1	Myanmar	Site 59, Meinmahla Kyun Wildlife Sanctuary, Ayeyarwady	15.9722	95.2906	point	1242	San, A.M. & Hamada, Y. 2011 Distribution and current status of long-tailed macaques (Macaca fascicularis aurea) in Myanmar. In Monkeys on the edge: ecology and management of long-tailed macaques and their interface with humans (eds. M.D. Gumert, A. Fuentes & L. Jones-Engel), pp. 45-71. Cambridge, UK, Cambridge University Press.
767	12	2004	12	2004	1	Myanmar	Site 60, Day-son-par, Bago	17.5474	96.5417	point	1242	San, A.M. & Hamada, Y. 2011 Distribution and current status of long-tailed macaques (Macaca fascicularis aurea) in Myanmar. In Monkeys on the edge: ecology and management of long-tailed macaques and their interface with humans (eds. M.D. Gumert, A. Fuentes & L. Jones-Engel), pp. 45-71. Cambridge, UK, Cambridge University Press.	92	Nwe, D.T., San, A.M., Min, N.W.W., Thu, M.K., Oi, T. & Hamada, Y. 2005 Species Diversity and Distribution of Primates in Myanmar. The Natural History Journal of Chulalongkorn University, 47-53.
768	5	2008	5	2008	1	Myanmar	Site 61, Bayin Nyi Naung, N. Tanintharyi	16.97	97.4933	point	1242	San, A.M. & Hamada, Y. 2011 Distribution and current status of long-tailed macaques (Macaca fascicularis aurea) in Myanmar. In Monkeys on the edge: ecology and management of long-tailed macaques and their interface with humans (eds. M.D. Gumert, A. Fuentes & L. Jones-Engel), pp. 45-71. Cambridge, UK, Cambridge University Press.	92	Nwe, D.T., San, A.M., Min, N.W.W., Thu, M.K., Oi, T. & Hamada, Y. 2005 Species Diversity and Distribution of Primates in Myanmar. The Natural History Journal of Chulalongkorn University, 47-53.
769	5	2008	5	2008	1	Myanmar	Site 62, Taung-ga-lay, N. Tanintharyi	16.8859	97.5345	point	1242	San, A.M. & Hamada, Y. 2011 Distribution and current status of long-tailed macaques (Macaca fascicularis aurea) in Myanmar. In Monkeys on the edge: ecology and management of long-tailed macaques and their interface with humans (eds. M.D. Gumert, A. Fuentes & L. Jones-Engel), pp. 45-71. Cambridge, UK, Cambridge University Press.	92	Nwe, D.T., San, A.M., Min, N.W.W., Thu, M.K., Oi, T. & Hamada, Y. 2005 Species Diversity and Distribution of Primates in Myanmar. The Natural History Journal of Chulalongkorn University, 47-53.
770	5	2008	5	2008	1	Myanmar	Site 63, Kaw-kun-gu, N. Tanintharyi	16.8227	97.5859	point	1242	San, A.M. & Hamada, Y. 2011 Distribution and current status of long-tailed macaques (Macaca fascicularis aurea) in Myanmar. In Monkeys on the edge: ecology and management of long-tailed macaques and their interface with humans (eds. M.D. Gumert, A. Fuentes & L. Jones-Engel), pp. 45-71. Cambridge, UK, Cambridge University Press.	92	Nwe, D.T., San, A.M., Min, N.W.W., Thu, M.K., Oi, T. & Hamada, Y. 2005 Species Diversity and Distribution of Primates in Myanmar. The Natural History Journal of Chulalongkorn University, 47-53.
771	5	2008	5	2008	1	Myanmar	Site 64, Ya-yhae-pyan-gu, N. Tanintharyi	16.8351	97.5708	point	1242	San, A.M. & Hamada, Y. 2011 Distribution and current status of long-tailed macaques (Macaca fascicularis aurea) in Myanmar. In Monkeys on the edge: ecology and management of long-tailed macaques and their interface with humans (eds. M.D. Gumert, A. Fuentes & L. Jones-Engel), pp. 45-71. Cambridge, UK, Cambridge University Press.	92	Nwe, D.T., San, A.M., Min, N.W.W., Thu, M.K., Oi, T. & Hamada, Y. 2005 Species Diversity and Distribution of Primates in Myanmar. The Natural History Journal of Chulalongkorn University, 47-53.
772	5	2008	5	2008	1	Myanmar	Site 65, Mt. Zwe-ka-pin, N. Tanintharyi	16.8244	97.6682	point	1242	San, A.M. & Hamada, Y. 2011 Distribution and current status of long-tailed macaques (Macaca fascicularis aurea) in Myanmar. In Monkeys on the edge: ecology and management of long-tailed macaques and their interface with humans (eds. M.D. Gumert, A. Fuentes & L. Jones-Engel), pp. 45-71. Cambridge, UK, Cambridge University Press.	92	Nwe, D.T., San, A.M., Min, N.W.W., Thu, M.K., Oi, T. & Hamada, Y. 2005 Species Diversity and Distribution of Primates in Myanmar. The Natural History Journal of Chulalongkorn University, 47-53.
773	5	2008	5	2008	1	Myanmar	Site 66, Kaw-ka-thaung-gu, N. Tanintharyi	16.8285	97.7061	point	1242	San, A.M. & Hamada, Y. 2011 Distribution and current status of long-tailed macaques (Macaca fascicularis aurea) in Myanmar. In Monkeys on the edge: ecology and management of long-tailed macaques and their interface with humans (eds. M.D. Gumert, A. Fuentes & L. Jones-Engel), pp. 45-71. Cambridge, UK, Cambridge University Press.	92	Nwe, D.T., San, A.M., Min, N.W.W., Thu, M.K., Oi, T. & Hamada, Y. 2005 Species Diversity and Distribution of Primates in Myanmar. The Natural History Journal of Chulalongkorn University, 47-53.
774	5	2008	5	2008	1	Myanmar	Site 67, Shwe-pyi-tahung, N. Tanintharyi	16.7393	97.7585	point	1242	San, A.M. & Hamada, Y. 2011 Distribution and current status of long-tailed macaques (Macaca fascicularis aurea) in Myanmar. In Monkeys on the edge: ecology and management of long-tailed macaques and their interface with humans (eds. M.D. Gumert, A. Fuentes & L. Jones-Engel), pp. 45-71. Cambridge, UK, Cambridge University Press.	92	Nwe, D.T., San, A.M., Min, N.W.W., Thu, M.K., Oi, T. & Hamada, Y. 2005 Species Diversity and Distribution of Primates in Myanmar. The Natural History Journal of Chulalongkorn University, 47-53.
775	5	2008	5	2008	1	Myanmar	Site 68, Kha-yon-gu, N. Tanintharyi	16.5335	97.7149	point	1242	San, A.M. & Hamada, Y. 2011 Distribution and current status of long-tailed macaques (Macaca fascicularis aurea) in Myanmar. In Monkeys on the edge: ecology and management of long-tailed macaques and their interface with humans (eds. M.D. Gumert, A. Fuentes & L. Jones-Engel), pp. 45-71. Cambridge, UK, Cambridge University Press.	92	Nwe, D.T., San, A.M., Min, N.W.W., Thu, M.K., Oi, T. & Hamada, Y. 2005 Species Diversity and Distribution of Primates in Myanmar. The Natural History Journal of Chulalongkorn University, 47-53.
776	5	2008	5	2008	1	Myanmar	Site 69, Indian Single Rock, N. Tanintharyi	16.322	97.7092	point	1242	San, A.M. & Hamada, Y. 2011 Distribution and current status of long-tailed macaques (Macaca fascicularis aurea) in Myanmar. In Monkeys on the edge: ecology and management of long-tailed macaques and their interface with humans (eds. M.D. Gumert, A. Fuentes & L. Jones-Engel), pp. 45-71. Cambridge, UK, Cambridge University Press.
777	5	2008	5	2008	1	Myanmar	Site 70, Mahar-kotthein-nar-yon, N. Tanintharyi	17.2858	97.2167	point	1242	San, A.M. & Hamada, Y. 2011 Distribution and current status of long-tailed macaques (Macaca fascicularis aurea) in Myanmar. In Monkeys on the edge: ecology and management of long-tailed macaques and their interface with humans (eds. M.D. Gumert, A. Fuentes & L. Jones-Engel), pp. 45-71. Cambridge, UK, Cambridge University Press.	92	Nwe, D.T., San, A.M., Min, N.W.W., Thu, M.K., Oi, T. & Hamada, Y. 2005 Species Diversity and Distribution of Primates in Myanmar. The Natural History Journal of Chulalongkorn University, 47-53.
778	3	2009	3	2009	1	Myanmar	Site 71, Aung-thu-kha, S. Tanintharyi	9.9845	98.5482	point	1242	San, A.M. & Hamada, Y. 2011 Distribution and current status of long-tailed macaques (Macaca fascicularis aurea) in Myanmar. In Monkeys on the edge: ecology and management of long-tailed macaques and their interface with humans (eds. M.D. Gumert, A. Fuentes & L. Jones-Engel), pp. 45-71. Cambridge, UK, Cambridge University Press.
779	3	2009	3	2009	1	Myanmar	Site 72, 10 miles, S. Tanintharyi	10.0821	98.5336	point	1242	San, A.M. & Hamada, Y. 2011 Distribution and current status of long-tailed macaques (Macaca fascicularis aurea) in Myanmar. In Monkeys on the edge: ecology and management of long-tailed macaques and their interface with humans (eds. M.D. Gumert, A. Fuentes & L. Jones-Engel), pp. 45-71. Cambridge, UK, Cambridge University Press.
780	3	2009	3	2009	1	Myanmar	Site 73, Ban-ka-chun, S. Tanintharyi	10.1499	98.5932	point	1242	San, A.M. & Hamada, Y. 2011 Distribution and current status of long-tailed macaques (Macaca fascicularis aurea) in Myanmar. In Monkeys on the edge: ecology and management of long-tailed macaques and their interface with humans (eds. M.D. Gumert, A. Fuentes & L. Jones-Engel), pp. 45-71. Cambridge, UK, Cambridge University Press.
781	3	2009	3	2009	1	Myanmar	Site 74, Ban-ka-chun, S. Tanintharyi	10.1499	98.5926	point	1242	San, A.M. & Hamada, Y. 2011 Distribution and current status of long-tailed macaques (Macaca fascicularis aurea) in Myanmar. In Monkeys on the edge: ecology and management of long-tailed macaques and their interface with humans (eds. M.D. Gumert, A. Fuentes & L. Jones-Engel), pp. 45-71. Cambridge, UK, Cambridge University Press.
782	3	2009	3	2009	1	Myanmar	Site 75, Ma-li-wun, S. Tanintharyi	10.2533	98.6018	point	1242	San, A.M. & Hamada, Y. 2011 Distribution and current status of long-tailed macaques (Macaca fascicularis aurea) in Myanmar. In Monkeys on the edge: ecology and management of long-tailed macaques and their interface with humans (eds. M.D. Gumert, A. Fuentes & L. Jones-Engel), pp. 45-71. Cambridge, UK, Cambridge University Press.
783	3	2009	3	2009	1	Myanmar	Site 76, San-thida, S. Tanintharyi	10.4667	98.6293	point	1242	San, A.M. & Hamada, Y. 2011 Distribution and current status of long-tailed macaques (Macaca fascicularis aurea) in Myanmar. In Monkeys on the edge: ecology and management of long-tailed macaques and their interface with humans (eds. M.D. Gumert, A. Fuentes & L. Jones-Engel), pp. 45-71. Cambridge, UK, Cambridge University Press.
784	3	2009	3	2009	1	Myanmar	Site 77, Kha-maut-gyi, S. Taintharyi	10.3515	98.6234	point	1242	San, A.M. & Hamada, Y. 2011 Distribution and current status of long-tailed macaques (Macaca fascicularis aurea) in Myanmar. In Monkeys on the edge: ecology and management of long-tailed macaques and their interface with humans (eds. M.D. Gumert, A. Fuentes & L. Jones-Engel), pp. 45-71. Cambridge, UK, Cambridge University Press.
785	3	2009	3	2009	1	Myanmar	Site 78, Shwe-pyi-thar, S. Tanintharyi	10.0136	98.5629	point	1242	San, A.M. & Hamada, Y. 2011 Distribution and current status of long-tailed macaques (Macaca fascicularis aurea) in Myanmar. In Monkeys on the edge: ecology and management of long-tailed macaques and their interface with humans (eds. M.D. Gumert, A. Fuentes & L. Jones-Engel), pp. 45-71. Cambridge, UK, Cambridge University Press.
786	3	2009	3	2009	1	Myanmar	Site 79, Kyay-mar-thiri, S. Tanintharyi	10.0204	98.5638	point	1242	San, A.M. & Hamada, Y. 2011 Distribution and current status of long-tailed macaques (Macaca fascicularis aurea) in Myanmar. In Monkeys on the edge: ecology and management of long-tailed macaques and their interface with humans (eds. M.D. Gumert, A. Fuentes & L. Jones-Engel), pp. 45-71. Cambridge, UK, Cambridge University Press.
787	3	2009	3	2009	1	Myanmar	Site 80, Karathuri, S. Tanintharyi	10.9331	98.7596	point	1242	San, A.M. & Hamada, Y. 2011 Distribution and current status of long-tailed macaques (Macaca fascicularis aurea) in Myanmar. In Monkeys on the edge: ecology and management of long-tailed macaques and their interface with humans (eds. M.D. Gumert, A. Fuentes & L. Jones-Engel), pp. 45-71. Cambridge, UK, Cambridge University Press.
788	3	2009	3	2009	1	Myanmar	Site 81, Bokpyin Town, S. Tantharyi	11.2611	98.7578	point	1242	San, A.M. & Hamada, Y. 2011 Distribution and current status of long-tailed macaques (Macaca fascicularis aurea) in Myanmar. In Monkeys on the edge: ecology and management of long-tailed macaques and their interface with humans (eds. M.D. Gumert, A. Fuentes & L. Jones-Engel), pp. 45-71. Cambridge, UK, Cambridge University Press.
789	3	2009	3	2009	1	Myanmar	Site 82, Khe-mine, S. Tanintharyi	11.2178	98.7927	point	1242	San, A.M. & Hamada, Y. 2011 Distribution and current status of long-tailed macaques (Macaca fascicularis aurea) in Myanmar. In Monkeys on the edge: ecology and management of long-tailed macaques and their interface with humans (eds. M.D. Gumert, A. Fuentes & L. Jones-Engel), pp. 45-71. Cambridge, UK, Cambridge University Press.
790	3	2009	3	2009	1	Myanmar	Site 83, Shwe-bon-thar, S. Tanintharyi	11.2634	98.758	point	1242	San, A.M. & Hamada, Y. 2011 Distribution and current status of long-tailed macaques (Macaca fascicularis aurea) in Myanmar. In Monkeys on the edge: ecology and management of long-tailed macaques and their interface with humans (eds. M.D. Gumert, A. Fuentes & L. Jones-Engel), pp. 45-71. Cambridge, UK, Cambridge University Press.
791	3	2009	3	2009	1	Myanmar	Site 84, Lenya, S. Tanintharyi	11.4496	98.9945	point	1242	San, A.M. & Hamada, Y. 2011 Distribution and current status of long-tailed macaques (Macaca fascicularis aurea) in Myanmar. In Monkeys on the edge: ecology and management of long-tailed macaques and their interface with humans (eds. M.D. Gumert, A. Fuentes & L. Jones-Engel), pp. 45-71. Cambridge, UK, Cambridge University Press.
792	3	2009	3	2009	1	Myanmar	Site 85, Pyi-gyi-mine-dine, S. Tanintharyi	11.4736	99.0097	point	1242	San, A.M. & Hamada, Y. 2011 Distribution and current status of long-tailed macaques (Macaca fascicularis aurea) in Myanmar. In Monkeys on the edge: ecology and management of long-tailed macaques and their interface with humans (eds. M.D. Gumert, A. Fuentes & L. Jones-Engel), pp. 45-71. Cambridge, UK, Cambridge University Press.
793	3	2009	3	2009	1	Myanmar	Site 86, Htin-mei-ywa, S. Tanintharyi	11.5214	99.0549	point	1242	San, A.M. & Hamada, Y. 2011 Distribution and current status of long-tailed macaques (Macaca fascicularis aurea) in Myanmar. In Monkeys on the edge: ecology and management of long-tailed macaques and their interface with humans (eds. M.D. Gumert, A. Fuentes & L. Jones-Engel), pp. 45-71. Cambridge, UK, Cambridge University Press.
794	3	2009	3	2009	1	Myanmar	Site 87, Chaung-naut-pyan-ywa	11.7324	99.1076	point	1242	San, A.M. & Hamada, Y. 2011 Distribution and current status of long-tailed macaques (Macaca fascicularis aurea) in Myanmar. In Monkeys on the edge: ecology and management of long-tailed macaques and their interface with humans (eds. M.D. Gumert, A. Fuentes & L. Jones-Engel), pp. 45-71. Cambridge, UK, Cambridge University Press.
795	3	2009	3	2009	1	Myanmar	Site 88, Tanintharyi, Orgi, S. Tanintharyi	12.1039	98.9861	point	1242	San, A.M. & Hamada, Y. 2011 Distribution and current status of long-tailed macaques (Macaca fascicularis aurea) in Myanmar. In Monkeys on the edge: ecology and management of long-tailed macaques and their interface with humans (eds. M.D. Gumert, A. Fuentes & L. Jones-Engel), pp. 45-71. Cambridge, UK, Cambridge University Press.
796	3	2009	3	2009	1	Myanmar	Site 89, Kaw-ma-pyin, S. Tanintharyi	12.1077	98.9746	point	1242	San, A.M. & Hamada, Y. 2011 Distribution and current status of long-tailed macaques (Macaca fascicularis aurea) in Myanmar. In Monkeys on the edge: ecology and management of long-tailed macaques and their interface with humans (eds. M.D. Gumert, A. Fuentes & L. Jones-Engel), pp. 45-71. Cambridge, UK, Cambridge University Press.
797	3	2009	3	2009	1	Myanmar	Site 90, Pa-nan-nge, S. Tanintharyi	12.1539	98.9595	point	1242	San, A.M. & Hamada, Y. 2011 Distribution and current status of long-tailed macaques (Macaca fascicularis aurea) in Myanmar. In Monkeys on the edge: ecology and management of long-tailed macaques and their interface with humans (eds. M.D. Gumert, A. Fuentes & L. Jones-Engel), pp. 45-71. Cambridge, UK, Cambridge University Press.
798	3	2009	3	2009	1	Myanmar	Site 91, San thit, S. Tanintharyi	12.2242	98.8934	point	1242	San, A.M. & Hamada, Y. 2011 Distribution and current status of long-tailed macaques (Macaca fascicularis aurea) in Myanmar. In Monkeys on the edge: ecology and management of long-tailed macaques and their interface with humans (eds. M.D. Gumert, A. Fuentes & L. Jones-Engel), pp. 45-71. Cambridge, UK, Cambridge University Press.
799	3	2009	3	2009	1	Myanmar	Site 92, Ah Thar, S. Tanintharyi	12.3554	98.7885	point	1242	San, A.M. & Hamada, Y. 2011 Distribution and current status of long-tailed macaques (Macaca fascicularis aurea) in Myanmar. In Monkeys on the edge: ecology and management of long-tailed macaques and their interface with humans (eds. M.D. Gumert, A. Fuentes & L. Jones-Engel), pp. 45-71. Cambridge, UK, Cambridge University Press.
800	3	2009	3	2009	1	Myanmar	Site 93, Pa-htaw-taung, S. Tanintharyi	12.4569	98.5769	point	1242	San, A.M. & Hamada, Y. 2011 Distribution and current status of long-tailed macaques (Macaca fascicularis aurea) in Myanmar. In Monkeys on the edge: ecology and management of long-tailed macaques and their interface with humans (eds. M.D. Gumert, A. Fuentes & L. Jones-Engel), pp. 45-71. Cambridge, UK, Cambridge University Press.
801	3	2009	3	2009	1	Myanmar	Site 94, Shin-ma-kan, S. Tanintharyi	12.4375	98.5624	point	1242	San, A.M. & Hamada, Y. 2011 Distribution and current status of long-tailed macaques (Macaca fascicularis aurea) in Myanmar. In Monkeys on the edge: ecology and management of long-tailed macaques and their interface with humans (eds. M.D. Gumert, A. Fuentes & L. Jones-Engel), pp. 45-71. Cambridge, UK, Cambridge University Press.
802	3	2009	3	2009	1	Myanmar	Site 95, Zet-her, S. Tanintharyi	14.0817	98.2315	point	1242	San, A.M. & Hamada, Y. 2011 Distribution and current status of long-tailed macaques (Macaca fascicularis aurea) in Myanmar. In Monkeys on the edge: ecology and management of long-tailed macaques and their interface with humans (eds. M.D. Gumert, A. Fuentes & L. Jones-Engel), pp. 45-71. Cambridge, UK, Cambridge University Press.
803	3	2009	3	2009	1	Myanmar	Site 96, Ta-laing-taung, S. Tanintharyi	14.0818	98.238	point	1242	San, A.M. & Hamada, Y. 2011 Distribution and current status of long-tailed macaques (Macaca fascicularis aurea) in Myanmar. In Monkeys on the edge: ecology and management of long-tailed macaques and their interface with humans (eds. M.D. Gumert, A. Fuentes & L. Jones-Engel), pp. 45-71. Cambridge, UK, Cambridge University Press.
804	3	2009	3	2009	1	Myanmar	Site 97, tha-bya-ywa, S. Tanintharyi	14.0727	98.2724	point	1242	San, A.M. & Hamada, Y. 2011 Distribution and current status of long-tailed macaques (Macaca fascicularis aurea) in Myanmar. In Monkeys on the edge: ecology and management of long-tailed macaques and their interface with humans (eds. M.D. Gumert, A. Fuentes & L. Jones-Engel), pp. 45-71. Cambridge, UK, Cambridge University Press.
805	3	2009	3	2009	1	Myanmar	Site 98, Pa-kar-yi, S. Tanintharyi	14.106	98.3029	point	1242	San, A.M. & Hamada, Y. 2011 Distribution and current status of long-tailed macaques (Macaca fascicularis aurea) in Myanmar. In Monkeys on the edge: ecology and management of long-tailed macaques and their interface with humans (eds. M.D. Gumert, A. Fuentes & L. Jones-Engel), pp. 45-71. Cambridge, UK, Cambridge University Press.
501	11	2008	11	2008	1	Malaysia	Pulau Besar, Langawi	2.44063	103.983	point	765	Sartori, L., Camperio Ciani, A., Bulgheroni, M. & Castiello, U. 2013 Reaching and grasping behavior in Macaca fascicularis: a kinematic study. Exp. Brain Res. 224, 119-124. (doi:10.1007/s00221-012-3294-2).
107	3	2008	4	2008	1	Indonesia	Prefab, Kutai National Park, Borneo	0.531833	117.465	point	442	Setiawan, A., Nugroho, T.S. & Pudyatmoko, S. 2009 A Survey of Miller's Grizzled Surili, Presbytis Hosei Canicrus, in East Kalimantan, Indonesia. Primate Conservation 24, 139-143.
108	3	2008	4	2008	1	Indonesia	Mentoko, Kutai National Park, Borneo	0.567778	117.431	point	442	Setiawan, A., Nugroho, T.S. & Pudyatmoko, S. 2009 A Survey of Miller's Grizzled Surili, Presbytis Hosei Canicrus, in East Kalimantan, Indonesia. Primate Conservation 24, 139-143.
109	3	2008	4	2008	1	Indonesia	Melawan, Kutai National Park, Borneo	0.504806	117.446	point	442	Setiawan, A., Nugroho, T.S. & Pudyatmoko, S. 2009 A Survey of Miller's Grizzled Surili, Presbytis Hosei Canicrus, in East Kalimantan, Indonesia. Primate Conservation 24, 139-143.
110	3	2008	4	2008	1	Indonesia	Sangata River Site 1, Kutai National Park, Borneo	0.437778	117.613	point	442	Setiawan, A., Nugroho, T.S. & Pudyatmoko, S. 2009 A Survey of Miller's Grizzled Surili, Presbytis Hosei Canicrus, in East Kalimantan, Indonesia. Primate Conservation 24, 139-143.
111	3	2008	4	2008	1	Indonesia	Sangata River Site 2, Kutai National Park, Borneo	0.497361	117.527	point	442	Setiawan, A., Nugroho, T.S. & Pudyatmoko, S. 2009 A Survey of Miller's Grizzled Surili, Presbytis Hosei Canicrus, in East Kalimantan, Indonesia. Primate Conservation 24, 139-143.
112	3	2008	4	2008	1	Indonesia	East Kalimantan, Karangan River, Perondogan village	1.33753	117.704	point	442	Setiawan, A., Nugroho, T.S. & Pudyatmoko, S. 2009 A Survey of Miller's Grizzled Surili, Presbytis Hosei Canicrus, in East Kalimantan, Indonesia. Primate Conservation 24, 139-143.
113	3	2008	4	2008	1	Indonesia	East Kalimantan, Baai River, Pengadan village	1.25303	117.756	point	442	Setiawan, A., Nugroho, T.S. & Pudyatmoko, S. 2009 A Survey of Miller's Grizzled Surili, Presbytis Hosei Canicrus, in East Kalimantan, Indonesia. Primate Conservation 24, 139-143.
114	3	2008	4	2008	1	Indonesia	Muara Bulan, Borneo	1.26033	117.678	point	442	Setiawan, A., Nugroho, T.S. & Pudyatmoko, S. 2009 A Survey of Miller's Grizzled Surili, Presbytis Hosei Canicrus, in East Kalimantan, Indonesia. Primate Conservation 24, 139-143.
115	3	2008	4	2008	1	Indonesia	Muara Entaik, Borneo	1.19581	117.501	point	442	Setiawan, A., Nugroho, T.S. & Pudyatmoko, S. 2009 A Survey of Miller's Grizzled Surili, Presbytis Hosei Canicrus, in East Kalimantan, Indonesia. Primate Conservation 24, 139-143.
116	3	2008	4	2008	1	Indonesia	NE Mt Berun, Borneo	1.15017	117.38	point	442	Setiawan, A., Nugroho, T.S. & Pudyatmoko, S. 2009 A Survey of Miller's Grizzled Surili, Presbytis Hosei Canicrus, in East Kalimantan, Indonesia. Primate Conservation 24, 139-143.
199	6	2007	8	2007	1	Singapore	Bukit Timah	1.34847	103.777	point	691	Sha, J.C., Gumert, M.D., Lee, B.P., Jones-Engel, L., Chan, S. & Fuentes, A. 2009 Macaque-human interactions and the societal perceptions of macaques in Singapore. Am. J. Primatol. 71, 825-839. (doi:10.1002/ajp.20710).
200	6	2007	8	2007	1	Singapore	MacRitchie Reservoir Park	1.34682	103.836	point	691	Sha, J.C., Gumert, M.D., Lee, B.P., Jones-Engel, L., Chan, S. & Fuentes, A. 2009 Macaque-human interactions and the societal perceptions of macaques in Singapore. Am. J. Primatol. 71, 825-839. (doi:10.1002/ajp.20710).
201	6	2007	8	2007	1	Singapore	Upper Peirce Reservoir Park	1.37961	103.808	point	691	Sha, J.C., Gumert, M.D., Lee, B.P., Jones-Engel, L., Chan, S. & Fuentes, A. 2009 Macaque-human interactions and the societal perceptions of macaques in Singapore. Am. J. Primatol. 71, 825-839. (doi:10.1002/ajp.20710).
202	6	2007	8	2007	1	Singapore	Lower Peirce Reservoir Park	1.37256	103.825	point	691	Sha, J.C., Gumert, M.D., Lee, B.P., Jones-Engel, L., Chan, S. & Fuentes, A. 2009 Macaque-human interactions and the societal perceptions of macaques in Singapore. Am. J. Primatol. 71, 825-839. (doi:10.1002/ajp.20710).
203	6	2007	8	2007	1	Singapore	Upper Seletar Reservoir Park	1.40247	103.81	point	691	Sha, J.C., Gumert, M.D., Lee, B.P., Jones-Engel, L., Chan, S. & Fuentes, A. 2009 Macaque-human interactions and the societal perceptions of macaques in Singapore. Am. J. Primatol. 71, 825-839. (doi:10.1002/ajp.20710).
204	6	2007	8	2007	1	Singapore	Rifle Range Road	1.35471	103.795	point	691	Sha, J.C., Gumert, M.D., Lee, B.P., Jones-Engel, L., Chan, S. & Fuentes, A. 2009 Macaque-human interactions and the societal perceptions of macaques in Singapore. Am. J. Primatol. 71, 825-839. (doi:10.1002/ajp.20710).
1006		2007		2007	1	Singapore	Singapore 1	1.34157	103.643	point	957	Sha, J.C.M., Gumert, M.D., Lee, B.P.Y.H., Fuentes, A., Rajathurai, S., Chan, S. & Jones-Engel, L. 2009 Status of the long-tailed macaque Macaca fascicularis in Singapore and implications for management. Biodivers. Conserv. 18, 2909-2926. (doi:10.1007/s10531-009-9616-4).
1007		2007		2007	1	Singapore	Singapore 2	1.36655	103.661	point	957	Sha, J.C.M., Gumert, M.D., Lee, B.P.Y.H., Fuentes, A., Rajathurai, S., Chan, S. & Jones-Engel, L. 2009 Status of the long-tailed macaque Macaca fascicularis in Singapore and implications for management. Biodivers. Conserv. 18, 2909-2926. (doi:10.1007/s10531-009-9616-4).
1008		2007		2007	1	Singapore	Singapore 3	1.42604	103.69	point	957	Sha, J.C.M., Gumert, M.D., Lee, B.P.Y.H., Fuentes, A., Rajathurai, S., Chan, S. & Jones-Engel, L. 2009 Status of the long-tailed macaque Macaca fascicularis in Singapore and implications for management. Biodivers. Conserv. 18, 2909-2926. (doi:10.1007/s10531-009-9616-4).
1009		2007		2007	1	Singapore	Singapore 4	1.4176	103.686	point	957	Sha, J.C.M., Gumert, M.D., Lee, B.P.Y.H., Fuentes, A., Rajathurai, S., Chan, S. & Jones-Engel, L. 2009 Status of the long-tailed macaque Macaca fascicularis in Singapore and implications for management. Biodivers. Conserv. 18, 2909-2926. (doi:10.1007/s10531-009-9616-4).
1010		2007		2007	1	Singapore	Singapore 5	1.3582	103.691	point	957	Sha, J.C.M., Gumert, M.D., Lee, B.P.Y.H., Fuentes, A., Rajathurai, S., Chan, S. & Jones-Engel, L. 2009 Status of the long-tailed macaque Macaca fascicularis in Singapore and implications for management. Biodivers. Conserv. 18, 2909-2926. (doi:10.1007/s10531-009-9616-4).
1011		2007		2007	1	Singapore	Singapore 6	1.45087	103.724	point	957	Sha, J.C.M., Gumert, M.D., Lee, B.P.Y.H., Fuentes, A., Rajathurai, S., Chan, S. & Jones-Engel, L. 2009 Status of the long-tailed macaque Macaca fascicularis in Singapore and implications for management. Biodivers. Conserv. 18, 2909-2926. (doi:10.1007/s10531-009-9616-4).
1012		2007		2007	1	Singapore	Singapore 7	1.40525	103.736	point	957	Sha, J.C.M., Gumert, M.D., Lee, B.P.Y.H., Fuentes, A., Rajathurai, S., Chan, S. & Jones-Engel, L. 2009 Status of the long-tailed macaque Macaca fascicularis in Singapore and implications for management. Biodivers. Conserv. 18, 2909-2926. (doi:10.1007/s10531-009-9616-4).
1013		2007		2007	1	Singapore	Singapore 8	1.34299	103.738	point	957	Sha, J.C.M., Gumert, M.D., Lee, B.P.Y.H., Fuentes, A., Rajathurai, S., Chan, S. & Jones-Engel, L. 2009 Status of the long-tailed macaque Macaca fascicularis in Singapore and implications for management. Biodivers. Conserv. 18, 2909-2926. (doi:10.1007/s10531-009-9616-4).
1014		2007		2007	1	Singapore	Singapore 9	1.43377	103.703	point	957	Sha, J.C.M., Gumert, M.D., Lee, B.P.Y.H., Fuentes, A., Rajathurai, S., Chan, S. & Jones-Engel, L. 2009 Status of the long-tailed macaque Macaca fascicularis in Singapore and implications for management. Biodivers. Conserv. 18, 2909-2926. (doi:10.1007/s10531-009-9616-4).
1015		2007		2007	1	Singapore	Singapore 10	1.36027	103.754	point	957	Sha, J.C.M., Gumert, M.D., Lee, B.P.Y.H., Fuentes, A., Rajathurai, S., Chan, S. & Jones-Engel, L. 2009 Status of the long-tailed macaque Macaca fascicularis in Singapore and implications for management. Biodivers. Conserv. 18, 2909-2926. (doi:10.1007/s10531-009-9616-4).
1016		2007		2007	1	Singapore	Singapore 11	1.31032	103.749	point	957	Sha, J.C.M., Gumert, M.D., Lee, B.P.Y.H., Fuentes, A., Rajathurai, S., Chan, S. & Jones-Engel, L. 2009 Status of the long-tailed macaque Macaca fascicularis in Singapore and implications for management. Biodivers. Conserv. 18, 2909-2926. (doi:10.1007/s10531-009-9616-4).
1017		2007		2007	1	Singapore	Singapore 12	1.30461	103.766	point	957	Sha, J.C.M., Gumert, M.D., Lee, B.P.Y.H., Fuentes, A., Rajathurai, S., Chan, S. & Jones-Engel, L. 2009 Status of the long-tailed macaque Macaca fascicularis in Singapore and implications for management. Biodivers. Conserv. 18, 2909-2926. (doi:10.1007/s10531-009-9616-4).
1018		2007		2007	1	Singapore	Singapore 13	1.30309	103.762	point	957	Sha, J.C.M., Gumert, M.D., Lee, B.P.Y.H., Fuentes, A., Rajathurai, S., Chan, S. & Jones-Engel, L. 2009 Status of the long-tailed macaque Macaca fascicularis in Singapore and implications for management. Biodivers. Conserv. 18, 2909-2926. (doi:10.1007/s10531-009-9616-4).
1019		2007		2007	1	Singapore	Singapore 14	1.29319	103.781	point	957	Sha, J.C.M., Gumert, M.D., Lee, B.P.Y.H., Fuentes, A., Rajathurai, S., Chan, S. & Jones-Engel, L. 2009 Status of the long-tailed macaque Macaca fascicularis in Singapore and implications for management. Biodivers. Conserv. 18, 2909-2926. (doi:10.1007/s10531-009-9616-4).
1020		2007		2007	1	Singapore	Singapore 15	1.2872	103.787	point	957	Sha, J.C.M., Gumert, M.D., Lee, B.P.Y.H., Fuentes, A., Rajathurai, S., Chan, S. & Jones-Engel, L. 2009 Status of the long-tailed macaque Macaca fascicularis in Singapore and implications for management. Biodivers. Conserv. 18, 2909-2926. (doi:10.1007/s10531-009-9616-4).
1021		2007		2007	1	Singapore	Singapore 16	1.28178	103.804	point	957	Sha, J.C.M., Gumert, M.D., Lee, B.P.Y.H., Fuentes, A., Rajathurai, S., Chan, S. & Jones-Engel, L. 2009 Status of the long-tailed macaque Macaca fascicularis in Singapore and implications for management. Biodivers. Conserv. 18, 2909-2926. (doi:10.1007/s10531-009-9616-4).
1022		2007		2007	1	Singapore	Singapore 17	1.28178	103.813	point	957	Sha, J.C.M., Gumert, M.D., Lee, B.P.Y.H., Fuentes, A., Rajathurai, S., Chan, S. & Jones-Engel, L. 2009 Status of the long-tailed macaque Macaca fascicularis in Singapore and implications for management. Biodivers. Conserv. 18, 2909-2926. (doi:10.1007/s10531-009-9616-4).
1023		2007		2007	1	Singapore	Singapore 18	1.25295	103.824	point	957	Sha, J.C.M., Gumert, M.D., Lee, B.P.Y.H., Fuentes, A., Rajathurai, S., Chan, S. & Jones-Engel, L. 2009 Status of the long-tailed macaque Macaca fascicularis in Singapore and implications for management. Biodivers. Conserv. 18, 2909-2926. (doi:10.1007/s10531-009-9616-4).
1024		2007		2007	1	Singapore	Singapore 19	1.24977	103.835	point	957	Sha, J.C.M., Gumert, M.D., Lee, B.P.Y.H., Fuentes, A., Rajathurai, S., Chan, S. & Jones-Engel, L. 2009 Status of the long-tailed macaque Macaca fascicularis in Singapore and implications for management. Biodivers. Conserv. 18, 2909-2926. (doi:10.1007/s10531-009-9616-4).
1025		2007		2007	1	Singapore	Singapore 20	1.44151	103.778	point	957	Sha, J.C.M., Gumert, M.D., Lee, B.P.Y.H., Fuentes, A., Rajathurai, S., Chan, S. & Jones-Engel, L. 2009 Status of the long-tailed macaque Macaca fascicularis in Singapore and implications for management. Biodivers. Conserv. 18, 2909-2926. (doi:10.1007/s10531-009-9616-4).
1026		2007		2007	1	Singapore	Singapore 21	1.44704	103.777	point	957	Sha, J.C.M., Gumert, M.D., Lee, B.P.Y.H., Fuentes, A., Rajathurai, S., Chan, S. & Jones-Engel, L. 2009 Status of the long-tailed macaque Macaca fascicularis in Singapore and implications for management. Biodivers. Conserv. 18, 2909-2926. (doi:10.1007/s10531-009-9616-4).
1027		2007		2007	1	Singapore	Singapore 22	1.42049	103.783	point	957	Sha, J.C.M., Gumert, M.D., Lee, B.P.Y.H., Fuentes, A., Rajathurai, S., Chan, S. & Jones-Engel, L. 2009 Status of the long-tailed macaque Macaca fascicularis in Singapore and implications for management. Biodivers. Conserv. 18, 2909-2926. (doi:10.1007/s10531-009-9616-4).
1028		2007		2007	1	Singapore	Singapore 23	1.41878	103.791	point	957	Sha, J.C.M., Gumert, M.D., Lee, B.P.Y.H., Fuentes, A., Rajathurai, S., Chan, S. & Jones-Engel, L. 2009 Status of the long-tailed macaque Macaca fascicularis in Singapore and implications for management. Biodivers. Conserv. 18, 2909-2926. (doi:10.1007/s10531-009-9616-4).
1029		2007		2007	1	Singapore	Singapore 24	1.41564	103.797	point	957	Sha, J.C.M., Gumert, M.D., Lee, B.P.Y.H., Fuentes, A., Rajathurai, S., Chan, S. & Jones-Engel, L. 2009 Status of the long-tailed macaque Macaca fascicularis in Singapore and implications for management. Biodivers. Conserv. 18, 2909-2926. (doi:10.1007/s10531-009-9616-4).
1030		2007		2007	1	Singapore	Singapore 25	1.4125	103.805	point	957	Sha, J.C.M., Gumert, M.D., Lee, B.P.Y.H., Fuentes, A., Rajathurai, S., Chan, S. & Jones-Engel, L. 2009 Status of the long-tailed macaque Macaca fascicularis in Singapore and implications for management. Biodivers. Conserv. 18, 2909-2926. (doi:10.1007/s10531-009-9616-4).
1031		2007		2007	1	Singapore	Singapore 26	1.41821	103.814	point	957	Sha, J.C.M., Gumert, M.D., Lee, B.P.Y.H., Fuentes, A., Rajathurai, S., Chan, S. & Jones-Engel, L. 2009 Status of the long-tailed macaque Macaca fascicularis in Singapore and implications for management. Biodivers. Conserv. 18, 2909-2926. (doi:10.1007/s10531-009-9616-4).
1032		2007		2007	1	Singapore	Singapore 27	1.41164	103.777	point	957	Sha, J.C.M., Gumert, M.D., Lee, B.P.Y.H., Fuentes, A., Rajathurai, S., Chan, S. & Jones-Engel, L. 2009 Status of the long-tailed macaque Macaca fascicularis in Singapore and implications for management. Biodivers. Conserv. 18, 2909-2926. (doi:10.1007/s10531-009-9616-4).
1033		2007		2007	1	Singapore	Singapore 28	1.4105	103.783	point	957	Sha, J.C.M., Gumert, M.D., Lee, B.P.Y.H., Fuentes, A., Rajathurai, S., Chan, S. & Jones-Engel, L. 2009 Status of the long-tailed macaque Macaca fascicularis in Singapore and implications for management. Biodivers. Conserv. 18, 2909-2926. (doi:10.1007/s10531-009-9616-4).
1034		2007		2007	1	Singapore	Singapore 29	1.4145	103.789	point	957	Sha, J.C.M., Gumert, M.D., Lee, B.P.Y.H., Fuentes, A., Rajathurai, S., Chan, S. & Jones-Engel, L. 2009 Status of the long-tailed macaque Macaca fascicularis in Singapore and implications for management. Biodivers. Conserv. 18, 2909-2926. (doi:10.1007/s10531-009-9616-4).
1035		2007		2007	1	Singapore	Singapore 30	1.4125	103.794	point	957	Sha, J.C.M., Gumert, M.D., Lee, B.P.Y.H., Fuentes, A., Rajathurai, S., Chan, S. & Jones-Engel, L. 2009 Status of the long-tailed macaque Macaca fascicularis in Singapore and implications for management. Biodivers. Conserv. 18, 2909-2926. (doi:10.1007/s10531-009-9616-4).
1036		2007		2007	1	Singapore	Singapore 31	1.40536	103.787	point	957	Sha, J.C.M., Gumert, M.D., Lee, B.P.Y.H., Fuentes, A., Rajathurai, S., Chan, S. & Jones-Engel, L. 2009 Status of the long-tailed macaque Macaca fascicularis in Singapore and implications for management. Biodivers. Conserv. 18, 2909-2926. (doi:10.1007/s10531-009-9616-4).
1037		2007		2007	1	Singapore	Singapore 32	1.40194	103.789	point	957	Sha, J.C.M., Gumert, M.D., Lee, B.P.Y.H., Fuentes, A., Rajathurai, S., Chan, S. & Jones-Engel, L. 2009 Status of the long-tailed macaque Macaca fascicularis in Singapore and implications for management. Biodivers. Conserv. 18, 2909-2926. (doi:10.1007/s10531-009-9616-4).
1038		2007		2007	1	Singapore	Singapore 33	1.40508	103.793	point	957	Sha, J.C.M., Gumert, M.D., Lee, B.P.Y.H., Fuentes, A., Rajathurai, S., Chan, S. & Jones-Engel, L. 2009 Status of the long-tailed macaque Macaca fascicularis in Singapore and implications for management. Biodivers. Conserv. 18, 2909-2926. (doi:10.1007/s10531-009-9616-4).
1039		2007		2007	1	Singapore	Singapore 34	1.39709	103.776	point	957	Sha, J.C.M., Gumert, M.D., Lee, B.P.Y.H., Fuentes, A., Rajathurai, S., Chan, S. & Jones-Engel, L. 2009 Status of the long-tailed macaque Macaca fascicularis in Singapore and implications for management. Biodivers. Conserv. 18, 2909-2926. (doi:10.1007/s10531-009-9616-4).
1040		2007		2007	1	Singapore	Singapore 35	1.39595	103.789	point	957	Sha, J.C.M., Gumert, M.D., Lee, B.P.Y.H., Fuentes, A., Rajathurai, S., Chan, S. & Jones-Engel, L. 2009 Status of the long-tailed macaque Macaca fascicularis in Singapore and implications for management. Biodivers. Conserv. 18, 2909-2926. (doi:10.1007/s10531-009-9616-4).
1041		2007		2007	1	Singapore	Singapore 36	1.39794	103.794	point	957	Sha, J.C.M., Gumert, M.D., Lee, B.P.Y.H., Fuentes, A., Rajathurai, S., Chan, S. & Jones-Engel, L. 2009 Status of the long-tailed macaque Macaca fascicularis in Singapore and implications for management. Biodivers. Conserv. 18, 2909-2926. (doi:10.1007/s10531-009-9616-4).
1042		2007		2007	1	Singapore	Singapore 37	1.3988	103.802	point	957	Sha, J.C.M., Gumert, M.D., Lee, B.P.Y.H., Fuentes, A., Rajathurai, S., Chan, S. & Jones-Engel, L. 2009 Status of the long-tailed macaque Macaca fascicularis in Singapore and implications for management. Biodivers. Conserv. 18, 2909-2926. (doi:10.1007/s10531-009-9616-4).
1043		2007		2007	1	Singapore	Singapore 38	1.40108	103.805	point	957	Sha, J.C.M., Gumert, M.D., Lee, B.P.Y.H., Fuentes, A., Rajathurai, S., Chan, S. & Jones-Engel, L. 2009 Status of the long-tailed macaque Macaca fascicularis in Singapore and implications for management. Biodivers. Conserv. 18, 2909-2926. (doi:10.1007/s10531-009-9616-4).
1044		2007		2007	1	Singapore	Singapore 39	1.40223	103.807	point	957	Sha, J.C.M., Gumert, M.D., Lee, B.P.Y.H., Fuentes, A., Rajathurai, S., Chan, S. & Jones-Engel, L. 2009 Status of the long-tailed macaque Macaca fascicularis in Singapore and implications for management. Biodivers. Conserv. 18, 2909-2926. (doi:10.1007/s10531-009-9616-4).
1045		2007		2007	1	Singapore	Singapore 40	1.38168	103.768	point	957	Sha, J.C.M., Gumert, M.D., Lee, B.P.Y.H., Fuentes, A., Rajathurai, S., Chan, S. & Jones-Engel, L. 2009 Status of the long-tailed macaque Macaca fascicularis in Singapore and implications for management. Biodivers. Conserv. 18, 2909-2926. (doi:10.1007/s10531-009-9616-4).
1046		2007		2007	1	Singapore	Singapore 41	1.38453	103.775	point	957	Sha, J.C.M., Gumert, M.D., Lee, B.P.Y.H., Fuentes, A., Rajathurai, S., Chan, S. & Jones-Engel, L. 2009 Status of the long-tailed macaque Macaca fascicularis in Singapore and implications for management. Biodivers. Conserv. 18, 2909-2926. (doi:10.1007/s10531-009-9616-4).
1047		2007		2007	1	Singapore	Singapore 42	1.38481	103.786	point	957	Sha, J.C.M., Gumert, M.D., Lee, B.P.Y.H., Fuentes, A., Rajathurai, S., Chan, S. & Jones-Engel, L. 2009 Status of the long-tailed macaque Macaca fascicularis in Singapore and implications for management. Biodivers. Conserv. 18, 2909-2926. (doi:10.1007/s10531-009-9616-4).
1048		2007		2007	1	Singapore	Singapore 43	1.37996	103.777	point	957	Sha, J.C.M., Gumert, M.D., Lee, B.P.Y.H., Fuentes, A., Rajathurai, S., Chan, S. & Jones-Engel, L. 2009 Status of the long-tailed macaque Macaca fascicularis in Singapore and implications for management. Biodivers. Conserv. 18, 2909-2926. (doi:10.1007/s10531-009-9616-4).
1049		2007		2007	1	Singapore	Singapore 44	1.37682	103.781	point	957	Sha, J.C.M., Gumert, M.D., Lee, B.P.Y.H., Fuentes, A., Rajathurai, S., Chan, S. & Jones-Engel, L. 2009 Status of the long-tailed macaque Macaca fascicularis in Singapore and implications for management. Biodivers. Conserv. 18, 2909-2926. (doi:10.1007/s10531-009-9616-4).
1050		2007		2007	1	Singapore	Singapore 45	1.37426	103.785	point	957	Sha, J.C.M., Gumert, M.D., Lee, B.P.Y.H., Fuentes, A., Rajathurai, S., Chan, S. & Jones-Engel, L. 2009 Status of the long-tailed macaque Macaca fascicularis in Singapore and implications for management. Biodivers. Conserv. 18, 2909-2926. (doi:10.1007/s10531-009-9616-4).
1051		2007		2007	1	Singapore	Singapore 46	1.37083	103.773	point	957	Sha, J.C.M., Gumert, M.D., Lee, B.P.Y.H., Fuentes, A., Rajathurai, S., Chan, S. & Jones-Engel, L. 2009 Status of the long-tailed macaque Macaca fascicularis in Singapore and implications for management. Biodivers. Conserv. 18, 2909-2926. (doi:10.1007/s10531-009-9616-4).
1052		2007		2007	1	Singapore	Singapore 47	1.3694	103.777	point	957	Sha, J.C.M., Gumert, M.D., Lee, B.P.Y.H., Fuentes, A., Rajathurai, S., Chan, S. & Jones-Engel, L. 2009 Status of the long-tailed macaque Macaca fascicularis in Singapore and implications for management. Biodivers. Conserv. 18, 2909-2926. (doi:10.1007/s10531-009-9616-4).
1053		2007		2007	1	Singapore	Singapore 48	1.36969	103.785	point	957	Sha, J.C.M., Gumert, M.D., Lee, B.P.Y.H., Fuentes, A., Rajathurai, S., Chan, S. & Jones-Engel, L. 2009 Status of the long-tailed macaque Macaca fascicularis in Singapore and implications for management. Biodivers. Conserv. 18, 2909-2926. (doi:10.1007/s10531-009-9616-4).
1054		2007		2007	1	Singapore	Singapore 49	1.36398	103.771	point	957	Sha, J.C.M., Gumert, M.D., Lee, B.P.Y.H., Fuentes, A., Rajathurai, S., Chan, S. & Jones-Engel, L. 2009 Status of the long-tailed macaque Macaca fascicularis in Singapore and implications for management. Biodivers. Conserv. 18, 2909-2926. (doi:10.1007/s10531-009-9616-4).
1055		2007		2007	1	Singapore	Singapore 50	1.36312	103.777	point	957	Sha, J.C.M., Gumert, M.D., Lee, B.P.Y.H., Fuentes, A., Rajathurai, S., Chan, S. & Jones-Engel, L. 2009 Status of the long-tailed macaque Macaca fascicularis in Singapore and implications for management. Biodivers. Conserv. 18, 2909-2926. (doi:10.1007/s10531-009-9616-4).
1056		2007		2007	1	Singapore	Singapore 51	1.35856	103.769	point	957	Sha, J.C.M., Gumert, M.D., Lee, B.P.Y.H., Fuentes, A., Rajathurai, S., Chan, S. & Jones-Engel, L. 2009 Status of the long-tailed macaque Macaca fascicularis in Singapore and implications for management. Biodivers. Conserv. 18, 2909-2926. (doi:10.1007/s10531-009-9616-4).
1057		2007		2007	1	Singapore	Singapore 52	1.35742	103.775	point	957	Sha, J.C.M., Gumert, M.D., Lee, B.P.Y.H., Fuentes, A., Rajathurai, S., Chan, S. & Jones-Engel, L. 2009 Status of the long-tailed macaque Macaca fascicularis in Singapore and implications for management. Biodivers. Conserv. 18, 2909-2926. (doi:10.1007/s10531-009-9616-4).
1058		2007		2007	1	Singapore	Singapore 53	1.35827	103.781	point	957	Sha, J.C.M., Gumert, M.D., Lee, B.P.Y.H., Fuentes, A., Rajathurai, S., Chan, S. & Jones-Engel, L. 2009 Status of the long-tailed macaque Macaca fascicularis in Singapore and implications for management. Biodivers. Conserv. 18, 2909-2926. (doi:10.1007/s10531-009-9616-4).
1059		2007		2007	1	Singapore	Singapore 54	1.35513	103.784	point	957	Sha, J.C.M., Gumert, M.D., Lee, B.P.Y.H., Fuentes, A., Rajathurai, S., Chan, S. & Jones-Engel, L. 2009 Status of the long-tailed macaque Macaca fascicularis in Singapore and implications for management. Biodivers. Conserv. 18, 2909-2926. (doi:10.1007/s10531-009-9616-4).
1060		2007		2007	1	Singapore	Singapore 55	1.35713	103.794	point	957	Sha, J.C.M., Gumert, M.D., Lee, B.P.Y.H., Fuentes, A., Rajathurai, S., Chan, S. & Jones-Engel, L. 2009 Status of the long-tailed macaque Macaca fascicularis in Singapore and implications for management. Biodivers. Conserv. 18, 2909-2926. (doi:10.1007/s10531-009-9616-4).
1061		2007		2007	1	Singapore	Singapore 56	1.35713	103.798	point	957	Sha, J.C.M., Gumert, M.D., Lee, B.P.Y.H., Fuentes, A., Rajathurai, S., Chan, S. & Jones-Engel, L. 2009 Status of the long-tailed macaque Macaca fascicularis in Singapore and implications for management. Biodivers. Conserv. 18, 2909-2926. (doi:10.1007/s10531-009-9616-4).
1062		2007		2007	1	Singapore	Singapore 57	1.35028	103.764	point	957	Sha, J.C.M., Gumert, M.D., Lee, B.P.Y.H., Fuentes, A., Rajathurai, S., Chan, S. & Jones-Engel, L. 2009 Status of the long-tailed macaque Macaca fascicularis in Singapore and implications for management. Biodivers. Conserv. 18, 2909-2926. (doi:10.1007/s10531-009-9616-4).
1063		2007		2007	1	Singapore	Singapore 58	1.35057	103.775	point	957	Sha, J.C.M., Gumert, M.D., Lee, B.P.Y.H., Fuentes, A., Rajathurai, S., Chan, S. & Jones-Engel, L. 2009 Status of the long-tailed macaque Macaca fascicularis in Singapore and implications for management. Biodivers. Conserv. 18, 2909-2926. (doi:10.1007/s10531-009-9616-4).
1064		2007		2007	1	Singapore	Singapore 59	1.35028	103.783	point	957	Sha, J.C.M., Gumert, M.D., Lee, B.P.Y.H., Fuentes, A., Rajathurai, S., Chan, S. & Jones-Engel, L. 2009 Status of the long-tailed macaque Macaca fascicularis in Singapore and implications for management. Biodivers. Conserv. 18, 2909-2926. (doi:10.1007/s10531-009-9616-4).
1065		2007		2007	1	Singapore	Singapore 60	1.34743	103.789	point	957	Sha, J.C.M., Gumert, M.D., Lee, B.P.Y.H., Fuentes, A., Rajathurai, S., Chan, S. & Jones-Engel, L. 2009 Status of the long-tailed macaque Macaca fascicularis in Singapore and implications for management. Biodivers. Conserv. 18, 2909-2926. (doi:10.1007/s10531-009-9616-4).
1066		2007		2007	1	Singapore	Singapore 61	1.34514	103.775	point	957	Sha, J.C.M., Gumert, M.D., Lee, B.P.Y.H., Fuentes, A., Rajathurai, S., Chan, S. & Jones-Engel, L. 2009 Status of the long-tailed macaque Macaca fascicularis in Singapore and implications for management. Biodivers. Conserv. 18, 2909-2926. (doi:10.1007/s10531-009-9616-4).
1067		2007		2007	1	Singapore	Singapore 62	1.33801	103.78	point	957	Sha, J.C.M., Gumert, M.D., Lee, B.P.Y.H., Fuentes, A., Rajathurai, S., Chan, S. & Jones-Engel, L. 2009 Status of the long-tailed macaque Macaca fascicularis in Singapore and implications for management. Biodivers. Conserv. 18, 2909-2926. (doi:10.1007/s10531-009-9616-4).
1068		2007		2007	1	Singapore	Singapore 63	1.32316	103.806	point	957	Sha, J.C.M., Gumert, M.D., Lee, B.P.Y.H., Fuentes, A., Rajathurai, S., Chan, S. & Jones-Engel, L. 2009 Status of the long-tailed macaque Macaca fascicularis in Singapore and implications for management. Biodivers. Conserv. 18, 2909-2926. (doi:10.1007/s10531-009-9616-4).
1069		2007		2007	1	Singapore	Singapore 64	1.39851	103.823	point	957	Sha, J.C.M., Gumert, M.D., Lee, B.P.Y.H., Fuentes, A., Rajathurai, S., Chan, S. & Jones-Engel, L. 2009 Status of the long-tailed macaque Macaca fascicularis in Singapore and implications for management. Biodivers. Conserv. 18, 2909-2926. (doi:10.1007/s10531-009-9616-4).
1070		2007		2007	1	Singapore	Singapore 65	1.39024	103.826	point	957	Sha, J.C.M., Gumert, M.D., Lee, B.P.Y.H., Fuentes, A., Rajathurai, S., Chan, S. & Jones-Engel, L. 2009 Status of the long-tailed macaque Macaca fascicularis in Singapore and implications for management. Biodivers. Conserv. 18, 2909-2926. (doi:10.1007/s10531-009-9616-4).
1071		2007		2007	1	Singapore	Singapore 66	1.38596	103.818	point	957	Sha, J.C.M., Gumert, M.D., Lee, B.P.Y.H., Fuentes, A., Rajathurai, S., Chan, S. & Jones-Engel, L. 2009 Status of the long-tailed macaque Macaca fascicularis in Singapore and implications for management. Biodivers. Conserv. 18, 2909-2926. (doi:10.1007/s10531-009-9616-4).
1072		2007		2007	1	Singapore	Singapore 67	1.38453	103.805	point	957	Sha, J.C.M., Gumert, M.D., Lee, B.P.Y.H., Fuentes, A., Rajathurai, S., Chan, S. & Jones-Engel, L. 2009 Status of the long-tailed macaque Macaca fascicularis in Singapore and implications for management. Biodivers. Conserv. 18, 2909-2926. (doi:10.1007/s10531-009-9616-4).
1073		2007		2007	1	Singapore	Singapore 68	1.38139	103.809	point	957	Sha, J.C.M., Gumert, M.D., Lee, B.P.Y.H., Fuentes, A., Rajathurai, S., Chan, S. & Jones-Engel, L. 2009 Status of the long-tailed macaque Macaca fascicularis in Singapore and implications for management. Biodivers. Conserv. 18, 2909-2926. (doi:10.1007/s10531-009-9616-4).
1074		2007		2007	1	Singapore	Singapore 69	1.38367	103.813	point	957	Sha, J.C.M., Gumert, M.D., Lee, B.P.Y.H., Fuentes, A., Rajathurai, S., Chan, S. & Jones-Engel, L. 2009 Status of the long-tailed macaque Macaca fascicularis in Singapore and implications for management. Biodivers. Conserv. 18, 2909-2926. (doi:10.1007/s10531-009-9616-4).
1075		2007		2007	1	Singapore	Singapore 70	1.38225	103.817	point	957	Sha, J.C.M., Gumert, M.D., Lee, B.P.Y.H., Fuentes, A., Rajathurai, S., Chan, S. & Jones-Engel, L. 2009 Status of the long-tailed macaque Macaca fascicularis in Singapore and implications for management. Biodivers. Conserv. 18, 2909-2926. (doi:10.1007/s10531-009-9616-4).
1076		2007		2007	1	Singapore	Singapore 71	1.38196	103.82	point	957	Sha, J.C.M., Gumert, M.D., Lee, B.P.Y.H., Fuentes, A., Rajathurai, S., Chan, S. & Jones-Engel, L. 2009 Status of the long-tailed macaque Macaca fascicularis in Singapore and implications for management. Biodivers. Conserv. 18, 2909-2926. (doi:10.1007/s10531-009-9616-4).
1077		2007		2007	1	Singapore	Singapore 72	1.37482	103.811	point	957	Sha, J.C.M., Gumert, M.D., Lee, B.P.Y.H., Fuentes, A., Rajathurai, S., Chan, S. & Jones-Engel, L. 2009 Status of the long-tailed macaque Macaca fascicularis in Singapore and implications for management. Biodivers. Conserv. 18, 2909-2926. (doi:10.1007/s10531-009-9616-4).
1078		2007		2007	1	Singapore	Singapore 73	1.37654	103.822	point	957	Sha, J.C.M., Gumert, M.D., Lee, B.P.Y.H., Fuentes, A., Rajathurai, S., Chan, S. & Jones-Engel, L. 2009 Status of the long-tailed macaque Macaca fascicularis in Singapore and implications for management. Biodivers. Conserv. 18, 2909-2926. (doi:10.1007/s10531-009-9616-4).
1079		2007		2007	1	Singapore	Singapore 74	1.3754	103.826	point	957	Sha, J.C.M., Gumert, M.D., Lee, B.P.Y.H., Fuentes, A., Rajathurai, S., Chan, S. & Jones-Engel, L. 2009 Status of the long-tailed macaque Macaca fascicularis in Singapore and implications for management. Biodivers. Conserv. 18, 2909-2926. (doi:10.1007/s10531-009-9616-4).
1080		2007		2007	1	Singapore	Singapore 75	1.37597	103.842	point	957	Sha, J.C.M., Gumert, M.D., Lee, B.P.Y.H., Fuentes, A., Rajathurai, S., Chan, S. & Jones-Engel, L. 2009 Status of the long-tailed macaque Macaca fascicularis in Singapore and implications for management. Biodivers. Conserv. 18, 2909-2926. (doi:10.1007/s10531-009-9616-4).
1081		2007		2007	1	Singapore	Singapore 76	1.37026	103.826	point	957	Sha, J.C.M., Gumert, M.D., Lee, B.P.Y.H., Fuentes, A., Rajathurai, S., Chan, S. & Jones-Engel, L. 2009 Status of the long-tailed macaque Macaca fascicularis in Singapore and implications for management. Biodivers. Conserv. 18, 2909-2926. (doi:10.1007/s10531-009-9616-4).
1082		2007		2007	1	Singapore	Singapore 77	1.36826	103.826	point	957	Sha, J.C.M., Gumert, M.D., Lee, B.P.Y.H., Fuentes, A., Rajathurai, S., Chan, S. & Jones-Engel, L. 2009 Status of the long-tailed macaque Macaca fascicularis in Singapore and implications for management. Biodivers. Conserv. 18, 2909-2926. (doi:10.1007/s10531-009-9616-4).
1083		2007		2007	1	Singapore	Singapore 78	1.36427	103.821	point	957	Sha, J.C.M., Gumert, M.D., Lee, B.P.Y.H., Fuentes, A., Rajathurai, S., Chan, S. & Jones-Engel, L. 2009 Status of the long-tailed macaque Macaca fascicularis in Singapore and implications for management. Biodivers. Conserv. 18, 2909-2926. (doi:10.1007/s10531-009-9616-4).
1084		2007		2007	1	Singapore	Singapore 79	1.36341	103.825	point	957	Sha, J.C.M., Gumert, M.D., Lee, B.P.Y.H., Fuentes, A., Rajathurai, S., Chan, S. & Jones-Engel, L. 2009 Status of the long-tailed macaque Macaca fascicularis in Singapore and implications for management. Biodivers. Conserv. 18, 2909-2926. (doi:10.1007/s10531-009-9616-4).
1085		2007		2007	1	Singapore	Singapore 80	1.36027	103.806	point	957	Sha, J.C.M., Gumert, M.D., Lee, B.P.Y.H., Fuentes, A., Rajathurai, S., Chan, S. & Jones-Engel, L. 2009 Status of the long-tailed macaque Macaca fascicularis in Singapore and implications for management. Biodivers. Conserv. 18, 2909-2926. (doi:10.1007/s10531-009-9616-4).
1086		2007		2007	1	Singapore	Singapore 81	1.35884	103.814	point	957	Sha, J.C.M., Gumert, M.D., Lee, B.P.Y.H., Fuentes, A., Rajathurai, S., Chan, S. & Jones-Engel, L. 2009 Status of the long-tailed macaque Macaca fascicularis in Singapore and implications for management. Biodivers. Conserv. 18, 2909-2926. (doi:10.1007/s10531-009-9616-4).
1087		2007		2007	1	Singapore	Singapore 82	1.35456	103.822	point	957	Sha, J.C.M., Gumert, M.D., Lee, B.P.Y.H., Fuentes, A., Rajathurai, S., Chan, S. & Jones-Engel, L. 2009 Status of the long-tailed macaque Macaca fascicularis in Singapore and implications for management. Biodivers. Conserv. 18, 2909-2926. (doi:10.1007/s10531-009-9616-4).
1088		2007		2007	1	Singapore	Singapore 83	1.35342	103.813	point	957	Sha, J.C.M., Gumert, M.D., Lee, B.P.Y.H., Fuentes, A., Rajathurai, S., Chan, S. & Jones-Engel, L. 2009 Status of the long-tailed macaque Macaca fascicularis in Singapore and implications for management. Biodivers. Conserv. 18, 2909-2926. (doi:10.1007/s10531-009-9616-4).
1089		2007		2007	1	Singapore	Singapore 84	1.35028	103.81	point	957	Sha, J.C.M., Gumert, M.D., Lee, B.P.Y.H., Fuentes, A., Rajathurai, S., Chan, S. & Jones-Engel, L. 2009 Status of the long-tailed macaque Macaca fascicularis in Singapore and implications for management. Biodivers. Conserv. 18, 2909-2926. (doi:10.1007/s10531-009-9616-4).
1090		2007		2007	1	Singapore	Singapore 85	1.34371	103.806	point	957	Sha, J.C.M., Gumert, M.D., Lee, B.P.Y.H., Fuentes, A., Rajathurai, S., Chan, S. & Jones-Engel, L. 2009 Status of the long-tailed macaque Macaca fascicularis in Singapore and implications for management. Biodivers. Conserv. 18, 2909-2926. (doi:10.1007/s10531-009-9616-4).
1091		2007		2007	1	Singapore	Singapore 86	1.34428	103.806	point	957	Sha, J.C.M., Gumert, M.D., Lee, B.P.Y.H., Fuentes, A., Rajathurai, S., Chan, S. & Jones-Engel, L. 2009 Status of the long-tailed macaque Macaca fascicularis in Singapore and implications for management. Biodivers. Conserv. 18, 2909-2926. (doi:10.1007/s10531-009-9616-4).
1092		2007		2007	1	Singapore	Singapore 87	1.34428	103.819	point	957	Sha, J.C.M., Gumert, M.D., Lee, B.P.Y.H., Fuentes, A., Rajathurai, S., Chan, S. & Jones-Engel, L. 2009 Status of the long-tailed macaque Macaca fascicularis in Singapore and implications for management. Biodivers. Conserv. 18, 2909-2926. (doi:10.1007/s10531-009-9616-4).
1093		2007		2007	1	Singapore	Singapore 88	1.34628	103.829	point	957	Sha, J.C.M., Gumert, M.D., Lee, B.P.Y.H., Fuentes, A., Rajathurai, S., Chan, S. & Jones-Engel, L. 2009 Status of the long-tailed macaque Macaca fascicularis in Singapore and implications for management. Biodivers. Conserv. 18, 2909-2926. (doi:10.1007/s10531-009-9616-4).
1094		2007		2007	1	Singapore	Singapore 89	1.34885	103.836	point	957	Sha, J.C.M., Gumert, M.D., Lee, B.P.Y.H., Fuentes, A., Rajathurai, S., Chan, S. & Jones-Engel, L. 2009 Status of the long-tailed macaque Macaca fascicularis in Singapore and implications for management. Biodivers. Conserv. 18, 2909-2926. (doi:10.1007/s10531-009-9616-4).
1095		2007		2007	1	Singapore	Singapore 90	1.33658	103.822	point	957	Sha, J.C.M., Gumert, M.D., Lee, B.P.Y.H., Fuentes, A., Rajathurai, S., Chan, S. & Jones-Engel, L. 2009 Status of the long-tailed macaque Macaca fascicularis in Singapore and implications for management. Biodivers. Conserv. 18, 2909-2926. (doi:10.1007/s10531-009-9616-4).
1096		2007		2007	1	Singapore	Singapore 91	1.33344	103.823	point	957	Sha, J.C.M., Gumert, M.D., Lee, B.P.Y.H., Fuentes, A., Rajathurai, S., Chan, S. & Jones-Engel, L. 2009 Status of the long-tailed macaque Macaca fascicularis in Singapore and implications for management. Biodivers. Conserv. 18, 2909-2926. (doi:10.1007/s10531-009-9616-4).
1097		2007		2007	1	Singapore	Singapore 92	1.33572	103.832	point	957	Sha, J.C.M., Gumert, M.D., Lee, B.P.Y.H., Fuentes, A., Rajathurai, S., Chan, S. & Jones-Engel, L. 2009 Status of the long-tailed macaque Macaca fascicularis in Singapore and implications for management. Biodivers. Conserv. 18, 2909-2926. (doi:10.1007/s10531-009-9616-4).
1098		2007		2007	1	Singapore	Singapore 93	1.30119	103.844	point	957	Sha, J.C.M., Gumert, M.D., Lee, B.P.Y.H., Fuentes, A., Rajathurai, S., Chan, S. & Jones-Engel, L. 2009 Status of the long-tailed macaque Macaca fascicularis in Singapore and implications for management. Biodivers. Conserv. 18, 2909-2926. (doi:10.1007/s10531-009-9616-4).
1099		2007		2007	1	Singapore	Singapore 94	1.46045	103.841	point	957	Sha, J.C.M., Gumert, M.D., Lee, B.P.Y.H., Fuentes, A., Rajathurai, S., Chan, S. & Jones-Engel, L. 2009 Status of the long-tailed macaque Macaca fascicularis in Singapore and implications for management. Biodivers. Conserv. 18, 2909-2926. (doi:10.1007/s10531-009-9616-4).
1100		2007		2007	1	Singapore	Singapore 95	1.43819	103.855	point	957	Sha, J.C.M., Gumert, M.D., Lee, B.P.Y.H., Fuentes, A., Rajathurai, S., Chan, S. & Jones-Engel, L. 2009 Status of the long-tailed macaque Macaca fascicularis in Singapore and implications for management. Biodivers. Conserv. 18, 2909-2926. (doi:10.1007/s10531-009-9616-4).
1101		2007		2007	1	Singapore	Singapore 96	1.42677	103.84	point	957	Sha, J.C.M., Gumert, M.D., Lee, B.P.Y.H., Fuentes, A., Rajathurai, S., Chan, S. & Jones-Engel, L. 2009 Status of the long-tailed macaque Macaca fascicularis in Singapore and implications for management. Biodivers. Conserv. 18, 2909-2926. (doi:10.1007/s10531-009-9616-4).
1102		2007		2007	1	Singapore	Singapore 97	1.34314	103.866	point	957	Sha, J.C.M., Gumert, M.D., Lee, B.P.Y.H., Fuentes, A., Rajathurai, S., Chan, S. & Jones-Engel, L. 2009 Status of the long-tailed macaque Macaca fascicularis in Singapore and implications for management. Biodivers. Conserv. 18, 2909-2926. (doi:10.1007/s10531-009-9616-4).
1103		2007		2007	1	Singapore	Singapore 98	1.40932	103.919	point	957	Sha, J.C.M., Gumert, M.D., Lee, B.P.Y.H., Fuentes, A., Rajathurai, S., Chan, S. & Jones-Engel, L. 2009 Status of the long-tailed macaque Macaca fascicularis in Singapore and implications for management. Biodivers. Conserv. 18, 2909-2926. (doi:10.1007/s10531-009-9616-4).
1104		2007		2007	1	Singapore	Singapore 99	1.37511	103.951	point	957	Sha, J.C.M., Gumert, M.D., Lee, B.P.Y.H., Fuentes, A., Rajathurai, S., Chan, S. & Jones-Engel, L. 2009 Status of the long-tailed macaque Macaca fascicularis in Singapore and implications for management. Biodivers. Conserv. 18, 2909-2926. (doi:10.1007/s10531-009-9616-4).
1105		2007		2007	1	Singapore	Singapore 100	1.38788	103.982	point	957	Sha, J.C.M., Gumert, M.D., Lee, B.P.Y.H., Fuentes, A., Rajathurai, S., Chan, S. & Jones-Engel, L. 2009 Status of the long-tailed macaque Macaca fascicularis in Singapore and implications for management. Biodivers. Conserv. 18, 2909-2926. (doi:10.1007/s10531-009-9616-4).
1106		2007		2007	1	Singapore	Singapore 101	1.34885	103.924	point	957	Sha, J.C.M., Gumert, M.D., Lee, B.P.Y.H., Fuentes, A., Rajathurai, S., Chan, S. & Jones-Engel, L. 2009 Status of the long-tailed macaque Macaca fascicularis in Singapore and implications for management. Biodivers. Conserv. 18, 2909-2926. (doi:10.1007/s10531-009-9616-4).
1107		2007		2007	1	Singapore	Singapore 102	1.35399	103.949	point	957	Sha, J.C.M., Gumert, M.D., Lee, B.P.Y.H., Fuentes, A., Rajathurai, S., Chan, S. & Jones-Engel, L. 2009 Status of the long-tailed macaque Macaca fascicularis in Singapore and implications for management. Biodivers. Conserv. 18, 2909-2926. (doi:10.1007/s10531-009-9616-4).
1108		2007		2007	1	Singapore	Singapore 103	1.33715	103.952	point	957	Sha, J.C.M., Gumert, M.D., Lee, B.P.Y.H., Fuentes, A., Rajathurai, S., Chan, S. & Jones-Engel, L. 2009 Status of the long-tailed macaque Macaca fascicularis in Singapore and implications for management. Biodivers. Conserv. 18, 2909-2926. (doi:10.1007/s10531-009-9616-4).
1109		2007		2007	1	Singapore	Singapore 104	1.30404	103.915	point	957	Sha, J.C.M., Gumert, M.D., Lee, B.P.Y.H., Fuentes, A., Rajathurai, S., Chan, S. & Jones-Engel, L. 2009 Status of the long-tailed macaque Macaca fascicularis in Singapore and implications for management. Biodivers. Conserv. 18, 2909-2926. (doi:10.1007/s10531-009-9616-4).
1110		2007		2007	1	Singapore	Singapore 105	1.42205	103.934	point	957	Sha, J.C.M., Gumert, M.D., Lee, B.P.Y.H., Fuentes, A., Rajathurai, S., Chan, S. & Jones-Engel, L. 2009 Status of the long-tailed macaque Macaca fascicularis in Singapore and implications for management. Biodivers. Conserv. 18, 2909-2926. (doi:10.1007/s10531-009-9616-4).
1111		2007		2007	1	Singapore	Singapore 106	1.4125	103.98	point	957	Sha, J.C.M., Gumert, M.D., Lee, B.P.Y.H., Fuentes, A., Rajathurai, S., Chan, S. & Jones-Engel, L. 2009 Status of the long-tailed macaque Macaca fascicularis in Singapore and implications for management. Biodivers. Conserv. 18, 2909-2926. (doi:10.1007/s10531-009-9616-4).
1112		2007		2007	1	Singapore	Singapore 107	1.41478	104.044	point	957	Sha, J.C.M., Gumert, M.D., Lee, B.P.Y.H., Fuentes, A., Rajathurai, S., Chan, S. & Jones-Engel, L. 2009 Status of the long-tailed macaque Macaca fascicularis in Singapore and implications for management. Biodivers. Conserv. 18, 2909-2926. (doi:10.1007/s10531-009-9616-4).
1113		2007		2007	1	Singapore	Singapore 108	1.39794	104.045	point	957	Sha, J.C.M., Gumert, M.D., Lee, B.P.Y.H., Fuentes, A., Rajathurai, S., Chan, S. & Jones-Engel, L. 2009 Status of the long-tailed macaque Macaca fascicularis in Singapore and implications for management. Biodivers. Conserv. 18, 2909-2926. (doi:10.1007/s10531-009-9616-4).
1114		2007		2007	1	Singapore	Singapore 109	1.40536	104.058	point	957	Sha, J.C.M., Gumert, M.D., Lee, B.P.Y.H., Fuentes, A., Rajathurai, S., Chan, S. & Jones-Engel, L. 2009 Status of the long-tailed macaque Macaca fascicularis in Singapore and implications for management. Biodivers. Conserv. 18, 2909-2926. (doi:10.1007/s10531-009-9616-4).
982	2	2010	4	2010	1	Myanmar	Mi Gyanung Aw	10.8694	98.2269	point	1071	Soe, K.M. 2010 Lampi Marine National Park - Mammal Survey Team Research Report. pp. 18. Myanmar.
117		2004		2008	1	Vietnam	Lo Go Sa Mat National Park, Tay Ninh	11.0333	105.95	point	682	Son, V.D., Malaivijitnond, S., Gotoh, S., Tri, C.Q., Hung, N.V., Hoang, L.V., Trang, T.C. & Hamada, Y. 2009 Report on Present Distribution and Status of Macaques in Vietnam. Laboratory Primate Newsletter 48, 10-14.
118		2004		2008	1	Vietnam	Dam Bri Park, Lam Dong	11.5113	108.254	point	682	Son, V.D., Malaivijitnond, S., Gotoh, S., Tri, C.Q., Hung, N.V., Hoang, L.V., Trang, T.C. & Hamada, Y. 2009 Report on Present Distribution and Status of Macaques in Vietnam. Laboratory Primate Newsletter 48, 10-14.
119		2004		2008	1	Vietnam	Dak Mil Ranger Station, Dak Nong	12.44	107.62	point	682	Son, V.D., Malaivijitnond, S., Gotoh, S., Tri, C.Q., Hung, N.V., Hoang, L.V., Trang, T.C. & Hamada, Y. 2009 Report on Present Distribution and Status of Macaques in Vietnam. Laboratory Primate Newsletter 48, 10-14.
120		2004		2008	1	Vietnam	Ea So Natural Reserve, Dak Lak	12.8167	108.483	point	682	Son, V.D., Malaivijitnond, S., Gotoh, S., Tri, C.Q., Hung, N.V., Hoang, L.V., Trang, T.C. & Hamada, Y. 2009 Report on Present Distribution and Status of Macaques in Vietnam. Laboratory Primate Newsletter 48, 10-14.
121		2004		2008	1	Vietnam	Lak Lake, Lak, Dak Lak	12.4164	108.168	point	682	Son, V.D., Malaivijitnond, S., Gotoh, S., Tri, C.Q., Hung, N.V., Hoang, L.V., Trang, T.C. & Hamada, Y. 2009 Report on Present Distribution and Status of Macaques in Vietnam. Laboratory Primate Newsletter 48, 10-14.
122		2004		2008	1	Vietnam	Son Tra Mountain, Da Nang	16.1167	108.233	point	682	Son, V.D., Malaivijitnond, S., Gotoh, S., Tri, C.Q., Hung, N.V., Hoang, L.V., Trang, T.C. & Hamada, Y. 2009 Report on Present Distribution and Status of Macaques in Vietnam. Laboratory Primate Newsletter 48, 10-14.
123		2004		2008	1	Vietnam	Dak Tong, Dak To, Kon Tum	14.7238	107.773	point	682	Son, V.D., Malaivijitnond, S., Gotoh, S., Tri, C.Q., Hung, N.V., Hoang, L.V., Trang, T.C. & Hamada, Y. 2009 Report on Present Distribution and Status of Macaques in Vietnam. Laboratory Primate Newsletter 48, 10-14.
124		2004		2008	1	Vietnam	239 Tran Hung Dao, Kon Tum	14.537	108.003	point	682	Son, V.D., Malaivijitnond, S., Gotoh, S., Tri, C.Q., Hung, N.V., Hoang, L.V., Trang, T.C. & Hamada, Y. 2009 Report on Present Distribution and Status of Macaques in Vietnam. Laboratory Primate Newsletter 48, 10-14.
125		2004		2008	1	Vietnam	Rung Dac Dung, Kon Tum	14.555	107.919	point	682	Son, V.D., Malaivijitnond, S., Gotoh, S., Tri, C.Q., Hung, N.V., Hoang, L.V., Trang, T.C. & Hamada, Y. 2009 Report on Present Distribution and Status of Macaques in Vietnam. Laboratory Primate Newsletter 48, 10-14.
126		2004		2008	1	Vietnam	Bargok, Sa Thay, Kon Tum	14.4223	107.73	point	682	Son, V.D., Malaivijitnond, S., Gotoh, S., Tri, C.Q., Hung, N.V., Hoang, L.V., Trang, T.C. & Hamada, Y. 2009 Report on Present Distribution and Status of Macaques in Vietnam. Laboratory Primate Newsletter 48, 10-14.
127		2004		2008	1	Vietnam	Chu Mo Ray National Park, Kon Tum	14.4225	107.792	point	682	Son, V.D., Malaivijitnond, S., Gotoh, S., Tri, C.Q., Hung, N.V., Hoang, L.V., Trang, T.C. & Hamada, Y. 2009 Report on Present Distribution and Status of Macaques in Vietnam. Laboratory Primate Newsletter 48, 10-14.
128		2004		2008	1	Vietnam	Ka Pakloi, Kon Tum	14.4133	108.008	point	682	Son, V.D., Malaivijitnond, S., Gotoh, S., Tri, C.Q., Hung, N.V., Hoang, L.V., Trang, T.C. & Hamada, Y. 2009 Report on Present Distribution and Status of Macaques in Vietnam. Laboratory Primate Newsletter 48, 10-14.
129		2004		2008	1	Vietnam	Thon 3, Sa Thay, Kon Tum	14.4157	107.765	point	682	Son, V.D., Malaivijitnond, S., Gotoh, S., Tri, C.Q., Hung, N.V., Hoang, L.V., Trang, T.C. & Hamada, Y. 2009 Report on Present Distribution and Status of Macaques in Vietnam. Laboratory Primate Newsletter 48, 10-14.
130		2004		2008	1	Vietnam	Thon 7, Sa Son, Sa Thay, Kon Tum	14.4163	107.751	point	682	Son, V.D., Malaivijitnond, S., Gotoh, S., Tri, C.Q., Hung, N.V., Hoang, L.V., Trang, T.C. & Hamada, Y. 2009 Report on Present Distribution and Status of Macaques in Vietnam. Laboratory Primate Newsletter 48, 10-14.
131		2004		2008	1	Vietnam	30 Ly Thuong Kiet, Kon Tum	14.3534	108.001	point	682	Son, V.D., Malaivijitnond, S., Gotoh, S., Tri, C.Q., Hung, N.V., Hoang, L.V., Trang, T.C. & Hamada, Y. 2009 Report on Present Distribution and Status of Macaques in Vietnam. Laboratory Primate Newsletter 48, 10-14.
132		2004		2008	1	Vietnam	32 Phan Chu Trinh, Kon Tum	14.3525	108.016	point	682	Son, V.D., Malaivijitnond, S., Gotoh, S., Tri, C.Q., Hung, N.V., Hoang, L.V., Trang, T.C. & Hamada, Y. 2009 Report on Present Distribution and Status of Macaques in Vietnam. Laboratory Primate Newsletter 48, 10-14.
133		2004		2008	1	Vietnam	12 Nguyen Trai, Kon Tum	14.3465	108.007	point	682	Son, V.D., Malaivijitnond, S., Gotoh, S., Tri, C.Q., Hung, N.V., Hoang, L.V., Trang, T.C. & Hamada, Y. 2009 Report on Present Distribution and Status of Macaques in Vietnam. Laboratory Primate Newsletter 48, 10-14.
134		2004		2008	1	Vietnam	Pao Lo, Kon Tum	14.3475	108.006	point	682	Son, V.D., Malaivijitnond, S., Gotoh, S., Tri, C.Q., Hung, N.V., Hoang, L.V., Trang, T.C. & Hamada, Y. 2009 Report on Present Distribution and Status of Macaques in Vietnam. Laboratory Primate Newsletter 48, 10-14.
135		2004		2008	1	Vietnam	Ialy, Chu Pa, Gia Lai	14.1999	107.842	point	682	Son, V.D., Malaivijitnond, S., Gotoh, S., Tri, C.Q., Hung, N.V., Hoang, L.V., Trang, T.C. & Hamada, Y. 2009 Report on Present Distribution and Status of Macaques in Vietnam. Laboratory Primate Newsletter 48, 10-14.
136		2004		2008	1	Vietnam	Ia Mo Nong, Chu Pa, Gia Lai	14.1811	107.852	point	682	Son, V.D., Malaivijitnond, S., Gotoh, S., Tri, C.Q., Hung, N.V., Hoang, L.V., Trang, T.C. & Hamada, Y. 2009 Report on Present Distribution and Status of Macaques in Vietnam. Laboratory Primate Newsletter 48, 10-14.
137		2004		2008	1	Vietnam	Cu Ne, Krong Buk, Dak Lak	14.4116	108.231	point	682	Son, V.D., Malaivijitnond, S., Gotoh, S., Tri, C.Q., Hung, N.V., Hoang, L.V., Trang, T.C. & Hamada, Y. 2009 Report on Present Distribution and Status of Macaques in Vietnam. Laboratory Primate Newsletter 48, 10-14.
138		2004		2008	1	Vietnam	Dong Xanh Park, Pleiku	13.98	108.083	point	682	Son, V.D., Malaivijitnond, S., Gotoh, S., Tri, C.Q., Hung, N.V., Hoang, L.V., Trang, T.C. & Hamada, Y. 2009 Report on Present Distribution and Status of Macaques in Vietnam. Laboratory Primate Newsletter 48, 10-14.
139		2004		2008	1	Vietnam	Ia Krai, Ia Grai, Gia Lai	13.9662	107.554	point	682	Son, V.D., Malaivijitnond, S., Gotoh, S., Tri, C.Q., Hung, N.V., Hoang, L.V., Trang, T.C. & Hamada, Y. 2009 Report on Present Distribution and Status of Macaques in Vietnam. Laboratory Primate Newsletter 48, 10-14.
140		2004		2008	1	Vietnam	Ia Pho, Chu Prong, Gia Lai	13.8002	107.941	point	682	Son, V.D., Malaivijitnond, S., Gotoh, S., Tri, C.Q., Hung, N.V., Hoang, L.V., Trang, T.C. & Hamada, Y. 2009 Report on Present Distribution and Status of Macaques in Vietnam. Laboratory Primate Newsletter 48, 10-14.
141		2004		2008	1	Vietnam	Khoi 6, Chu Ty, Duc Co, Gia Lai	13.7861	107.701	point	682	Son, V.D., Malaivijitnond, S., Gotoh, S., Tri, C.Q., Hung, N.V., Hoang, L.V., Trang, T.C. & Hamada, Y. 2009 Report on Present Distribution and Status of Macaques in Vietnam. Laboratory Primate Newsletter 48, 10-14.
142		2004		2008	1	Vietnam	Thon 4, Ia Dom, Duc Co, Gia Lai	13.7753	107.593	point	682	Son, V.D., Malaivijitnond, S., Gotoh, S., Tri, C.Q., Hung, N.V., Hoang, L.V., Trang, T.C. & Hamada, Y. 2009 Report on Present Distribution and Status of Macaques in Vietnam. Laboratory Primate Newsletter 48, 10-14.
143		2004		2008	1	Vietnam	Khoi 9, Chu Ty, Duc Co, Gia Lai	13.7231	107.704	point	682	Son, V.D., Malaivijitnond, S., Gotoh, S., Tri, C.Q., Hung, N.V., Hoang, L.V., Trang, T.C. & Hamada, Y. 2009 Report on Present Distribution and Status of Macaques in Vietnam. Laboratory Primate Newsletter 48, 10-14.
144		2004		2008	1	Vietnam	Yon-Ia Glai, Chu Se, Gia Lai	13.7218	108.011	point	682	Son, V.D., Malaivijitnond, S., Gotoh, S., Tri, C.Q., Hung, N.V., Hoang, L.V., Trang, T.C. & Hamada, Y. 2009 Report on Present Distribution and Status of Macaques in Vietnam. Laboratory Primate Newsletter 48, 10-14.
145		2004		2008	1	Vietnam	Chu Se, Gia Lai	13.7163	108.068	point	682	Son, V.D., Malaivijitnond, S., Gotoh, S., Tri, C.Q., Hung, N.V., Hoang, L.V., Trang, T.C. & Hamada, Y. 2009 Report on Present Distribution and Status of Macaques in Vietnam. Laboratory Primate Newsletter 48, 10-14.
146		2004		2008	1	Vietnam	Thon 1, Ia Lop, Chu Se, Gia Lai	13.6982	108.026	point	682	Son, V.D., Malaivijitnond, S., Gotoh, S., Tri, C.Q., Hung, N.V., Hoang, L.V., Trang, T.C. & Hamada, Y. 2009 Report on Present Distribution and Status of Macaques in Vietnam. Laboratory Primate Newsletter 48, 10-14.
147		2004		2008	1	Vietnam	Thon 5, Ia Krieng, Duc Co, Gia Lai	13.5353	107.722	point	682	Son, V.D., Malaivijitnond, S., Gotoh, S., Tri, C.Q., Hung, N.V., Hoang, L.V., Trang, T.C. & Hamada, Y. 2009 Report on Present Distribution and Status of Macaques in Vietnam. Laboratory Primate Newsletter 48, 10-14.
148		2004		2008	1	Vietnam	Thon 4, Ia Le, Chu Se, Gia Lai	13.4647	108.095	point	682	Son, V.D., Malaivijitnond, S., Gotoh, S., Tri, C.Q., Hung, N.V., Hoang, L.V., Trang, T.C. & Hamada, Y. 2009 Report on Present Distribution and Status of Macaques in Vietnam. Laboratory Primate Newsletter 48, 10-14.
149		2004		2008	1	Vietnam	Chu Pha Forest, Ea H'leo, Dak Lak	13.4	108.083	point	682	Son, V.D., Malaivijitnond, S., Gotoh, S., Tri, C.Q., Hung, N.V., Hoang, L.V., Trang, T.C. & Hamada, Y. 2009 Report on Present Distribution and Status of Macaques in Vietnam. Laboratory Primate Newsletter 48, 10-14.
150		2004		2008	1	Vietnam	Buon Siho, Buon Don, Dak Lak	13.3973	107.795	point	682	Son, V.D., Malaivijitnond, S., Gotoh, S., Tri, C.Q., Hung, N.V., Hoang, L.V., Trang, T.C. & Hamada, Y. 2009 Report on Present Distribution and Status of Macaques in Vietnam. Laboratory Primate Newsletter 48, 10-14.
151		2004		2008	1	Vietnam	Thon 3, Ea H'leo, Dak Lak	13.3499	108.157	point	682	Son, V.D., Malaivijitnond, S., Gotoh, S., Tri, C.Q., Hung, N.V., Hoang, L.V., Trang, T.C. & Hamada, Y. 2009 Report on Present Distribution and Status of Macaques in Vietnam. Laboratory Primate Newsletter 48, 10-14.
152		2004		2008	1	Vietnam	Ea Rang Forest, Ea H'leo, Dak Lak	13.2333	108.167	point	682	Son, V.D., Malaivijitnond, S., Gotoh, S., Tri, C.Q., Hung, N.V., Hoang, L.V., Trang, T.C. & Hamada, Y. 2009 Report on Present Distribution and Status of Macaques in Vietnam. Laboratory Primate Newsletter 48, 10-14.
153		2004		2008	1	Vietnam	Thon 3, Ea Ral, Ea H'leo, Dak Lak	13.2384	108.185	point	682	Son, V.D., Malaivijitnond, S., Gotoh, S., Tri, C.Q., Hung, N.V., Hoang, L.V., Trang, T.C. & Hamada, Y. 2009 Report on Present Distribution and Status of Macaques in Vietnam. Laboratory Primate Newsletter 48, 10-14.
154		2004		2008	1	Vietnam	Ea Roc, Ea Sup, Dak Lak	13.168	107.811	point	682	Son, V.D., Malaivijitnond, S., Gotoh, S., Tri, C.Q., Hung, N.V., Hoang, L.V., Trang, T.C. & Hamada, Y. 2009 Report on Present Distribution and Status of Macaques in Vietnam. Laboratory Primate Newsletter 48, 10-14.
155		2004		2008	1	Vietnam	Thon 13, Ea Roc, Ea Sup, Dak Lak	13.1682	107.812	point	682	Son, V.D., Malaivijitnond, S., Gotoh, S., Tri, C.Q., Hung, N.V., Hoang, L.V., Trang, T.C. & Hamada, Y. 2009 Report on Present Distribution and Status of Macaques in Vietnam. Laboratory Primate Newsletter 48, 10-14.
156		2004		2008	1	Vietnam	Thon 1a, Sa Sup, Dak Lak	13.0813	107.881	point	682	Son, V.D., Malaivijitnond, S., Gotoh, S., Tri, C.Q., Hung, N.V., Hoang, L.V., Trang, T.C. & Hamada, Y. 2009 Report on Present Distribution and Status of Macaques in Vietnam. Laboratory Primate Newsletter 48, 10-14.
157		2004		2008	1	Vietnam	Thon 1b, Sa Sup, Dak Lak	13.0824	107.881	point	682	Son, V.D., Malaivijitnond, S., Gotoh, S., Tri, C.Q., Hung, N.V., Hoang, L.V., Trang, T.C. & Hamada, Y. 2009 Report on Present Distribution and Status of Macaques in Vietnam. Laboratory Primate Newsletter 48, 10-14.
158		2004		2008	1	Vietnam	Thon 1c, Sa Sup, Dak Lak	13.0801	107.881	point	682	Son, V.D., Malaivijitnond, S., Gotoh, S., Tri, C.Q., Hung, N.V., Hoang, L.V., Trang, T.C. & Hamada, Y. 2009 Report on Present Distribution and Status of Macaques in Vietnam. Laboratory Primate Newsletter 48, 10-14.
159		2004		2008	1	Vietnam	Thon 18, Ea Sup, Dak Lak	13.0815	107.891	point	682	Son, V.D., Malaivijitnond, S., Gotoh, S., Tri, C.Q., Hung, N.V., Hoang, L.V., Trang, T.C. & Hamada, Y. 2009 Report on Present Distribution and Status of Macaques in Vietnam. Laboratory Primate Newsletter 48, 10-14.
160		2004		2008	1	Vietnam	Ban Don a, Dak Lak	12.9026	107.797	point	682	Son, V.D., Malaivijitnond, S., Gotoh, S., Tri, C.Q., Hung, N.V., Hoang, L.V., Trang, T.C. & Hamada, Y. 2009 Report on Present Distribution and Status of Macaques in Vietnam. Laboratory Primate Newsletter 48, 10-14.
161		2004		2008	1	Vietnam	Ban Don b, Dak Lak	12.9149	107.818	point	682	Son, V.D., Malaivijitnond, S., Gotoh, S., Tri, C.Q., Hung, N.V., Hoang, L.V., Trang, T.C. & Hamada, Y. 2009 Report on Present Distribution and Status of Macaques in Vietnam. Laboratory Primate Newsletter 48, 10-14.
162		2004		2008	1	Vietnam	Ban Don, Buon Don, Dak Lak	12.8836	107.781	point	682	Son, V.D., Malaivijitnond, S., Gotoh, S., Tri, C.Q., Hung, N.V., Hoang, L.V., Trang, T.C. & Hamada, Y. 2009 Report on Present Distribution and Status of Macaques in Vietnam. Laboratory Primate Newsletter 48, 10-14.
163		2004		2008	1	Vietnam	Buon Don a, Dak Lak	12.8833	107.817	point	682	Son, V.D., Malaivijitnond, S., Gotoh, S., Tri, C.Q., Hung, N.V., Hoang, L.V., Trang, T.C. & Hamada, Y. 2009 Report on Present Distribution and Status of Macaques in Vietnam. Laboratory Primate Newsletter 48, 10-14.
164		2004		2008	1	Vietnam	Khoi 16, Buon Ho, Dak Lak	12.8971	108.262	point	682	Son, V.D., Malaivijitnond, S., Gotoh, S., Tri, C.Q., Hung, N.V., Hoang, L.V., Trang, T.C. & Hamada, Y. 2009 Report on Present Distribution and Status of Macaques in Vietnam. Laboratory Primate Newsletter 48, 10-14.
165		2004		2008	1	Vietnam	Buon Don b, Dak Lak	12.8833	107.817	point	682	Son, V.D., Malaivijitnond, S., Gotoh, S., Tri, C.Q., Hung, N.V., Hoang, L.V., Trang, T.C. & Hamada, Y. 2009 Report on Present Distribution and Status of Macaques in Vietnam. Laboratory Primate Newsletter 48, 10-14.
166		2004		2008	1	Vietnam	Yok Don, Dak Lak	12.8667	107.8	point	682	Son, V.D., Malaivijitnond, S., Gotoh, S., Tri, C.Q., Hung, N.V., Hoang, L.V., Trang, T.C. & Hamada, Y. 2009 Report on Present Distribution and Status of Macaques in Vietnam. Laboratory Primate Newsletter 48, 10-14.
167		2004		2008	1	Vietnam	Krong A, Buon Don, Dak Lak	12.8785	107.797	point	682	Son, V.D., Malaivijitnond, S., Gotoh, S., Tri, C.Q., Hung, N.V., Hoang, L.V., Trang, T.C. & Hamada, Y. 2009 Report on Present Distribution and Status of Macaques in Vietnam. Laboratory Primate Newsletter 48, 10-14.
168		2004		2008	1	Vietnam	Khanh Duong, M'Drak, Dak Lak	12.75	108.767	point	682	Son, V.D., Malaivijitnond, S., Gotoh, S., Tri, C.Q., Hung, N.V., Hoang, L.V., Trang, T.C. & Hamada, Y. 2009 Report on Present Distribution and Status of Macaques in Vietnam. Laboratory Primate Newsletter 48, 10-14.
169		2004		2008	1	Vietnam	Thon 11a, Hoa Phu, Dak Lak	12.6122	107.949	point	682	Son, V.D., Malaivijitnond, S., Gotoh, S., Tri, C.Q., Hung, N.V., Hoang, L.V., Trang, T.C. & Hamada, Y. 2009 Report on Present Distribution and Status of Macaques in Vietnam. Laboratory Primate Newsletter 48, 10-14.
170		2004		2008	1	Vietnam	Thon 11b, Hoa Phu, Dak Lak	12.6009	107.949	point	682	Son, V.D., Malaivijitnond, S., Gotoh, S., Tri, C.Q., Hung, N.V., Hoang, L.V., Trang, T.C. & Hamada, Y. 2009 Report on Present Distribution and Status of Macaques in Vietnam. Laboratory Primate Newsletter 48, 10-14.
171		2004		2008	1	Vietnam	Trinh Nu Fall, Cu Jut, Dak Nong	12.5719	107.904	point	682	Son, V.D., Malaivijitnond, S., Gotoh, S., Tri, C.Q., Hung, N.V., Hoang, L.V., Trang, T.C. & Hamada, Y. 2009 Report on Present Distribution and Status of Macaques in Vietnam. Laboratory Primate Newsletter 48, 10-14.
172		2004		2008	1	Vietnam	Dal Mil, Dak Nong	12.4667	107.583	point	682	Son, V.D., Malaivijitnond, S., Gotoh, S., Tri, C.Q., Hung, N.V., Hoang, L.V., Trang, T.C. & Hamada, Y. 2009 Report on Present Distribution and Status of Macaques in Vietnam. Laboratory Primate Newsletter 48, 10-14.
173		2004		2008	1	Vietnam	Gia Lai Tourist Village, Gia Lai	13.9379	107.999	point	682	Son, V.D., Malaivijitnond, S., Gotoh, S., Tri, C.Q., Hung, N.V., Hoang, L.V., Trang, T.C. & Hamada, Y. 2009 Report on Present Distribution and Status of Macaques in Vietnam. Laboratory Primate Newsletter 48, 10-14.
174		2004		2008	1	Vietnam	Duc Trung, Duc Manh, Dak Mil, Dak Nong	12.4518	107.658	point	682	Son, V.D., Malaivijitnond, S., Gotoh, S., Tri, C.Q., Hung, N.V., Hoang, L.V., Trang, T.C. & Hamada, Y. 2009 Report on Present Distribution and Status of Macaques in Vietnam. Laboratory Primate Newsletter 48, 10-14.
175		2004		2008	1	Vietnam	Minh Doai, Duc Minh, Dak Mil, Dak Nong	12.4348	107.632	point	682	Son, V.D., Malaivijitnond, S., Gotoh, S., Tri, C.Q., Hung, N.V., Hoang, L.V., Trang, T.C. & Hamada, Y. 2009 Report on Present Distribution and Status of Macaques in Vietnam. Laboratory Primate Newsletter 48, 10-14.
176		2004		2008	1	Vietnam	Xuan Loc, Dac Sac, Dak Mil, Dak Nong	12.4223	107.678	point	682	Son, V.D., Malaivijitnond, S., Gotoh, S., Tri, C.Q., Hung, N.V., Hoang, L.V., Trang, T.C. & Hamada, Y. 2009 Report on Present Distribution and Status of Macaques in Vietnam. Laboratory Primate Newsletter 48, 10-14.
177		2004		2008	1	Vietnam	Krong No, Lak, Dak Lak	12.4	108.167	point	682	Son, V.D., Malaivijitnond, S., Gotoh, S., Tri, C.Q., Hung, N.V., Hoang, L.V., Trang, T.C. & Hamada, Y. 2009 Report on Present Distribution and Status of Macaques in Vietnam. Laboratory Primate Newsletter 48, 10-14.
178		2004		2008	1	Vietnam	Chu Yang Sin National Park, Dak Lak	12.2333	108.283	point	682	Son, V.D., Malaivijitnond, S., Gotoh, S., Tri, C.Q., Hung, N.V., Hoang, L.V., Trang, T.C. & Hamada, Y. 2009 Report on Present Distribution and Status of Macaques in Vietnam. Laboratory Primate Newsletter 48, 10-14.
179		2004		2008	1	Vietnam	Bi Dup-Nui Ba National Park, Lam Dong	12.1825	108.68	point	682	Son, V.D., Malaivijitnond, S., Gotoh, S., Tri, C.Q., Hung, N.V., Hoang, L.V., Trang, T.C. & Hamada, Y. 2009 Report on Present Distribution and Status of Macaques in Vietnam. Laboratory Primate Newsletter 48, 10-14.
180		2004		2008	1	Vietnam	Dak Nong Vet Station, Dak Nong	12	107.683	point	682	Son, V.D., Malaivijitnond, S., Gotoh, S., Tri, C.Q., Hung, N.V., Hoang, L.V., Trang, T.C. & Hamada, Y. 2009 Report on Present Distribution and Status of Macaques in Vietnam. Laboratory Primate Newsletter 48, 10-14.
181		2004		2008	1	Vietnam	Da Lat, Lam Dong	11.9333	108.45	point	682	Son, V.D., Malaivijitnond, S., Gotoh, S., Tri, C.Q., Hung, N.V., Hoang, L.V., Trang, T.C. & Hamada, Y. 2009 Report on Present Distribution and Status of Macaques in Vietnam. Laboratory Primate Newsletter 48, 10-14.
182		2004		2008	1	Vietnam	Deo Chuoi, Bao Loc, Lam Dong	11.4496	107.712	point	682	Son, V.D., Malaivijitnond, S., Gotoh, S., Tri, C.Q., Hung, N.V., Hoang, L.V., Trang, T.C. & Hamada, Y. 2009 Report on Present Distribution and Status of Macaques in Vietnam. Laboratory Primate Newsletter 48, 10-14.
183		2004		2008	1	Vietnam	Ba Den Mountain, Tay Ninh	11.3667	106.167	point	682	Son, V.D., Malaivijitnond, S., Gotoh, S., Tri, C.Q., Hung, N.V., Hoang, L.V., Trang, T.C. & Hamada, Y. 2009 Report on Present Distribution and Status of Macaques in Vietnam. Laboratory Primate Newsletter 48, 10-14.
184		2004		2008	1	Vietnam	Ca Mau Zoo, Ca Mau	9.18333	105.133	point	682	Son, V.D., Malaivijitnond, S., Gotoh, S., Tri, C.Q., Hung, N.V., Hoang, L.V., Trang, T.C. & Hamada, Y. 2009 Report on Present Distribution and Status of Macaques in Vietnam. Laboratory Primate Newsletter 48, 10-14.
185		2004		2008	1	Vietnam	Reserve area 184, Ca Mau	8.81667	105.15	point	682	Son, V.D., Malaivijitnond, S., Gotoh, S., Tri, C.Q., Hung, N.V., Hoang, L.V., Trang, T.C. & Hamada, Y. 2009 Report on Present Distribution and Status of Macaques in Vietnam. Laboratory Primate Newsletter 48, 10-14.
186		2004		2008	1	Vietnam	Binh Chau, Ba Ria-Vung Tau	10.5553	107.544	point	682	Son, V.D., Malaivijitnond, S., Gotoh, S., Tri, C.Q., Hung, N.V., Hoang, L.V., Trang, T.C. & Hamada, Y. 2009 Report on Present Distribution and Status of Macaques in Vietnam. Laboratory Primate Newsletter 48, 10-14.
187		2004		2008	1	Vietnam	Con Dao National Park, Ba Ria-Vung Tau	8.68497	106.59	point	682	Son, V.D., Malaivijitnond, S., Gotoh, S., Tri, C.Q., Hung, N.V., Hoang, L.V., Trang, T.C. & Hamada, Y. 2009 Report on Present Distribution and Status of Macaques in Vietnam. Laboratory Primate Newsletter 48, 10-14.
675	1	1982	3	1984	1	Indonesia	LS, Simeulue Island	2.74622	95.9209	point	864	Sugardjito, J., van Schaik, C., Van Noordwijk, M. & Mitrasetia, T. 1989 The population status of the Simeulue monkey (Macaca fascicularis fusca). Am. J. Primatol. 17, 197-207.
676	1	1982	3	1984	1	Indonesia	SEM, Simeulue Island	2.76062	96.0006	point	864	Sugardjito, J., van Schaik, C., Van Noordwijk, M. & Mitrasetia, T. 1989 The population status of the Simeulue monkey (Macaca fascicularis fusca). Am. J. Primatol. 17, 197-207.
677	1	1982	3	1984	1	Indonesia	LB, Simeulue Island	2.596	96.1805	point	864	Sugardjito, J., van Schaik, C., Van Noordwijk, M. & Mitrasetia, T. 1989 The population status of the Simeulue monkey (Macaca fascicularis fusca). Am. J. Primatol. 17, 197-207.
978	7	2009	7	2009	1	Indonesia	Harapan Rainforest	-2.12833	103.375	point	1249	The Gibbon Network; http://www.gibbons.de/main2/03fieldsites/indosumatra.html; accessed 14.7.14
1224	1	2004	1	2004	1	Timor Leste	Lore1	-8.67325	126.962	point	pc	Trainor CR (2014) personal communication	866	Trainor, C. 2010 Timor's fauna influence of scale, history, and land-use on faunal patterning. Australia, Charles Darwin University.
1225	1	2004	1	2004	1	Timor Leste	Lore2	-8.67409	126.96	point	pc	Trainor CR (2014) personal communication	866	Trainor, C. 2010 Timor's fauna influence of scale, history, and land-use on faunal patterning. Australia, Charles Darwin University.
1226	3	2004	3	2004	1	Timor Leste	Legumau1	-8.56726	126.781	point	pc	Trainor CR (2014) personal communication	866	Trainor, C. 2010 Timor's fauna influence of scale, history, and land-use on faunal patterning. Australia, Charles Darwin University.
1227	3	2004	3	2004	1	Timor Leste	Legumau3	-8.56823	126.781	point	pc	Trainor CR (2014) personal communication	866	Trainor, C. 2010 Timor's fauna influence of scale, history, and land-use on faunal patterning. Australia, Charles Darwin University.
1228	4	2004	4	2004	1	Timor Leste	Bauro1	-8.4737	127.086	point	pc	Trainor CR (2014) personal communication	866	Trainor, C. 2010 Timor's fauna influence of scale, history, and land-use on faunal patterning. Australia, Charles Darwin University.
1229	4	2004	4	2004	1	Timor Leste	Bauro5	-8.47635	127.089	point	pc	Trainor CR (2014) personal communication	866	Trainor, C. 2010 Timor's fauna influence of scale, history, and land-use on faunal patterning. Australia, Charles Darwin University.
1230	10	2004	10	2004	1	Timor Leste	Mainina6	-8.47906	127.18	point	pc	Trainor CR (2014) personal communication	866	Trainor, C. 2010 Timor's fauna influence of scale, history, and land-use on faunal patterning. Australia, Charles Darwin University.
[truncated: 126 more rows]

## Sheet: nemestrina
Record_id	Start_month	Start_year	End_month	End_year	Presence	Country	Site_name	Latitude	Longitude	Geometry_type	Source1_ID	Source1	Source2_ID	Source2
[truncated: 1,071 more rows]

[truncated: 1 more sheets: leonina]
