# Supplementary material for: Predicting the geographical distributions of the macaque hosts and mosquito vectors of Plasmodium knowlesi malaria in forested and non-forested areas
Source: Parasit Vectors. 2016 Apr 28;9:242. doi: 10.1186/s13071-016-1527-0 (PMC4850754; doi:10.1186/s13071-016-1527-0)
Supplement: Additional file 8: — Macaca nemestrina data. Each record of M. nemestrina occurrence is provided with a location and date. Duplicate records within a calendar year have been removed. Locations are classed as points (defined as <25 km2) or polygons (defined as >25 km2). (XLSX 130 kb) [file 13071_2016_1527_MOESM8_ESM.xlsx]

## Sheet: Sheet1
Record_id	Start_month	Start_year	End_month	End_year	Presence	Country	Site_name	Latitude	Longitude	Geometry_type	Release_status	Source1_ID	Source1	Source1_type	Source2_ID	Source2	Source2_type
3	2	2001	2	2001	1	Indonesia	Bukit Barisan Selatan National Park, Sumatra, camera1	-5.93154	104.579	point	permission to release	pc	O'Brien, T.G. and Kinnaird, M.F. (2012) personal communication	pers_comm	48	O'Brien, T.G., Kinnaird, M.F. & Wibisono, H.T. 2003 Crouching tigers, hidden prey: Sumatran tiger and prey populations in a tropical forest landscape. Anim. Conserv. 6, 131-139. (doi:10.1017/s1367943003003172).	peer_rev_pub
4	11	1998	12	1998	1	Indonesia	Bukit Barisan Selatan National Park, Sumatra, camera2	-5.90744	104.657	point	permission to release	pc	O'Brien, T.G. and Kinnaird, M.F. (2012) personal communication	pers_comm	48	O'Brien, T.G., Kinnaird, M.F. & Wibisono, H.T. 2003 Crouching tigers, hidden prey: Sumatran tiger and prey populations in a tropical forest landscape. Anim. Conserv. 6, 131-139. (doi:10.1017/s1367943003003172).	peer_rev_pub
5	11	1998	12	1998	1	Indonesia	Bukit Barisan Selatan National Park, Sumatra, camera3	-5.90616	104.623	point	permission to release	pc	O'Brien, T.G. and Kinnaird, M.F. (2012) personal communication	pers_comm	48	O'Brien, T.G., Kinnaird, M.F. & Wibisono, H.T. 2003 Crouching tigers, hidden prey: Sumatran tiger and prey populations in a tropical forest landscape. Anim. Conserv. 6, 131-139. (doi:10.1017/s1367943003003172).	peer_rev_pub
6	4	2002	5	2002	1	Indonesia	Bukit Barisan Selatan National Park, Sumatra, camera4	-5.90605	104.663	point	permission to release	pc	O'Brien, T.G. and Kinnaird, M.F. (2012) personal communication	pers_comm	48	O'Brien, T.G., Kinnaird, M.F. & Wibisono, H.T. 2003 Crouching tigers, hidden prey: Sumatran tiger and prey populations in a tropical forest landscape. Anim. Conserv. 6, 131-139. (doi:10.1017/s1367943003003172).	peer_rev_pub
7	4	2002	4	2002	1	Indonesia	Bukit Barisan Selatan National Park, Sumatra, camera5	-5.90494	104.575	point	permission to release	pc	O'Brien, T.G. and Kinnaird, M.F. (2012) personal communication	pers_comm	48	O'Brien, T.G., Kinnaird, M.F. & Wibisono, H.T. 2003 Crouching tigers, hidden prey: Sumatran tiger and prey populations in a tropical forest landscape. Anim. Conserv. 6, 131-139. (doi:10.1017/s1367943003003172).	peer_rev_pub
8	12	1998	12	1998	1	Indonesia	Bukit Barisan Selatan National Park, Sumatra, camera6	-5.90329	104.672	point	permission to release	pc	O'Brien, T.G. and Kinnaird, M.F. (2012) personal communication	pers_comm	48	O'Brien, T.G., Kinnaird, M.F. & Wibisono, H.T. 2003 Crouching tigers, hidden prey: Sumatran tiger and prey populations in a tropical forest landscape. Anim. Conserv. 6, 131-139. (doi:10.1017/s1367943003003172).	peer_rev_pub
9	12	1998	12	1998	1	Indonesia	Bukit Barisan Selatan National Park, Sumatra, camera7	-5.90297	104.597	point	permission to release	pc	O'Brien, T.G. and Kinnaird, M.F. (2012) personal communication	pers_comm	48	O'Brien, T.G., Kinnaird, M.F. & Wibisono, H.T. 2003 Crouching tigers, hidden prey: Sumatran tiger and prey populations in a tropical forest landscape. Anim. Conserv. 6, 131-139. (doi:10.1017/s1367943003003172).	peer_rev_pub
10	4	2002	4	2002	1	Indonesia	Bukit Barisan Selatan National Park, Sumatra, camera8	-5.90277	104.671	point	permission to release	pc	O'Brien, T.G. and Kinnaird, M.F. (2012) personal communication	pers_comm	48	O'Brien, T.G., Kinnaird, M.F. & Wibisono, H.T. 2003 Crouching tigers, hidden prey: Sumatran tiger and prey populations in a tropical forest landscape. Anim. Conserv. 6, 131-139. (doi:10.1017/s1367943003003172).	peer_rev_pub
11	11	1998	12	1998	1	Indonesia	Bukit Barisan Selatan National Park, Sumatra, camera9	-5.90182	104.632	point	permission to release	pc	O'Brien, T.G. and Kinnaird, M.F. (2012) personal communication	pers_comm	48	O'Brien, T.G., Kinnaird, M.F. & Wibisono, H.T. 2003 Crouching tigers, hidden prey: Sumatran tiger and prey populations in a tropical forest landscape. Anim. Conserv. 6, 131-139. (doi:10.1017/s1367943003003172).	peer_rev_pub
12	11	1998	12	1998	1	Indonesia	Bukit Barisan Selatan National Park, Sumatra, camera10	-5.90158	104.679	point	permission to release	pc	O'Brien, T.G. and Kinnaird, M.F. (2012) personal communication	pers_comm	48	O'Brien, T.G., Kinnaird, M.F. & Wibisono, H.T. 2003 Crouching tigers, hidden prey: Sumatran tiger and prey populations in a tropical forest landscape. Anim. Conserv. 6, 131-139. (doi:10.1017/s1367943003003172).	peer_rev_pub
13	12	1998	12	1998	1	Indonesia	Bukit Barisan Selatan National Park, Sumatra, camera11	-5.90048	104.665	point	permission to release	pc	O'Brien, T.G. and Kinnaird, M.F. (2012) personal communication	pers_comm	48	O'Brien, T.G., Kinnaird, M.F. & Wibisono, H.T. 2003 Crouching tigers, hidden prey: Sumatran tiger and prey populations in a tropical forest landscape. Anim. Conserv. 6, 131-139. (doi:10.1017/s1367943003003172).	peer_rev_pub
14	4	2002	4	2002	1	Indonesia	Bukit Barisan Selatan National Park, Sumatra, camera12	-5.89957	104.681	point	permission to release	pc	O'Brien, T.G. and Kinnaird, M.F. (2012) personal communication	pers_comm	48	O'Brien, T.G., Kinnaird, M.F. & Wibisono, H.T. 2003 Crouching tigers, hidden prey: Sumatran tiger and prey populations in a tropical forest landscape. Anim. Conserv. 6, 131-139. (doi:10.1017/s1367943003003172).	peer_rev_pub
15	10	2004	10	2004	1	Indonesia	Bukit Barisan Selatan National Park, Sumatra, camera13	-5.89951	104.635	point	permission to release	pc	O'Brien, T.G. and Kinnaird, M.F. (2012) personal communication	pers_comm	48	O'Brien, T.G., Kinnaird, M.F. & Wibisono, H.T. 2003 Crouching tigers, hidden prey: Sumatran tiger and prey populations in a tropical forest landscape. Anim. Conserv. 6, 131-139. (doi:10.1017/s1367943003003172).	peer_rev_pub
16	12	1998	12	1998	1	Indonesia	Bukit Barisan Selatan National Park, Sumatra, camera14	-5.89948	104.644	point	permission to release	pc	O'Brien, T.G. and Kinnaird, M.F. (2012) personal communication	pers_comm	48	O'Brien, T.G., Kinnaird, M.F. & Wibisono, H.T. 2003 Crouching tigers, hidden prey: Sumatran tiger and prey populations in a tropical forest landscape. Anim. Conserv. 6, 131-139. (doi:10.1017/s1367943003003172).	peer_rev_pub
17	11	1998	11	1998	1	Indonesia	Bukit Barisan Selatan National Park, Sumatra, camera15	-5.89929	104.64	point	permission to release	pc	O'Brien, T.G. and Kinnaird, M.F. (2012) personal communication	pers_comm	48	O'Brien, T.G., Kinnaird, M.F. & Wibisono, H.T. 2003 Crouching tigers, hidden prey: Sumatran tiger and prey populations in a tropical forest landscape. Anim. Conserv. 6, 131-139. (doi:10.1017/s1367943003003172).	peer_rev_pub
18	4	2002	5	2002	1	Indonesia	Bukit Barisan Selatan National Park, Sumatra, camera16	-5.89881	104.629	point	permission to release	pc	O'Brien, T.G. and Kinnaird, M.F. (2012) personal communication	pers_comm	48	O'Brien, T.G., Kinnaird, M.F. & Wibisono, H.T. 2003 Crouching tigers, hidden prey: Sumatran tiger and prey populations in a tropical forest landscape. Anim. Conserv. 6, 131-139. (doi:10.1017/s1367943003003172).	peer_rev_pub
19	7	2003	7	2003	1	Indonesia	Bukit Barisan Selatan National Park, Sumatra, camera17	-5.89837	104.633	point	permission to release	pc	O'Brien, T.G. and Kinnaird, M.F. (2012) personal communication	pers_comm	48	O'Brien, T.G., Kinnaird, M.F. & Wibisono, H.T. 2003 Crouching tigers, hidden prey: Sumatran tiger and prey populations in a tropical forest landscape. Anim. Conserv. 6, 131-139. (doi:10.1017/s1367943003003172).	peer_rev_pub
20	1	2001	1	2001	1	Indonesia	Bukit Barisan Selatan National Park, Sumatra, camera18	-5.89712	104.643	point	permission to release	pc	O'Brien, T.G. and Kinnaird, M.F. (2012) personal communication	pers_comm	48	O'Brien, T.G., Kinnaird, M.F. & Wibisono, H.T. 2003 Crouching tigers, hidden prey: Sumatran tiger and prey populations in a tropical forest landscape. Anim. Conserv. 6, 131-139. (doi:10.1017/s1367943003003172).	peer_rev_pub
21	7	2003	7	2003	1	Indonesia	Bukit Barisan Selatan National Park, Sumatra, camera19	-5.89672	104.628	point	permission to release	pc	O'Brien, T.G. and Kinnaird, M.F. (2012) personal communication	pers_comm	48	O'Brien, T.G., Kinnaird, M.F. & Wibisono, H.T. 2003 Crouching tigers, hidden prey: Sumatran tiger and prey populations in a tropical forest landscape. Anim. Conserv. 6, 131-139. (doi:10.1017/s1367943003003172).	peer_rev_pub
22	12	1998	12	1998	1	Indonesia	Bukit Barisan Selatan National Park, Sumatra, camera20	-5.89667	104.64	point	permission to release	pc	O'Brien, T.G. and Kinnaird, M.F. (2012) personal communication	pers_comm	48	O'Brien, T.G., Kinnaird, M.F. & Wibisono, H.T. 2003 Crouching tigers, hidden prey: Sumatran tiger and prey populations in a tropical forest landscape. Anim. Conserv. 6, 131-139. (doi:10.1017/s1367943003003172).	peer_rev_pub
23	4	2002	5	2002	1	Indonesia	Bukit Barisan Selatan National Park, Sumatra, camera21	-5.89627	104.605	point	permission to release	pc	O'Brien, T.G. and Kinnaird, M.F. (2012) personal communication	pers_comm	48	O'Brien, T.G., Kinnaird, M.F. & Wibisono, H.T. 2003 Crouching tigers, hidden prey: Sumatran tiger and prey populations in a tropical forest landscape. Anim. Conserv. 6, 131-139. (doi:10.1017/s1367943003003172).	peer_rev_pub
24	9	2004	9	2004	1	Indonesia	Bukit Barisan Selatan National Park, Sumatra, camera22	-5.89454	104.649	point	permission to release	pc	O'Brien, T.G. and Kinnaird, M.F. (2012) personal communication	pers_comm	48	O'Brien, T.G., Kinnaird, M.F. & Wibisono, H.T. 2003 Crouching tigers, hidden prey: Sumatran tiger and prey populations in a tropical forest landscape. Anim. Conserv. 6, 131-139. (doi:10.1017/s1367943003003172).	peer_rev_pub
25	9	2004	10	2004	1	Indonesia	Bukit Barisan Selatan National Park, Sumatra, camera23	-5.89422	104.618	point	permission to release	pc	O'Brien, T.G. and Kinnaird, M.F. (2012) personal communication	pers_comm	48	O'Brien, T.G., Kinnaird, M.F. & Wibisono, H.T. 2003 Crouching tigers, hidden prey: Sumatran tiger and prey populations in a tropical forest landscape. Anim. Conserv. 6, 131-139. (doi:10.1017/s1367943003003172).	peer_rev_pub
26	11	1998	11	1998	1	Indonesia	Bukit Barisan Selatan National Park, Sumatra, camera24	-5.89388	104.658	point	permission to release	pc	O'Brien, T.G. and Kinnaird, M.F. (2012) personal communication	pers_comm	48	O'Brien, T.G., Kinnaird, M.F. & Wibisono, H.T. 2003 Crouching tigers, hidden prey: Sumatran tiger and prey populations in a tropical forest landscape. Anim. Conserv. 6, 131-139. (doi:10.1017/s1367943003003172).	peer_rev_pub
27	11	1998	11	1998	1	Indonesia	Bukit Barisan Selatan National Park, Sumatra, camera25	-5.89388	104.668	point	permission to release	pc	O'Brien, T.G. and Kinnaird, M.F. (2012) personal communication	pers_comm	48	O'Brien, T.G., Kinnaird, M.F. & Wibisono, H.T. 2003 Crouching tigers, hidden prey: Sumatran tiger and prey populations in a tropical forest landscape. Anim. Conserv. 6, 131-139. (doi:10.1017/s1367943003003172).	peer_rev_pub
28	12	1998	12	1998	1	Indonesia	Bukit Barisan Selatan National Park, Sumatra, camera26	-5.89378	104.645	point	permission to release	pc	O'Brien, T.G. and Kinnaird, M.F. (2012) personal communication	pers_comm	48	O'Brien, T.G., Kinnaird, M.F. & Wibisono, H.T. 2003 Crouching tigers, hidden prey: Sumatran tiger and prey populations in a tropical forest landscape. Anim. Conserv. 6, 131-139. (doi:10.1017/s1367943003003172).	peer_rev_pub
29	6	2003	7	2003	1	Indonesia	Bukit Barisan Selatan National Park, Sumatra, camera27	-5.8935	104.663	point	permission to release	pc	O'Brien, T.G. and Kinnaird, M.F. (2012) personal communication	pers_comm	48	O'Brien, T.G., Kinnaird, M.F. & Wibisono, H.T. 2003 Crouching tigers, hidden prey: Sumatran tiger and prey populations in a tropical forest landscape. Anim. Conserv. 6, 131-139. (doi:10.1017/s1367943003003172).	peer_rev_pub
30	1	2001	1	2001	1	Indonesia	Bukit Barisan Selatan National Park, Sumatra, camera28	-5.89331	104.618	point	permission to release	pc	O'Brien, T.G. and Kinnaird, M.F. (2012) personal communication	pers_comm	48	O'Brien, T.G., Kinnaird, M.F. & Wibisono, H.T. 2003 Crouching tigers, hidden prey: Sumatran tiger and prey populations in a tropical forest landscape. Anim. Conserv. 6, 131-139. (doi:10.1017/s1367943003003172).	peer_rev_pub
31	6	2003	7	2003	1	Indonesia	Bukit Barisan Selatan National Park, Sumatra, camera29	-5.89315	104.594	point	permission to release	pc	O'Brien, T.G. and Kinnaird, M.F. (2012) personal communication	pers_comm	48	O'Brien, T.G., Kinnaird, M.F. & Wibisono, H.T. 2003 Crouching tigers, hidden prey: Sumatran tiger and prey populations in a tropical forest landscape. Anim. Conserv. 6, 131-139. (doi:10.1017/s1367943003003172).	peer_rev_pub
32	11	1998	11	1998	1	Indonesia	Bukit Barisan Selatan National Park, Sumatra, camera30	-5.89302	104.6	point	permission to release	pc	O'Brien, T.G. and Kinnaird, M.F. (2012) personal communication	pers_comm	48	O'Brien, T.G., Kinnaird, M.F. & Wibisono, H.T. 2003 Crouching tigers, hidden prey: Sumatran tiger and prey populations in a tropical forest landscape. Anim. Conserv. 6, 131-139. (doi:10.1017/s1367943003003172).	peer_rev_pub
33	5	2002	5	2002	1	Indonesia	Bukit Barisan Selatan National Park, Sumatra, camera31	-5.89244	104.671	point	permission to release	pc	O'Brien, T.G. and Kinnaird, M.F. (2012) personal communication	pers_comm	48	O'Brien, T.G., Kinnaird, M.F. & Wibisono, H.T. 2003 Crouching tigers, hidden prey: Sumatran tiger and prey populations in a tropical forest landscape. Anim. Conserv. 6, 131-139. (doi:10.1017/s1367943003003172).	peer_rev_pub
34	11	1998	12	1998	1	Indonesia	Bukit Barisan Selatan National Park, Sumatra, camera32	-5.89232	104.626	point	permission to release	pc	O'Brien, T.G. and Kinnaird, M.F. (2012) personal communication	pers_comm	48	O'Brien, T.G., Kinnaird, M.F. & Wibisono, H.T. 2003 Crouching tigers, hidden prey: Sumatran tiger and prey populations in a tropical forest landscape. Anim. Conserv. 6, 131-139. (doi:10.1017/s1367943003003172).	peer_rev_pub
35	11	1998	11	1998	1	Indonesia	Bukit Barisan Selatan National Park, Sumatra, camera33	-5.89213	104.618	point	permission to release	pc	O'Brien, T.G. and Kinnaird, M.F. (2012) personal communication	pers_comm	48	O'Brien, T.G., Kinnaird, M.F. & Wibisono, H.T. 2003 Crouching tigers, hidden prey: Sumatran tiger and prey populations in a tropical forest landscape. Anim. Conserv. 6, 131-139. (doi:10.1017/s1367943003003172).	peer_rev_pub
36	11	1998	12	1998	1	Indonesia	Bukit Barisan Selatan National Park, Sumatra, camera34	-5.89204	104.619	point	permission to release	pc	O'Brien, T.G. and Kinnaird, M.F. (2012) personal communication	pers_comm	48	O'Brien, T.G., Kinnaird, M.F. & Wibisono, H.T. 2003 Crouching tigers, hidden prey: Sumatran tiger and prey populations in a tropical forest landscape. Anim. Conserv. 6, 131-139. (doi:10.1017/s1367943003003172).	peer_rev_pub
37	7	2003	7	2003	1	Indonesia	Bukit Barisan Selatan National Park, Sumatra, camera35	-5.89165	104.604	point	permission to release	pc	O'Brien, T.G. and Kinnaird, M.F. (2012) personal communication	pers_comm	48	O'Brien, T.G., Kinnaird, M.F. & Wibisono, H.T. 2003 Crouching tigers, hidden prey: Sumatran tiger and prey populations in a tropical forest landscape. Anim. Conserv. 6, 131-139. (doi:10.1017/s1367943003003172).	peer_rev_pub
38	7	2003	7	2003	1	Indonesia	Bukit Barisan Selatan National Park, Sumatra, camera36	-5.89052	104.604	point	permission to release	pc	O'Brien, T.G. and Kinnaird, M.F. (2012) personal communication	pers_comm	48	O'Brien, T.G., Kinnaird, M.F. & Wibisono, H.T. 2003 Crouching tigers, hidden prey: Sumatran tiger and prey populations in a tropical forest landscape. Anim. Conserv. 6, 131-139. (doi:10.1017/s1367943003003172).	peer_rev_pub
39	11	1998	11	1998	1	Indonesia	Bukit Barisan Selatan National Park, Sumatra, camera37	-5.8898	104.657	point	permission to release	pc	O'Brien, T.G. and Kinnaird, M.F. (2012) personal communication	pers_comm	48	O'Brien, T.G., Kinnaird, M.F. & Wibisono, H.T. 2003 Crouching tigers, hidden prey: Sumatran tiger and prey populations in a tropical forest landscape. Anim. Conserv. 6, 131-139. (doi:10.1017/s1367943003003172).	peer_rev_pub
40	6	2003	6	2003	1	Indonesia	Bukit Barisan Selatan National Park, Sumatra, camera38	-5.88938	104.615	point	permission to release	pc	O'Brien, T.G. and Kinnaird, M.F. (2012) personal communication	pers_comm	48	O'Brien, T.G., Kinnaird, M.F. & Wibisono, H.T. 2003 Crouching tigers, hidden prey: Sumatran tiger and prey populations in a tropical forest landscape. Anim. Conserv. 6, 131-139. (doi:10.1017/s1367943003003172).	peer_rev_pub
41	7	2003	7	2003	1	Indonesia	Bukit Barisan Selatan National Park, Sumatra, camera39	-5.88934	104.651	point	permission to release	pc	O'Brien, T.G. and Kinnaird, M.F. (2012) personal communication	pers_comm	48	O'Brien, T.G., Kinnaird, M.F. & Wibisono, H.T. 2003 Crouching tigers, hidden prey: Sumatran tiger and prey populations in a tropical forest landscape. Anim. Conserv. 6, 131-139. (doi:10.1017/s1367943003003172).	peer_rev_pub
42	10	2004	10	2004	1	Indonesia	Bukit Barisan Selatan National Park, Sumatra, camera40	-5.88751	104.627	point	permission to release	pc	O'Brien, T.G. and Kinnaird, M.F. (2012) personal communication	pers_comm	48	O'Brien, T.G., Kinnaird, M.F. & Wibisono, H.T. 2003 Crouching tigers, hidden prey: Sumatran tiger and prey populations in a tropical forest landscape. Anim. Conserv. 6, 131-139. (doi:10.1017/s1367943003003172).	peer_rev_pub
43	9	2004	9	2004	1	Indonesia	Bukit Barisan Selatan National Park, Sumatra, camera41	-5.88619	104.639	point	permission to release	pc	O'Brien, T.G. and Kinnaird, M.F. (2012) personal communication	pers_comm	48	O'Brien, T.G., Kinnaird, M.F. & Wibisono, H.T. 2003 Crouching tigers, hidden prey: Sumatran tiger and prey populations in a tropical forest landscape. Anim. Conserv. 6, 131-139. (doi:10.1017/s1367943003003172).	peer_rev_pub
44	10	2004	10	2004	1	Indonesia	Bukit Barisan Selatan National Park, Sumatra, camera42	-5.88534	104.672	point	permission to release	pc	O'Brien, T.G. and Kinnaird, M.F. (2012) personal communication	pers_comm	48	O'Brien, T.G., Kinnaird, M.F. & Wibisono, H.T. 2003 Crouching tigers, hidden prey: Sumatran tiger and prey populations in a tropical forest landscape. Anim. Conserv. 6, 131-139. (doi:10.1017/s1367943003003172).	peer_rev_pub
45	10	2004	10	2004	1	Indonesia	Bukit Barisan Selatan National Park, Sumatra, camera43	-5.88419	104.615	point	permission to release	pc	O'Brien, T.G. and Kinnaird, M.F. (2012) personal communication	pers_comm	48	O'Brien, T.G., Kinnaird, M.F. & Wibisono, H.T. 2003 Crouching tigers, hidden prey: Sumatran tiger and prey populations in a tropical forest landscape. Anim. Conserv. 6, 131-139. (doi:10.1017/s1367943003003172).	peer_rev_pub
46	10	2004	10	2004	1	Indonesia	Bukit Barisan Selatan National Park, Sumatra, camera44	-5.88358	104.608	point	permission to release	pc	O'Brien, T.G. and Kinnaird, M.F. (2012) personal communication	pers_comm	48	O'Brien, T.G., Kinnaird, M.F. & Wibisono, H.T. 2003 Crouching tigers, hidden prey: Sumatran tiger and prey populations in a tropical forest landscape. Anim. Conserv. 6, 131-139. (doi:10.1017/s1367943003003172).	peer_rev_pub
47	1	2001	1	2001	1	Indonesia	Bukit Barisan Selatan National Park, Sumatra, camera45	-5.82232	104.536	point	permission to release	pc	O'Brien, T.G. and Kinnaird, M.F. (2012) personal communication	pers_comm	48	O'Brien, T.G., Kinnaird, M.F. & Wibisono, H.T. 2003 Crouching tigers, hidden prey: Sumatran tiger and prey populations in a tropical forest landscape. Anim. Conserv. 6, 131-139. (doi:10.1017/s1367943003003172).	peer_rev_pub
48	7	2002	7	2002	1	Indonesia	Bukit Barisan Selatan National Park, Sumatra, camera46	-5.79513	104.581	point	permission to release	pc	O'Brien, T.G. and Kinnaird, M.F. (2012) personal communication	pers_comm	48	O'Brien, T.G., Kinnaird, M.F. & Wibisono, H.T. 2003 Crouching tigers, hidden prey: Sumatran tiger and prey populations in a tropical forest landscape. Anim. Conserv. 6, 131-139. (doi:10.1017/s1367943003003172).	peer_rev_pub
49	6	2002	7	2002	1	Indonesia	Bukit Barisan Selatan National Park, Sumatra, camera47	-5.79155	104.565	point	permission to release	pc	O'Brien, T.G. and Kinnaird, M.F. (2012) personal communication	pers_comm	48	O'Brien, T.G., Kinnaird, M.F. & Wibisono, H.T. 2003 Crouching tigers, hidden prey: Sumatran tiger and prey populations in a tropical forest landscape. Anim. Conserv. 6, 131-139. (doi:10.1017/s1367943003003172).	peer_rev_pub
50	6	2002	6	2002	1	Indonesia	Bukit Barisan Selatan National Park, Sumatra, camera48	-5.789	104.585	point	permission to release	pc	O'Brien, T.G. and Kinnaird, M.F. (2012) personal communication	pers_comm	48	O'Brien, T.G., Kinnaird, M.F. & Wibisono, H.T. 2003 Crouching tigers, hidden prey: Sumatran tiger and prey populations in a tropical forest landscape. Anim. Conserv. 6, 131-139. (doi:10.1017/s1367943003003172).	peer_rev_pub
51	8	2003	8	2003	1	Indonesia	Bukit Barisan Selatan National Park, Sumatra, camera49	-5.78871	104.598	point	permission to release	pc	O'Brien, T.G. and Kinnaird, M.F. (2012) personal communication	pers_comm	48	O'Brien, T.G., Kinnaird, M.F. & Wibisono, H.T. 2003 Crouching tigers, hidden prey: Sumatran tiger and prey populations in a tropical forest landscape. Anim. Conserv. 6, 131-139. (doi:10.1017/s1367943003003172).	peer_rev_pub
52	1	1999	1	1999	1	Indonesia	Bukit Barisan Selatan National Park, Sumatra, camera50	-5.7881	104.615	point	permission to release	pc	O'Brien, T.G. and Kinnaird, M.F. (2012) personal communication	pers_comm	48	O'Brien, T.G., Kinnaird, M.F. & Wibisono, H.T. 2003 Crouching tigers, hidden prey: Sumatran tiger and prey populations in a tropical forest landscape. Anim. Conserv. 6, 131-139. (doi:10.1017/s1367943003003172).	peer_rev_pub
53	12	2000	12	2000	1	Indonesia	Bukit Barisan Selatan National Park, Sumatra, camera51	-5.78742	104.549	point	permission to release	pc	O'Brien, T.G. and Kinnaird, M.F. (2012) personal communication	pers_comm	48	O'Brien, T.G., Kinnaird, M.F. & Wibisono, H.T. 2003 Crouching tigers, hidden prey: Sumatran tiger and prey populations in a tropical forest landscape. Anim. Conserv. 6, 131-139. (doi:10.1017/s1367943003003172).	peer_rev_pub
54	12	2000	12	2000	1	Indonesia	Bukit Barisan Selatan National Park, Sumatra, camera52	-5.78691	104.6	point	permission to release	pc	O'Brien, T.G. and Kinnaird, M.F. (2012) personal communication	pers_comm	48	O'Brien, T.G., Kinnaird, M.F. & Wibisono, H.T. 2003 Crouching tigers, hidden prey: Sumatran tiger and prey populations in a tropical forest landscape. Anim. Conserv. 6, 131-139. (doi:10.1017/s1367943003003172).	peer_rev_pub
55	12	1998	1	1999	1	Indonesia	Bukit Barisan Selatan National Park, Sumatra, camera53	-5.78609	104.584	point	permission to release	pc	O'Brien, T.G. and Kinnaird, M.F. (2012) personal communication	pers_comm	48	O'Brien, T.G., Kinnaird, M.F. & Wibisono, H.T. 2003 Crouching tigers, hidden prey: Sumatran tiger and prey populations in a tropical forest landscape. Anim. Conserv. 6, 131-139. (doi:10.1017/s1367943003003172).	peer_rev_pub
56	8	2003	8	2003	1	Indonesia	Bukit Barisan Selatan National Park, Sumatra, camera54	-5.78512	104.607	point	permission to release	pc	O'Brien, T.G. and Kinnaird, M.F. (2012) personal communication	pers_comm	48	O'Brien, T.G., Kinnaird, M.F. & Wibisono, H.T. 2003 Crouching tigers, hidden prey: Sumatran tiger and prey populations in a tropical forest landscape. Anim. Conserv. 6, 131-139. (doi:10.1017/s1367943003003172).	peer_rev_pub
57	6	2002	6	2002	1	Indonesia	Bukit Barisan Selatan National Park, Sumatra, camera55	-5.78496	104.58	point	permission to release	pc	O'Brien, T.G. and Kinnaird, M.F. (2012) personal communication	pers_comm	48	O'Brien, T.G., Kinnaird, M.F. & Wibisono, H.T. 2003 Crouching tigers, hidden prey: Sumatran tiger and prey populations in a tropical forest landscape. Anim. Conserv. 6, 131-139. (doi:10.1017/s1367943003003172).	peer_rev_pub
58	8	2003	8	2003	1	Indonesia	Bukit Barisan Selatan National Park, Sumatra, camera56	-5.78495	104.583	point	permission to release	pc	O'Brien, T.G. and Kinnaird, M.F. (2012) personal communication	pers_comm	48	O'Brien, T.G., Kinnaird, M.F. & Wibisono, H.T. 2003 Crouching tigers, hidden prey: Sumatran tiger and prey populations in a tropical forest landscape. Anim. Conserv. 6, 131-139. (doi:10.1017/s1367943003003172).	peer_rev_pub
59	11	2004	11	2004	1	Indonesia	Bukit Barisan Selatan National Park, Sumatra, camera57	-5.78413	104.552	point	permission to release	pc	O'Brien, T.G. and Kinnaird, M.F. (2012) personal communication	pers_comm	48	O'Brien, T.G., Kinnaird, M.F. & Wibisono, H.T. 2003 Crouching tigers, hidden prey: Sumatran tiger and prey populations in a tropical forest landscape. Anim. Conserv. 6, 131-139. (doi:10.1017/s1367943003003172).	peer_rev_pub
60	6	2002	6	2002	1	Indonesia	Bukit Barisan Selatan National Park, Sumatra, camera58	-5.7832	104.616	point	permission to release	pc	O'Brien, T.G. and Kinnaird, M.F. (2012) personal communication	pers_comm	48	O'Brien, T.G., Kinnaird, M.F. & Wibisono, H.T. 2003 Crouching tigers, hidden prey: Sumatran tiger and prey populations in a tropical forest landscape. Anim. Conserv. 6, 131-139. (doi:10.1017/s1367943003003172).	peer_rev_pub
61	11	2004	11	2004	1	Indonesia	Bukit Barisan Selatan National Park, Sumatra, camera59	-5.78273	104.59	point	permission to release	pc	O'Brien, T.G. and Kinnaird, M.F. (2012) personal communication	pers_comm	48	O'Brien, T.G., Kinnaird, M.F. & Wibisono, H.T. 2003 Crouching tigers, hidden prey: Sumatran tiger and prey populations in a tropical forest landscape. Anim. Conserv. 6, 131-139. (doi:10.1017/s1367943003003172).	peer_rev_pub
62	11	2004	11	2004	1	Indonesia	Bukit Barisan Selatan National Park, Sumatra, camera60	-5.78252	104.544	point	permission to release	pc	O'Brien, T.G. and Kinnaird, M.F. (2012) personal communication	pers_comm	48	O'Brien, T.G., Kinnaird, M.F. & Wibisono, H.T. 2003 Crouching tigers, hidden prey: Sumatran tiger and prey populations in a tropical forest landscape. Anim. Conserv. 6, 131-139. (doi:10.1017/s1367943003003172).	peer_rev_pub
63	1	1999	1	1999	1	Indonesia	Bukit Barisan Selatan National Park, Sumatra, camera61	-5.78214	104.627	point	permission to release	pc	O'Brien, T.G. and Kinnaird, M.F. (2012) personal communication	pers_comm	48	O'Brien, T.G., Kinnaird, M.F. & Wibisono, H.T. 2003 Crouching tigers, hidden prey: Sumatran tiger and prey populations in a tropical forest landscape. Anim. Conserv. 6, 131-139. (doi:10.1017/s1367943003003172).	peer_rev_pub
64	9	2003	9	2003	1	Indonesia	Bukit Barisan Selatan National Park, Sumatra, camera62	-5.78084	104.6	point	permission to release	pc	O'Brien, T.G. and Kinnaird, M.F. (2012) personal communication	pers_comm	48	O'Brien, T.G., Kinnaird, M.F. & Wibisono, H.T. 2003 Crouching tigers, hidden prey: Sumatran tiger and prey populations in a tropical forest landscape. Anim. Conserv. 6, 131-139. (doi:10.1017/s1367943003003172).	peer_rev_pub
65	1	1999	1	1999	1	Indonesia	Bukit Barisan Selatan National Park, Sumatra, camera63	-5.77861	104.623	point	permission to release	pc	O'Brien, T.G. and Kinnaird, M.F. (2012) personal communication	pers_comm	48	O'Brien, T.G., Kinnaird, M.F. & Wibisono, H.T. 2003 Crouching tigers, hidden prey: Sumatran tiger and prey populations in a tropical forest landscape. Anim. Conserv. 6, 131-139. (doi:10.1017/s1367943003003172).	peer_rev_pub
66	8	2003	8	2003	1	Indonesia	Bukit Barisan Selatan National Park, Sumatra, camera64	-5.77785	104.575	point	permission to release	pc	O'Brien, T.G. and Kinnaird, M.F. (2012) personal communication	pers_comm	48	O'Brien, T.G., Kinnaird, M.F. & Wibisono, H.T. 2003 Crouching tigers, hidden prey: Sumatran tiger and prey populations in a tropical forest landscape. Anim. Conserv. 6, 131-139. (doi:10.1017/s1367943003003172).	peer_rev_pub
67	1	1999	1	1999	1	Indonesia	Bukit Barisan Selatan National Park, Sumatra, camera65	-5.77776	104.575	point	permission to release	pc	O'Brien, T.G. and Kinnaird, M.F. (2012) personal communication	pers_comm	48	O'Brien, T.G., Kinnaird, M.F. & Wibisono, H.T. 2003 Crouching tigers, hidden prey: Sumatran tiger and prey populations in a tropical forest landscape. Anim. Conserv. 6, 131-139. (doi:10.1017/s1367943003003172).	peer_rev_pub
68	11	2004	11	2004	1	Indonesia	Bukit Barisan Selatan National Park, Sumatra, camera66	-5.77757	104.555	point	permission to release	pc	O'Brien, T.G. and Kinnaird, M.F. (2012) personal communication	pers_comm	48	O'Brien, T.G., Kinnaird, M.F. & Wibisono, H.T. 2003 Crouching tigers, hidden prey: Sumatran tiger and prey populations in a tropical forest landscape. Anim. Conserv. 6, 131-139. (doi:10.1017/s1367943003003172).	peer_rev_pub
69	1	1999	1	1999	1	Indonesia	Bukit Barisan Selatan National Park, Sumatra, camera67	-5.7747	104.602	point	permission to release	pc	O'Brien, T.G. and Kinnaird, M.F. (2012) personal communication	pers_comm	48	O'Brien, T.G., Kinnaird, M.F. & Wibisono, H.T. 2003 Crouching tigers, hidden prey: Sumatran tiger and prey populations in a tropical forest landscape. Anim. Conserv. 6, 131-139. (doi:10.1017/s1367943003003172).	peer_rev_pub
70	11	2000	12	2000	1	Indonesia	Bukit Barisan Selatan National Park, Sumatra, camera68	-5.74912	104.51	point	permission to release	pc	O'Brien, T.G. and Kinnaird, M.F. (2012) personal communication	pers_comm	48	O'Brien, T.G., Kinnaird, M.F. & Wibisono, H.T. 2003 Crouching tigers, hidden prey: Sumatran tiger and prey populations in a tropical forest landscape. Anim. Conserv. 6, 131-139. (doi:10.1017/s1367943003003172).	peer_rev_pub
71	11	2000	11	2000	1	Indonesia	Bukit Barisan Selatan National Park, Sumatra, camera69	-5.71299	104.583	point	permission to release	pc	O'Brien, T.G. and Kinnaird, M.F. (2012) personal communication	pers_comm	48	O'Brien, T.G., Kinnaird, M.F. & Wibisono, H.T. 2003 Crouching tigers, hidden prey: Sumatran tiger and prey populations in a tropical forest landscape. Anim. Conserv. 6, 131-139. (doi:10.1017/s1367943003003172).	peer_rev_pub
72	10	2000	10	2000	1	Indonesia	Bukit Barisan Selatan National Park, Sumatra, camera70	-5.67918	104.49	point	permission to release	pc	O'Brien, T.G. and Kinnaird, M.F. (2012) personal communication	pers_comm	48	O'Brien, T.G., Kinnaird, M.F. & Wibisono, H.T. 2003 Crouching tigers, hidden prey: Sumatran tiger and prey populations in a tropical forest landscape. Anim. Conserv. 6, 131-139. (doi:10.1017/s1367943003003172).	peer_rev_pub
73	10	2000	10	2000	1	Indonesia	Bukit Barisan Selatan National Park, Sumatra, camera71	-5.67714	104.438	point	permission to release	pc	O'Brien, T.G. and Kinnaird, M.F. (2012) personal communication	pers_comm	48	O'Brien, T.G., Kinnaird, M.F. & Wibisono, H.T. 2003 Crouching tigers, hidden prey: Sumatran tiger and prey populations in a tropical forest landscape. Anim. Conserv. 6, 131-139. (doi:10.1017/s1367943003003172).	peer_rev_pub
74	10	2000	11	2000	1	Indonesia	Bukit Barisan Selatan National Park, Sumatra, camera72	-5.67676	104.519	point	permission to release	pc	O'Brien, T.G. and Kinnaird, M.F. (2012) personal communication	pers_comm	48	O'Brien, T.G., Kinnaird, M.F. & Wibisono, H.T. 2003 Crouching tigers, hidden prey: Sumatran tiger and prey populations in a tropical forest landscape. Anim. Conserv. 6, 131-139. (doi:10.1017/s1367943003003172).	peer_rev_pub
75	10	2000	11	2000	1	Indonesia	Bukit Barisan Selatan National Park, Sumatra, camera73	-5.67612	104.414	point	permission to release	pc	O'Brien, T.G. and Kinnaird, M.F. (2012) personal communication	pers_comm	48	O'Brien, T.G., Kinnaird, M.F. & Wibisono, H.T. 2003 Crouching tigers, hidden prey: Sumatran tiger and prey populations in a tropical forest landscape. Anim. Conserv. 6, 131-139. (doi:10.1017/s1367943003003172).	peer_rev_pub
76	10	1998	10	1998	1	Indonesia	Bukit Barisan Selatan National Park, Sumatra, camera74	-5.66645	104.43	point	permission to release	pc	O'Brien, T.G. and Kinnaird, M.F. (2012) personal communication	pers_comm	48	O'Brien, T.G., Kinnaird, M.F. & Wibisono, H.T. 2003 Crouching tigers, hidden prey: Sumatran tiger and prey populations in a tropical forest landscape. Anim. Conserv. 6, 131-139. (doi:10.1017/s1367943003003172).	peer_rev_pub
77	10	1998	10	1998	1	Indonesia	Bukit Barisan Selatan National Park, Sumatra, camera75	-5.66383	104.433	point	permission to release	pc	O'Brien, T.G. and Kinnaird, M.F. (2012) personal communication	pers_comm	48	O'Brien, T.G., Kinnaird, M.F. & Wibisono, H.T. 2003 Crouching tigers, hidden prey: Sumatran tiger and prey populations in a tropical forest landscape. Anim. Conserv. 6, 131-139. (doi:10.1017/s1367943003003172).	peer_rev_pub
78	9	2002	9	2002	1	Indonesia	Bukit Barisan Selatan National Park, Sumatra, camera76	-5.66231	104.451	point	permission to release	pc	O'Brien, T.G. and Kinnaird, M.F. (2012) personal communication	pers_comm	48	O'Brien, T.G., Kinnaird, M.F. & Wibisono, H.T. 2003 Crouching tigers, hidden prey: Sumatran tiger and prey populations in a tropical forest landscape. Anim. Conserv. 6, 131-139. (doi:10.1017/s1367943003003172).	peer_rev_pub
79	10	2003	10	2003	1	Indonesia	Bukit Barisan Selatan National Park, Sumatra, camera77	-5.6617	104.394	point	permission to release	pc	O'Brien, T.G. and Kinnaird, M.F. (2012) personal communication	pers_comm	48	O'Brien, T.G., Kinnaird, M.F. & Wibisono, H.T. 2003 Crouching tigers, hidden prey: Sumatran tiger and prey populations in a tropical forest landscape. Anim. Conserv. 6, 131-139. (doi:10.1017/s1367943003003172).	peer_rev_pub
80	10	2003	10	2003	1	Indonesia	Bukit Barisan Selatan National Park, Sumatra, camera78	-5.66158	104.417	point	permission to release	pc	O'Brien, T.G. and Kinnaird, M.F. (2012) personal communication	pers_comm	48	O'Brien, T.G., Kinnaird, M.F. & Wibisono, H.T. 2003 Crouching tigers, hidden prey: Sumatran tiger and prey populations in a tropical forest landscape. Anim. Conserv. 6, 131-139. (doi:10.1017/s1367943003003172).	peer_rev_pub
81	9	1998	10	1998	1	Indonesia	Bukit Barisan Selatan National Park, Sumatra, camera79	-5.66109	104.399	point	permission to release	pc	O'Brien, T.G. and Kinnaird, M.F. (2012) personal communication	pers_comm	48	O'Brien, T.G., Kinnaird, M.F. & Wibisono, H.T. 2003 Crouching tigers, hidden prey: Sumatran tiger and prey populations in a tropical forest landscape. Anim. Conserv. 6, 131-139. (doi:10.1017/s1367943003003172).	peer_rev_pub
82	10	2003	10	2003	1	Indonesia	Bukit Barisan Selatan National Park, Sumatra, camera80	-5.66061	104.406	point	permission to release	pc	O'Brien, T.G. and Kinnaird, M.F. (2012) personal communication	pers_comm	48	O'Brien, T.G., Kinnaird, M.F. & Wibisono, H.T. 2003 Crouching tigers, hidden prey: Sumatran tiger and prey populations in a tropical forest landscape. Anim. Conserv. 6, 131-139. (doi:10.1017/s1367943003003172).	peer_rev_pub
83	9	2002	9	2002	1	Indonesia	Bukit Barisan Selatan National Park, Sumatra, camera81	-5.66044	104.451	point	permission to release	pc	O'Brien, T.G. and Kinnaird, M.F. (2012) personal communication	pers_comm	48	O'Brien, T.G., Kinnaird, M.F. & Wibisono, H.T. 2003 Crouching tigers, hidden prey: Sumatran tiger and prey populations in a tropical forest landscape. Anim. Conserv. 6, 131-139. (doi:10.1017/s1367943003003172).	peer_rev_pub
84	8	2002	8	2002	1	Indonesia	Bukit Barisan Selatan National Park, Sumatra, camera82	-5.6594	104.439	point	permission to release	pc	O'Brien, T.G. and Kinnaird, M.F. (2012) personal communication	pers_comm	48	O'Brien, T.G., Kinnaird, M.F. & Wibisono, H.T. 2003 Crouching tigers, hidden prey: Sumatran tiger and prey populations in a tropical forest landscape. Anim. Conserv. 6, 131-139. (doi:10.1017/s1367943003003172).	peer_rev_pub
85	9	2002	9	2002	1	Indonesia	Bukit Barisan Selatan National Park, Sumatra, camera83	-5.65915	104.396	point	permission to release	pc	O'Brien, T.G. and Kinnaird, M.F. (2012) personal communication	pers_comm	48	O'Brien, T.G., Kinnaird, M.F. & Wibisono, H.T. 2003 Crouching tigers, hidden prey: Sumatran tiger and prey populations in a tropical forest landscape. Anim. Conserv. 6, 131-139. (doi:10.1017/s1367943003003172).	peer_rev_pub
86	10	1998	10	1998	1	Indonesia	Bukit Barisan Selatan National Park, Sumatra, camera84	-5.65843	104.455	point	permission to release	pc	O'Brien, T.G. and Kinnaird, M.F. (2012) personal communication	pers_comm	48	O'Brien, T.G., Kinnaird, M.F. & Wibisono, H.T. 2003 Crouching tigers, hidden prey: Sumatran tiger and prey populations in a tropical forest landscape. Anim. Conserv. 6, 131-139. (doi:10.1017/s1367943003003172).	peer_rev_pub
87	10	1998	10	1998	1	Indonesia	Bukit Barisan Selatan National Park, Sumatra, camera85	-5.65764	104.387	point	permission to release	pc	O'Brien, T.G. and Kinnaird, M.F. (2012) personal communication	pers_comm	48	O'Brien, T.G., Kinnaird, M.F. & Wibisono, H.T. 2003 Crouching tigers, hidden prey: Sumatran tiger and prey populations in a tropical forest landscape. Anim. Conserv. 6, 131-139. (doi:10.1017/s1367943003003172).	peer_rev_pub
88	9	1998	10	1998	1	Indonesia	Bukit Barisan Selatan National Park, Sumatra, camera86	-5.65742	104.442	point	permission to release	pc	O'Brien, T.G. and Kinnaird, M.F. (2012) personal communication	pers_comm	48	O'Brien, T.G., Kinnaird, M.F. & Wibisono, H.T. 2003 Crouching tigers, hidden prey: Sumatran tiger and prey populations in a tropical forest landscape. Anim. Conserv. 6, 131-139. (doi:10.1017/s1367943003003172).	peer_rev_pub
89	9	1998	10	1998	1	Indonesia	Bukit Barisan Selatan National Park, Sumatra, camera87	-5.65649	104.415	point	permission to release	pc	O'Brien, T.G. and Kinnaird, M.F. (2012) personal communication	pers_comm	48	O'Brien, T.G., Kinnaird, M.F. & Wibisono, H.T. 2003 Crouching tigers, hidden prey: Sumatran tiger and prey populations in a tropical forest landscape. Anim. Conserv. 6, 131-139. (doi:10.1017/s1367943003003172).	peer_rev_pub
90	9	2001	9	2002	1	Indonesia	Bukit Barisan Selatan National Park, Sumatra, camera88	-5.65519	104.417	point	permission to release	pc	O'Brien, T.G. and Kinnaird, M.F. (2012) personal communication	pers_comm	48	O'Brien, T.G., Kinnaird, M.F. & Wibisono, H.T. 2003 Crouching tigers, hidden prey: Sumatran tiger and prey populations in a tropical forest landscape. Anim. Conserv. 6, 131-139. (doi:10.1017/s1367943003003172).	peer_rev_pub
91	9	2002	9	2002	1	Indonesia	Bukit Barisan Selatan National Park, Sumatra, camera89	-5.65512	104.424	point	permission to release	pc	O'Brien, T.G. and Kinnaird, M.F. (2012) personal communication	pers_comm	48	O'Brien, T.G., Kinnaird, M.F. & Wibisono, H.T. 2003 Crouching tigers, hidden prey: Sumatran tiger and prey populations in a tropical forest landscape. Anim. Conserv. 6, 131-139. (doi:10.1017/s1367943003003172).	peer_rev_pub
92	10	1998	10	1998	1	Indonesia	Bukit Barisan Selatan National Park, Sumatra, camera90	-5.65488	104.439	point	permission to release	pc	O'Brien, T.G. and Kinnaird, M.F. (2012) personal communication	pers_comm	48	O'Brien, T.G., Kinnaird, M.F. & Wibisono, H.T. 2003 Crouching tigers, hidden prey: Sumatran tiger and prey populations in a tropical forest landscape. Anim. Conserv. 6, 131-139. (doi:10.1017/s1367943003003172).	peer_rev_pub
93	9	2003	10	2003	1	Indonesia	Bukit Barisan Selatan National Park, Sumatra, camera91	-5.65472	104.452	point	permission to release	pc	O'Brien, T.G. and Kinnaird, M.F. (2012) personal communication	pers_comm	48	O'Brien, T.G., Kinnaird, M.F. & Wibisono, H.T. 2003 Crouching tigers, hidden prey: Sumatran tiger and prey populations in a tropical forest landscape. Anim. Conserv. 6, 131-139. (doi:10.1017/s1367943003003172).	peer_rev_pub
94	1	2005	1	2005	1	Indonesia	Bukit Barisan Selatan National Park, Sumatra, camera92	-5.65406	104.418	point	permission to release	pc	O'Brien, T.G. and Kinnaird, M.F. (2012) personal communication	pers_comm	48	O'Brien, T.G., Kinnaird, M.F. & Wibisono, H.T. 2003 Crouching tigers, hidden prey: Sumatran tiger and prey populations in a tropical forest landscape. Anim. Conserv. 6, 131-139. (doi:10.1017/s1367943003003172).	peer_rev_pub
95	12	2004	12	2004	1	Indonesia	Bukit Barisan Selatan National Park, Sumatra, camera93	-5.65404	104.465	point	permission to release	pc	O'Brien, T.G. and Kinnaird, M.F. (2012) personal communication	pers_comm	48	O'Brien, T.G., Kinnaird, M.F. & Wibisono, H.T. 2003 Crouching tigers, hidden prey: Sumatran tiger and prey populations in a tropical forest landscape. Anim. Conserv. 6, 131-139. (doi:10.1017/s1367943003003172).	peer_rev_pub
96	10	1998	10	1998	1	Indonesia	Bukit Barisan Selatan National Park, Sumatra, camera94	-5.65324	104.421	point	permission to release	pc	O'Brien, T.G. and Kinnaird, M.F. (2012) personal communication	pers_comm	48	O'Brien, T.G., Kinnaird, M.F. & Wibisono, H.T. 2003 Crouching tigers, hidden prey: Sumatran tiger and prey populations in a tropical forest landscape. Anim. Conserv. 6, 131-139. (doi:10.1017/s1367943003003172).	peer_rev_pub
97	11	2002	11	2002	1	Indonesia	Bukit Barisan Selatan National Park, Sumatra, camera95	-5.65303	104.412	point	permission to release	pc	O'Brien, T.G. and Kinnaird, M.F. (2012) personal communication	pers_comm	48	O'Brien, T.G., Kinnaird, M.F. & Wibisono, H.T. 2003 Crouching tigers, hidden prey: Sumatran tiger and prey populations in a tropical forest landscape. Anim. Conserv. 6, 131-139. (doi:10.1017/s1367943003003172).	peer_rev_pub
98	10	2003	10	2003	1	Indonesia	Bukit Barisan Selatan National Park, Sumatra, camera96	-5.65299	104.396	point	permission to release	pc	O'Brien, T.G. and Kinnaird, M.F. (2012) personal communication	pers_comm	48	O'Brien, T.G., Kinnaird, M.F. & Wibisono, H.T. 2003 Crouching tigers, hidden prey: Sumatran tiger and prey populations in a tropical forest landscape. Anim. Conserv. 6, 131-139. (doi:10.1017/s1367943003003172).	peer_rev_pub
99	1	2005	1	2005	1	Indonesia	Bukit Barisan Selatan National Park, Sumatra, camera97	-5.65212	104.447	point	permission to release	pc	O'Brien, T.G. and Kinnaird, M.F. (2012) personal communication	pers_comm	48	O'Brien, T.G., Kinnaird, M.F. & Wibisono, H.T. 2003 Crouching tigers, hidden prey: Sumatran tiger and prey populations in a tropical forest landscape. Anim. Conserv. 6, 131-139. (doi:10.1017/s1367943003003172).	peer_rev_pub
100	9	2002	9	2002	1	Indonesia	Bukit Barisan Selatan National Park, Sumatra, camera98	-5.65193	104.415	point	permission to release	pc	O'Brien, T.G. and Kinnaird, M.F. (2012) personal communication	pers_comm	48	O'Brien, T.G., Kinnaird, M.F. & Wibisono, H.T. 2003 Crouching tigers, hidden prey: Sumatran tiger and prey populations in a tropical forest landscape. Anim. Conserv. 6, 131-139. (doi:10.1017/s1367943003003172).	peer_rev_pub
101	9	2002	9	2002	1	Indonesia	Bukit Barisan Selatan National Park, Sumatra, camera99	-5.65167	104.394	point	permission to release	pc	O'Brien, T.G. and Kinnaird, M.F. (2012) personal communication	pers_comm	48	O'Brien, T.G., Kinnaird, M.F. & Wibisono, H.T. 2003 Crouching tigers, hidden prey: Sumatran tiger and prey populations in a tropical forest landscape. Anim. Conserv. 6, 131-139. (doi:10.1017/s1367943003003172).	peer_rev_pub
102	9	2002	9	2002	1	Indonesia	Bukit Barisan Selatan National Park, Sumatra, camera100	-5.64997	104.441	point	permission to release	pc	O'Brien, T.G. and Kinnaird, M.F. (2012) personal communication	pers_comm	48	O'Brien, T.G., Kinnaird, M.F. & Wibisono, H.T. 2003 Crouching tigers, hidden prey: Sumatran tiger and prey populations in a tropical forest landscape. Anim. Conserv. 6, 131-139. (doi:10.1017/s1367943003003172).	peer_rev_pub
103	12	2004	12	2004	1	Indonesia	Bukit Barisan Selatan National Park, Sumatra, camera101	-5.64958	104.396	point	permission to release	pc	O'Brien, T.G. and Kinnaird, M.F. (2012) personal communication	pers_comm	48	O'Brien, T.G., Kinnaird, M.F. & Wibisono, H.T. 2003 Crouching tigers, hidden prey: Sumatran tiger and prey populations in a tropical forest landscape. Anim. Conserv. 6, 131-139. (doi:10.1017/s1367943003003172).	peer_rev_pub
104	10	1998	10	1998	1	Indonesia	Bukit Barisan Selatan National Park, Sumatra, camera102	-5.64947	104.448	point	permission to release	pc	O'Brien, T.G. and Kinnaird, M.F. (2012) personal communication	pers_comm	48	O'Brien, T.G., Kinnaird, M.F. & Wibisono, H.T. 2003 Crouching tigers, hidden prey: Sumatran tiger and prey populations in a tropical forest landscape. Anim. Conserv. 6, 131-139. (doi:10.1017/s1367943003003172).	peer_rev_pub
105	9	1998	9	1998	1	Indonesia	Bukit Barisan Selatan National Park, Sumatra, camera103	-5.64815	104.401	point	permission to release	pc	O'Brien, T.G. and Kinnaird, M.F. (2012) personal communication	pers_comm	48	O'Brien, T.G., Kinnaird, M.F. & Wibisono, H.T. 2003 Crouching tigers, hidden prey: Sumatran tiger and prey populations in a tropical forest landscape. Anim. Conserv. 6, 131-139. (doi:10.1017/s1367943003003172).	peer_rev_pub
106	9	2003	11	2003	1	Indonesia	Bukit Barisan Selatan National Park, Sumatra, camera104	-5.64785	104.427	point	permission to release	pc	O'Brien, T.G. and Kinnaird, M.F. (2012) personal communication	pers_comm	48	O'Brien, T.G., Kinnaird, M.F. & Wibisono, H.T. 2003 Crouching tigers, hidden prey: Sumatran tiger and prey populations in a tropical forest landscape. Anim. Conserv. 6, 131-139. (doi:10.1017/s1367943003003172).	peer_rev_pub
107	10	1998	10	1998	1	Indonesia	Bukit Barisan Selatan National Park, Sumatra, camera105	-5.64714	104.382	point	permission to release	pc	O'Brien, T.G. and Kinnaird, M.F. (2012) personal communication	pers_comm	48	O'Brien, T.G., Kinnaird, M.F. & Wibisono, H.T. 2003 Crouching tigers, hidden prey: Sumatran tiger and prey populations in a tropical forest landscape. Anim. Conserv. 6, 131-139. (doi:10.1017/s1367943003003172).	peer_rev_pub
108	9	2003	9	2003	1	Indonesia	Bukit Barisan Selatan National Park, Sumatra, camera106	-5.6469	104.4	point	permission to release	pc	O'Brien, T.G. and Kinnaird, M.F. (2012) personal communication	pers_comm	48	O'Brien, T.G., Kinnaird, M.F. & Wibisono, H.T. 2003 Crouching tigers, hidden prey: Sumatran tiger and prey populations in a tropical forest landscape. Anim. Conserv. 6, 131-139. (doi:10.1017/s1367943003003172).	peer_rev_pub
109	1	2005	1	2005	1	Indonesia	Bukit Barisan Selatan National Park, Sumatra, camera107	-5.64656	104.403	point	permission to release	pc	O'Brien, T.G. and Kinnaird, M.F. (2012) personal communication	pers_comm	48	O'Brien, T.G., Kinnaird, M.F. & Wibisono, H.T. 2003 Crouching tigers, hidden prey: Sumatran tiger and prey populations in a tropical forest landscape. Anim. Conserv. 6, 131-139. (doi:10.1017/s1367943003003172).	peer_rev_pub
110	11	2000	11	2000	1	Indonesia	Bukit Barisan Selatan National Park, Sumatra, camera108	-5.64146	104.402	point	permission to release	pc	O'Brien, T.G. and Kinnaird, M.F. (2012) personal communication	pers_comm	48	O'Brien, T.G., Kinnaird, M.F. & Wibisono, H.T. 2003 Crouching tigers, hidden prey: Sumatran tiger and prey populations in a tropical forest landscape. Anim. Conserv. 6, 131-139. (doi:10.1017/s1367943003003172).	peer_rev_pub
111	10	2000	10	2000	1	Indonesia	Bukit Barisan Selatan National Park, Sumatra, camera109	-5.63932	104.428	point	permission to release	pc	O'Brien, T.G. and Kinnaird, M.F. (2012) personal communication	pers_comm	48	O'Brien, T.G., Kinnaird, M.F. & Wibisono, H.T. 2003 Crouching tigers, hidden prey: Sumatran tiger and prey populations in a tropical forest landscape. Anim. Conserv. 6, 131-139. (doi:10.1017/s1367943003003172).	peer_rev_pub
112	10	2000	10	2000	1	Indonesia	Bukit Barisan Selatan National Park, Sumatra, camera110	-5.63862	104.459	point	permission to release	pc	O'Brien, T.G. and Kinnaird, M.F. (2012) personal communication	pers_comm	48	O'Brien, T.G., Kinnaird, M.F. & Wibisono, H.T. 2003 Crouching tigers, hidden prey: Sumatran tiger and prey populations in a tropical forest landscape. Anim. Conserv. 6, 131-139. (doi:10.1017/s1367943003003172).	peer_rev_pub
113	10	2000	10	2000	1	Indonesia	Bukit Barisan Selatan National Park, Sumatra, camera111	-5.60643	104.475	point	permission to release	pc	O'Brien, T.G. and Kinnaird, M.F. (2012) personal communication	pers_comm	48	O'Brien, T.G., Kinnaird, M.F. & Wibisono, H.T. 2003 Crouching tigers, hidden prey: Sumatran tiger and prey populations in a tropical forest landscape. Anim. Conserv. 6, 131-139. (doi:10.1017/s1367943003003172).	peer_rev_pub
114	10	2000	10	2000	1	Indonesia	Bukit Barisan Selatan National Park, Sumatra, camera112	-5.60294	104.417	point	permission to release	pc	O'Brien, T.G. and Kinnaird, M.F. (2012) personal communication	pers_comm	48	O'Brien, T.G., Kinnaird, M.F. & Wibisono, H.T. 2003 Crouching tigers, hidden prey: Sumatran tiger and prey populations in a tropical forest landscape. Anim. Conserv. 6, 131-139. (doi:10.1017/s1367943003003172).	peer_rev_pub
115	9	2000	9	2000	1	Indonesia	Bukit Barisan Selatan National Park, Sumatra, camera113	-5.56724	104.447	point	permission to release	pc	O'Brien, T.G. and Kinnaird, M.F. (2012) personal communication	pers_comm	48	O'Brien, T.G., Kinnaird, M.F. & Wibisono, H.T. 2003 Crouching tigers, hidden prey: Sumatran tiger and prey populations in a tropical forest landscape. Anim. Conserv. 6, 131-139. (doi:10.1017/s1367943003003172).	peer_rev_pub
116	9	2000	9	2000	1	Indonesia	Bukit Barisan Selatan National Park, Sumatra, camera114	-5.56687	104.44	point	permission to release	pc	O'Brien, T.G. and Kinnaird, M.F. (2012) personal communication	pers_comm	48	O'Brien, T.G., Kinnaird, M.F. & Wibisono, H.T. 2003 Crouching tigers, hidden prey: Sumatran tiger and prey populations in a tropical forest landscape. Anim. Conserv. 6, 131-139. (doi:10.1017/s1367943003003172).	peer_rev_pub
117	11	2003	11	2003	1	Indonesia	Bukit Barisan Selatan National Park, Sumatra, camera115	-5.55443	104.41	point	permission to release	pc	O'Brien, T.G. and Kinnaird, M.F. (2012) personal communication	pers_comm	48	O'Brien, T.G., Kinnaird, M.F. & Wibisono, H.T. 2003 Crouching tigers, hidden prey: Sumatran tiger and prey populations in a tropical forest landscape. Anim. Conserv. 6, 131-139. (doi:10.1017/s1367943003003172).	peer_rev_pub
118	2	1999	2	1999	1	Indonesia	Bukit Barisan Selatan National Park, Sumatra, camera116	-5.55383	104.426	point	permission to release	pc	O'Brien, T.G. and Kinnaird, M.F. (2012) personal communication	pers_comm	48	O'Brien, T.G., Kinnaird, M.F. & Wibisono, H.T. 2003 Crouching tigers, hidden prey: Sumatran tiger and prey populations in a tropical forest landscape. Anim. Conserv. 6, 131-139. (doi:10.1017/s1367943003003172).	peer_rev_pub
119	7	2002	7	2002	1	Indonesia	Bukit Barisan Selatan National Park, Sumatra, camera117	-5.5523	104.417	point	permission to release	pc	O'Brien, T.G. and Kinnaird, M.F. (2012) personal communication	pers_comm	48	O'Brien, T.G., Kinnaird, M.F. & Wibisono, H.T. 2003 Crouching tigers, hidden prey: Sumatran tiger and prey populations in a tropical forest landscape. Anim. Conserv. 6, 131-139. (doi:10.1017/s1367943003003172).	peer_rev_pub
120	3	2001	3	2001	1	Indonesia	Bukit Barisan Selatan National Park, Sumatra, camera118	-5.55231	104.449	point	permission to release	pc	O'Brien, T.G. and Kinnaird, M.F. (2012) personal communication	pers_comm	48	O'Brien, T.G., Kinnaird, M.F. & Wibisono, H.T. 2003 Crouching tigers, hidden prey: Sumatran tiger and prey populations in a tropical forest landscape. Anim. Conserv. 6, 131-139. (doi:10.1017/s1367943003003172).	peer_rev_pub
121	2	2005	2	2005	1	Indonesia	Bukit Barisan Selatan National Park, Sumatra, camera119	-5.55171	104.438	point	permission to release	pc	O'Brien, T.G. and Kinnaird, M.F. (2012) personal communication	pers_comm	48	O'Brien, T.G., Kinnaird, M.F. & Wibisono, H.T. 2003 Crouching tigers, hidden prey: Sumatran tiger and prey populations in a tropical forest landscape. Anim. Conserv. 6, 131-139. (doi:10.1017/s1367943003003172).	peer_rev_pub
122	3	1999	3	1999	1	Indonesia	Bukit Barisan Selatan National Park, Sumatra, camera120	-5.55162	104.393	point	permission to release	pc	O'Brien, T.G. and Kinnaird, M.F. (2012) personal communication	pers_comm	48	O'Brien, T.G., Kinnaird, M.F. & Wibisono, H.T. 2003 Crouching tigers, hidden prey: Sumatran tiger and prey populations in a tropical forest landscape. Anim. Conserv. 6, 131-139. (doi:10.1017/s1367943003003172).	peer_rev_pub
123	2	2001	3	2001	1	Indonesia	Bukit Barisan Selatan National Park, Sumatra, camera121	-5.55096	104.458	point	permission to release	pc	O'Brien, T.G. and Kinnaird, M.F. (2012) personal communication	pers_comm	48	O'Brien, T.G., Kinnaird, M.F. & Wibisono, H.T. 2003 Crouching tigers, hidden prey: Sumatran tiger and prey populations in a tropical forest landscape. Anim. Conserv. 6, 131-139. (doi:10.1017/s1367943003003172).	peer_rev_pub
124	7	2002	8	2002	1	Indonesia	Bukit Barisan Selatan National Park, Sumatra, camera122	-5.54781	104.414	point	permission to release	pc	O'Brien, T.G. and Kinnaird, M.F. (2012) personal communication	pers_comm	48	O'Brien, T.G., Kinnaird, M.F. & Wibisono, H.T. 2003 Crouching tigers, hidden prey: Sumatran tiger and prey populations in a tropical forest landscape. Anim. Conserv. 6, 131-139. (doi:10.1017/s1367943003003172).	peer_rev_pub
125	11	2003	11	2003	1	Indonesia	Bukit Barisan Selatan National Park, Sumatra, camera123	-5.54665	104.44	point	permission to release	pc	O'Brien, T.G. and Kinnaird, M.F. (2012) personal communication	pers_comm	48	O'Brien, T.G., Kinnaird, M.F. & Wibisono, H.T. 2003 Crouching tigers, hidden prey: Sumatran tiger and prey populations in a tropical forest landscape. Anim. Conserv. 6, 131-139. (doi:10.1017/s1367943003003172).	peer_rev_pub
126	3	2001	3	2001	1	Indonesia	Bukit Barisan Selatan National Park, Sumatra, camera124	-5.5462	104.393	point	permission to release	pc	O'Brien, T.G. and Kinnaird, M.F. (2012) personal communication	pers_comm	48	O'Brien, T.G., Kinnaird, M.F. & Wibisono, H.T. 2003 Crouching tigers, hidden prey: Sumatran tiger and prey populations in a tropical forest landscape. Anim. Conserv. 6, 131-139. (doi:10.1017/s1367943003003172).	peer_rev_pub
127	8	2002	8	2002	1	Indonesia	Bukit Barisan Selatan National Park, Sumatra, camera125	-5.54539	104.411	point	permission to release	pc	O'Brien, T.G. and Kinnaird, M.F. (2012) personal communication	pers_comm	48	O'Brien, T.G., Kinnaird, M.F. & Wibisono, H.T. 2003 Crouching tigers, hidden prey: Sumatran tiger and prey populations in a tropical forest landscape. Anim. Conserv. 6, 131-139. (doi:10.1017/s1367943003003172).	peer_rev_pub
128	2	2005	2	2005	1	Indonesia	Bukit Barisan Selatan National Park, Sumatra, camera126	-5.54436	104.421	point	permission to release	pc	O'Brien, T.G. and Kinnaird, M.F. (2012) personal communication	pers_comm	48	O'Brien, T.G., Kinnaird, M.F. & Wibisono, H.T. 2003 Crouching tigers, hidden prey: Sumatran tiger and prey populations in a tropical forest landscape. Anim. Conserv. 6, 131-139. (doi:10.1017/s1367943003003172).	peer_rev_pub
129	3	1999	3	1999	1	Indonesia	Bukit Barisan Selatan National Park, Sumatra, camera127	-5.54399	104.452	point	permission to release	pc	O'Brien, T.G. and Kinnaird, M.F. (2012) personal communication	pers_comm	48	O'Brien, T.G., Kinnaird, M.F. & Wibisono, H.T. 2003 Crouching tigers, hidden prey: Sumatran tiger and prey populations in a tropical forest landscape. Anim. Conserv. 6, 131-139. (doi:10.1017/s1367943003003172).	peer_rev_pub
130	11	2003	11	2003	1	Indonesia	Bukit Barisan Selatan National Park, Sumatra, camera128	-5.54376	104.464	point	permission to release	pc	O'Brien, T.G. and Kinnaird, M.F. (2012) personal communication	pers_comm	48	O'Brien, T.G., Kinnaird, M.F. & Wibisono, H.T. 2003 Crouching tigers, hidden prey: Sumatran tiger and prey populations in a tropical forest landscape. Anim. Conserv. 6, 131-139. (doi:10.1017/s1367943003003172).	peer_rev_pub
131	3	2001	3	2001	1	Indonesia	Bukit Barisan Selatan National Park, Sumatra, camera129	-5.54327	104.453	point	permission to release	pc	O'Brien, T.G. and Kinnaird, M.F. (2012) personal communication	pers_comm	48	O'Brien, T.G., Kinnaird, M.F. & Wibisono, H.T. 2003 Crouching tigers, hidden prey: Sumatran tiger and prey populations in a tropical forest landscape. Anim. Conserv. 6, 131-139. (doi:10.1017/s1367943003003172).	peer_rev_pub
132	2	1999	2	1999	1	Indonesia	Bukit Barisan Selatan National Park, Sumatra, camera130	-5.54286	104.404	point	permission to release	pc	O'Brien, T.G. and Kinnaird, M.F. (2012) personal communication	pers_comm	48	O'Brien, T.G., Kinnaird, M.F. & Wibisono, H.T. 2003 Crouching tigers, hidden prey: Sumatran tiger and prey populations in a tropical forest landscape. Anim. Conserv. 6, 131-139. (doi:10.1017/s1367943003003172).	peer_rev_pub
133	3	1999	3	1999	1	Indonesia	Bukit Barisan Selatan National Park, Sumatra, camera131	-5.54278	104.415	point	permission to release	pc	O'Brien, T.G. and Kinnaird, M.F. (2012) personal communication	pers_comm	48	O'Brien, T.G., Kinnaird, M.F. & Wibisono, H.T. 2003 Crouching tigers, hidden prey: Sumatran tiger and prey populations in a tropical forest landscape. Anim. Conserv. 6, 131-139. (doi:10.1017/s1367943003003172).	peer_rev_pub
134	11	2003	11	2003	1	Indonesia	Bukit Barisan Selatan National Park, Sumatra, camera132	-5.5409	104.458	point	permission to release	pc	O'Brien, T.G. and Kinnaird, M.F. (2012) personal communication	pers_comm	48	O'Brien, T.G., Kinnaird, M.F. & Wibisono, H.T. 2003 Crouching tigers, hidden prey: Sumatran tiger and prey populations in a tropical forest landscape. Anim. Conserv. 6, 131-139. (doi:10.1017/s1367943003003172).	peer_rev_pub
135	8	2002	8	2002	1	Indonesia	Bukit Barisan Selatan National Park, Sumatra, camera133	-5.54084	104.459	point	permission to release	pc	O'Brien, T.G. and Kinnaird, M.F. (2012) personal communication	pers_comm	48	O'Brien, T.G., Kinnaird, M.F. & Wibisono, H.T. 2003 Crouching tigers, hidden prey: Sumatran tiger and prey populations in a tropical forest landscape. Anim. Conserv. 6, 131-139. (doi:10.1017/s1367943003003172).	peer_rev_pub
136	3	1999	3	1999	1	Indonesia	Bukit Barisan Selatan National Park, Sumatra, camera134	-5.53771	104.406	point	permission to release	pc	O'Brien, T.G. and Kinnaird, M.F. (2012) personal communication	pers_comm	48	O'Brien, T.G., Kinnaird, M.F. & Wibisono, H.T. 2003 Crouching tigers, hidden prey: Sumatran tiger and prey populations in a tropical forest landscape. Anim. Conserv. 6, 131-139. (doi:10.1017/s1367943003003172).	peer_rev_pub
137	9	2000	9	2000	1	Indonesia	Bukit Barisan Selatan National Park, Sumatra, camera135	-5.53597	104.387	point	permission to release	pc	O'Brien, T.G. and Kinnaird, M.F. (2012) personal communication	pers_comm	48	O'Brien, T.G., Kinnaird, M.F. & Wibisono, H.T. 2003 Crouching tigers, hidden prey: Sumatran tiger and prey populations in a tropical forest landscape. Anim. Conserv. 6, 131-139. (doi:10.1017/s1367943003003172).	peer_rev_pub
138	9	2000	9	2000	1	Indonesia	Bukit Barisan Selatan National Park, Sumatra, camera136	-5.53183	104.411	point	permission to release	pc	O'Brien, T.G. and Kinnaird, M.F. (2012) personal communication	pers_comm	48	O'Brien, T.G., Kinnaird, M.F. & Wibisono, H.T. 2003 Crouching tigers, hidden prey: Sumatran tiger and prey populations in a tropical forest landscape. Anim. Conserv. 6, 131-139. (doi:10.1017/s1367943003003172).	peer_rev_pub
139	9	2004	10	2004	1	Indonesia	Bukit Barisan Selatan National Park, Sumatra, camera137	-5.48059	104.634	point	permission to release	pc	O'Brien, T.G. and Kinnaird, M.F. (2012) personal communication	pers_comm	48	O'Brien, T.G., Kinnaird, M.F. & Wibisono, H.T. 2003 Crouching tigers, hidden prey: Sumatran tiger and prey populations in a tropical forest landscape. Anim. Conserv. 6, 131-139. (doi:10.1017/s1367943003003172).	peer_rev_pub
140	7	1999	7	1999	1	Indonesia	Bukit Barisan Selatan National Park, Sumatra, camera138	-5.41914	104.34	point	permission to release	pc	O'Brien, T.G. and Kinnaird, M.F. (2012) personal communication	pers_comm	48	O'Brien, T.G., Kinnaird, M.F. & Wibisono, H.T. 2003 Crouching tigers, hidden prey: Sumatran tiger and prey populations in a tropical forest landscape. Anim. Conserv. 6, 131-139. (doi:10.1017/s1367943003003172).	peer_rev_pub
141	6	1999	6	1999	1	Indonesia	Bukit Barisan Selatan National Park, Sumatra, camera139	-5.41817	104.287	point	permission to release	pc	O'Brien, T.G. and Kinnaird, M.F. (2012) personal communication	pers_comm	48	O'Brien, T.G., Kinnaird, M.F. & Wibisono, H.T. 2003 Crouching tigers, hidden prey: Sumatran tiger and prey populations in a tropical forest landscape. Anim. Conserv. 6, 131-139. (doi:10.1017/s1367943003003172).	peer_rev_pub
142	7	1999	7	1999	1	Indonesia	Bukit Barisan Selatan National Park, Sumatra, camera140	-5.41502	104.303	point	permission to release	pc	O'Brien, T.G. and Kinnaird, M.F. (2012) personal communication	pers_comm	48	O'Brien, T.G., Kinnaird, M.F. & Wibisono, H.T. 2003 Crouching tigers, hidden prey: Sumatran tiger and prey populations in a tropical forest landscape. Anim. Conserv. 6, 131-139. (doi:10.1017/s1367943003003172).	peer_rev_pub
143	6	1999	6	1999	1	Indonesia	Bukit Barisan Selatan National Park, Sumatra, camera141	-5.41457	104.298	point	permission to release	pc	O'Brien, T.G. and Kinnaird, M.F. (2012) personal communication	pers_comm	48	O'Brien, T.G., Kinnaird, M.F. & Wibisono, H.T. 2003 Crouching tigers, hidden prey: Sumatran tiger and prey populations in a tropical forest landscape. Anim. Conserv. 6, 131-139. (doi:10.1017/s1367943003003172).	peer_rev_pub
144	6	1999	7	1999	1	Indonesia	Bukit Barisan Selatan National Park, Sumatra, camera142	-5.41422	104.31	point	permission to release	pc	O'Brien, T.G. and Kinnaird, M.F. (2012) personal communication	pers_comm	48	O'Brien, T.G., Kinnaird, M.F. & Wibisono, H.T. 2003 Crouching tigers, hidden prey: Sumatran tiger and prey populations in a tropical forest landscape. Anim. Conserv. 6, 131-139. (doi:10.1017/s1367943003003172).	peer_rev_pub
145	6	1999	6	1999	1	Indonesia	Bukit Barisan Selatan National Park, Sumatra, camera143	-5.41328	104.278	point	permission to release	pc	O'Brien, T.G. and Kinnaird, M.F. (2012) personal communication	pers_comm	48	O'Brien, T.G., Kinnaird, M.F. & Wibisono, H.T. 2003 Crouching tigers, hidden prey: Sumatran tiger and prey populations in a tropical forest landscape. Anim. Conserv. 6, 131-139. (doi:10.1017/s1367943003003172).	peer_rev_pub
146	6	1999	6	1999	1	Indonesia	Bukit Barisan Selatan National Park, Sumatra, camera144	-5.41056	104.273	point	permission to release	pc	O'Brien, T.G. and Kinnaird, M.F. (2012) personal communication	pers_comm	48	O'Brien, T.G., Kinnaird, M.F. & Wibisono, H.T. 2003 Crouching tigers, hidden prey: Sumatran tiger and prey populations in a tropical forest landscape. Anim. Conserv. 6, 131-139. (doi:10.1017/s1367943003003172).	peer_rev_pub
147	6	1999	6	1999	1	Indonesia	Bukit Barisan Selatan National Park, Sumatra, camera145	-5.41045	104.342	point	permission to release	pc	O'Brien, T.G. and Kinnaird, M.F. (2012) personal communication	pers_comm	48	O'Brien, T.G., Kinnaird, M.F. & Wibisono, H.T. 2003 Crouching tigers, hidden prey: Sumatran tiger and prey populations in a tropical forest landscape. Anim. Conserv. 6, 131-139. (doi:10.1017/s1367943003003172).	peer_rev_pub
148	7	1999	7	1999	1	Indonesia	Bukit Barisan Selatan National Park, Sumatra, camera146	-5.40999	104.331	point	permission to release	pc	O'Brien, T.G. and Kinnaird, M.F. (2012) personal communication	pers_comm	48	O'Brien, T.G., Kinnaird, M.F. & Wibisono, H.T. 2003 Crouching tigers, hidden prey: Sumatran tiger and prey populations in a tropical forest landscape. Anim. Conserv. 6, 131-139. (doi:10.1017/s1367943003003172).	peer_rev_pub
149	7	1999	7	1999	1	Indonesia	Bukit Barisan Selatan National Park, Sumatra, camera147	-5.40958	104.285	point	permission to release	pc	O'Brien, T.G. and Kinnaird, M.F. (2012) personal communication	pers_comm	48	O'Brien, T.G., Kinnaird, M.F. & Wibisono, H.T. 2003 Crouching tigers, hidden prey: Sumatran tiger and prey populations in a tropical forest landscape. Anim. Conserv. 6, 131-139. (doi:10.1017/s1367943003003172).	peer_rev_pub
150	5	2005	6	2005	1	Indonesia	Bukit Barisan Selatan National Park, Sumatra, camera148	-5.40854	104.316	point	permission to release	pc	O'Brien, T.G. and Kinnaird, M.F. (2012) personal communication	pers_comm	48	O'Brien, T.G., Kinnaird, M.F. & Wibisono, H.T. 2003 Crouching tigers, hidden prey: Sumatran tiger and prey populations in a tropical forest landscape. Anim. Conserv. 6, 131-139. (doi:10.1017/s1367943003003172).	peer_rev_pub
151	4	2001	4	2001	1	Indonesia	Bukit Barisan Selatan National Park, Sumatra, camera149	-5.40671	104.308	point	permission to release	pc	O'Brien, T.G. and Kinnaird, M.F. (2012) personal communication	pers_comm	48	O'Brien, T.G., Kinnaird, M.F. & Wibisono, H.T. 2003 Crouching tigers, hidden prey: Sumatran tiger and prey populations in a tropical forest landscape. Anim. Conserv. 6, 131-139. (doi:10.1017/s1367943003003172).	peer_rev_pub
152	4	2001	4	2001	1	Indonesia	Bukit Barisan Selatan National Park, Sumatra, camera150	-5.40548	104.265	point	permission to release	pc	O'Brien, T.G. and Kinnaird, M.F. (2012) personal communication	pers_comm	48	O'Brien, T.G., Kinnaird, M.F. & Wibisono, H.T. 2003 Crouching tigers, hidden prey: Sumatran tiger and prey populations in a tropical forest landscape. Anim. Conserv. 6, 131-139. (doi:10.1017/s1367943003003172).	peer_rev_pub
153	10	2002	10	2002	1	Indonesia	Bukit Barisan Selatan National Park, Sumatra, camera151	-5.40545	104.3	point	permission to release	pc	O'Brien, T.G. and Kinnaird, M.F. (2012) personal communication	pers_comm	48	O'Brien, T.G., Kinnaird, M.F. & Wibisono, H.T. 2003 Crouching tigers, hidden prey: Sumatran tiger and prey populations in a tropical forest landscape. Anim. Conserv. 6, 131-139. (doi:10.1017/s1367943003003172).	peer_rev_pub
154	7	1999	7	1999	1	Indonesia	Bukit Barisan Selatan National Park, Sumatra, camera152	-5.40499	104.313	point	permission to release	pc	O'Brien, T.G. and Kinnaird, M.F. (2012) personal communication	pers_comm	48	O'Brien, T.G., Kinnaird, M.F. & Wibisono, H.T. 2003 Crouching tigers, hidden prey: Sumatran tiger and prey populations in a tropical forest landscape. Anim. Conserv. 6, 131-139. (doi:10.1017/s1367943003003172).	peer_rev_pub
155	5	2001	5	2001	1	Indonesia	Bukit Barisan Selatan National Park, Sumatra, camera153	-5.40491	104.321	point	permission to release	pc	O'Brien, T.G. and Kinnaird, M.F. (2012) personal communication	pers_comm	48	O'Brien, T.G., Kinnaird, M.F. & Wibisono, H.T. 2003 Crouching tigers, hidden prey: Sumatran tiger and prey populations in a tropical forest landscape. Anim. Conserv. 6, 131-139. (doi:10.1017/s1367943003003172).	peer_rev_pub
156	6	1999	6	1999	1	Indonesia	Bukit Barisan Selatan National Park, Sumatra, camera154	-5.40458	104.264	point	permission to release	pc	O'Brien, T.G. and Kinnaird, M.F. (2012) personal communication	pers_comm	48	O'Brien, T.G., Kinnaird, M.F. & Wibisono, H.T. 2003 Crouching tigers, hidden prey: Sumatran tiger and prey populations in a tropical forest landscape. Anim. Conserv. 6, 131-139. (doi:10.1017/s1367943003003172).	peer_rev_pub
157	12	2003	12	2003	1	Indonesia	Bukit Barisan Selatan National Park, Sumatra, camera155	-5.40395	104.347	point	permission to release	pc	O'Brien, T.G. and Kinnaird, M.F. (2012) personal communication	pers_comm	48	O'Brien, T.G., Kinnaird, M.F. & Wibisono, H.T. 2003 Crouching tigers, hidden prey: Sumatran tiger and prey populations in a tropical forest landscape. Anim. Conserv. 6, 131-139. (doi:10.1017/s1367943003003172).	peer_rev_pub
158	11	2002	11	2002	1	Indonesia	Bukit Barisan Selatan National Park, Sumatra, camera156	-5.40366	104.323	point	permission to release	pc	O'Brien, T.G. and Kinnaird, M.F. (2012) personal communication	pers_comm	48	O'Brien, T.G., Kinnaird, M.F. & Wibisono, H.T. 2003 Crouching tigers, hidden prey: Sumatran tiger and prey populations in a tropical forest landscape. Anim. Conserv. 6, 131-139. (doi:10.1017/s1367943003003172).	peer_rev_pub
159	7	1999	7	1999	1	Indonesia	Bukit Barisan Selatan National Park, Sumatra, camera157	-5.40305	104.272	point	permission to release	pc	O'Brien, T.G. and Kinnaird, M.F. (2012) personal communication	pers_comm	48	O'Brien, T.G., Kinnaird, M.F. & Wibisono, H.T. 2003 Crouching tigers, hidden prey: Sumatran tiger and prey populations in a tropical forest landscape. Anim. Conserv. 6, 131-139. (doi:10.1017/s1367943003003172).	peer_rev_pub
160	7	1999	7	1999	1	Indonesia	Bukit Barisan Selatan National Park, Sumatra, camera158	-5.40273	104.307	point	permission to release	pc	O'Brien, T.G. and Kinnaird, M.F. (2012) personal communication	pers_comm	48	O'Brien, T.G., Kinnaird, M.F. & Wibisono, H.T. 2003 Crouching tigers, hidden prey: Sumatran tiger and prey populations in a tropical forest landscape. Anim. Conserv. 6, 131-139. (doi:10.1017/s1367943003003172).	peer_rev_pub
161	6	1999	7	1999	1	Indonesia	Bukit Barisan Selatan National Park, Sumatra, camera159	-5.4024	104.336	point	permission to release	pc	O'Brien, T.G. and Kinnaird, M.F. (2012) personal communication	pers_comm	48	O'Brien, T.G., Kinnaird, M.F. & Wibisono, H.T. 2003 Crouching tigers, hidden prey: Sumatran tiger and prey populations in a tropical forest landscape. Anim. Conserv. 6, 131-139. (doi:10.1017/s1367943003003172).	peer_rev_pub
162	10	2002	10	2002	1	Indonesia	Bukit Barisan Selatan National Park, Sumatra, camera160	-5.40188	104.328	point	permission to release	pc	O'Brien, T.G. and Kinnaird, M.F. (2012) personal communication	pers_comm	48	O'Brien, T.G., Kinnaird, M.F. & Wibisono, H.T. 2003 Crouching tigers, hidden prey: Sumatran tiger and prey populations in a tropical forest landscape. Anim. Conserv. 6, 131-139. (doi:10.1017/s1367943003003172).	peer_rev_pub
163	12	2003	1	2004	1	Indonesia	Bukit Barisan Selatan National Park, Sumatra, camera161	-5.40123	104.269	point	permission to release	pc	O'Brien, T.G. and Kinnaird, M.F. (2012) personal communication	pers_comm	48	O'Brien, T.G., Kinnaird, M.F. & Wibisono, H.T. 2003 Crouching tigers, hidden prey: Sumatran tiger and prey populations in a tropical forest landscape. Anim. Conserv. 6, 131-139. (doi:10.1017/s1367943003003172).	peer_rev_pub
164	5	2005	6	2005	1	Indonesia	Bukit Barisan Selatan National Park, Sumatra, camera162	-5.39902	104.337	point	permission to release	pc	O'Brien, T.G. and Kinnaird, M.F. (2012) personal communication	pers_comm	48	O'Brien, T.G., Kinnaird, M.F. & Wibisono, H.T. 2003 Crouching tigers, hidden prey: Sumatran tiger and prey populations in a tropical forest landscape. Anim. Conserv. 6, 131-139. (doi:10.1017/s1367943003003172).	peer_rev_pub
165	1	2004	1	2004	1	Indonesia	Bukit Barisan Selatan National Park, Sumatra, camera163	-5.39665	104.305	point	permission to release	pc	O'Brien, T.G. and Kinnaird, M.F. (2012) personal communication	pers_comm	48	O'Brien, T.G., Kinnaird, M.F. & Wibisono, H.T. 2003 Crouching tigers, hidden prey: Sumatran tiger and prey populations in a tropical forest landscape. Anim. Conserv. 6, 131-139. (doi:10.1017/s1367943003003172).	peer_rev_pub
166	5	2005	5	2005	1	Indonesia	Bukit Barisan Selatan National Park, Sumatra, camera164	-5.39628	104.295	point	permission to release	pc	O'Brien, T.G. and Kinnaird, M.F. (2012) personal communication	pers_comm	48	O'Brien, T.G., Kinnaird, M.F. & Wibisono, H.T. 2003 Crouching tigers, hidden prey: Sumatran tiger and prey populations in a tropical forest landscape. Anim. Conserv. 6, 131-139. (doi:10.1017/s1367943003003172).	peer_rev_pub
167	4	2001	4	2001	1	Indonesia	Bukit Barisan Selatan National Park, Sumatra, camera165	-5.39507	104.335	point	permission to release	pc	O'Brien, T.G. and Kinnaird, M.F. (2012) personal communication	pers_comm	48	O'Brien, T.G., Kinnaird, M.F. & Wibisono, H.T. 2003 Crouching tigers, hidden prey: Sumatran tiger and prey populations in a tropical forest landscape. Anim. Conserv. 6, 131-139. (doi:10.1017/s1367943003003172).	peer_rev_pub
168	9	2005	9	2005	1	Indonesia	Bukit Barisan Selatan National Park, Sumatra, camera166	-5.2921	104.095	point	permission to release	pc	O'Brien, T.G. and Kinnaird, M.F. (2012) personal communication	pers_comm	48	O'Brien, T.G., Kinnaird, M.F. & Wibisono, H.T. 2003 Crouching tigers, hidden prey: Sumatran tiger and prey populations in a tropical forest landscape. Anim. Conserv. 6, 131-139. (doi:10.1017/s1367943003003172).	peer_rev_pub
169	3	2004	3	2004	1	Indonesia	Bukit Barisan Selatan National Park, Sumatra, camera167	-5.29067	104.102	point	permission to release	pc	O'Brien, T.G. and Kinnaird, M.F. (2012) personal communication	pers_comm	48	O'Brien, T.G., Kinnaird, M.F. & Wibisono, H.T. 2003 Crouching tigers, hidden prey: Sumatran tiger and prey populations in a tropical forest landscape. Anim. Conserv. 6, 131-139. (doi:10.1017/s1367943003003172).	peer_rev_pub
170	9	1999	9	1999	1	Indonesia	Bukit Barisan Selatan National Park, Sumatra, camera168	-5.29063	104.146	point	permission to release	pc	O'Brien, T.G. and Kinnaird, M.F. (2012) personal communication	pers_comm	48	O'Brien, T.G., Kinnaird, M.F. & Wibisono, H.T. 2003 Crouching tigers, hidden prey: Sumatran tiger and prey populations in a tropical forest landscape. Anim. Conserv. 6, 131-139. (doi:10.1017/s1367943003003172).	peer_rev_pub
171	6	2001	6	2001	1	Indonesia	Bukit Barisan Selatan National Park, Sumatra, camera169	-5.29031	104.113	point	permission to release	pc	O'Brien, T.G. and Kinnaird, M.F. (2012) personal communication	pers_comm	48	O'Brien, T.G., Kinnaird, M.F. & Wibisono, H.T. 2003 Crouching tigers, hidden prey: Sumatran tiger and prey populations in a tropical forest landscape. Anim. Conserv. 6, 131-139. (doi:10.1017/s1367943003003172).	peer_rev_pub
172	6	2001	6	2001	1	Indonesia	Bukit Barisan Selatan National Park, Sumatra, camera170	-5.28902	104.093	point	permission to release	pc	O'Brien, T.G. and Kinnaird, M.F. (2012) personal communication	pers_comm	48	O'Brien, T.G., Kinnaird, M.F. & Wibisono, H.T. 2003 Crouching tigers, hidden prey: Sumatran tiger and prey populations in a tropical forest landscape. Anim. Conserv. 6, 131-139. (doi:10.1017/s1367943003003172).	peer_rev_pub
173	5	2001	5	2001	1	Indonesia	Bukit Barisan Selatan National Park, Sumatra, camera171	-5.28894	104.107	point	permission to release	pc	O'Brien, T.G. and Kinnaird, M.F. (2012) personal communication	pers_comm	48	O'Brien, T.G., Kinnaird, M.F. & Wibisono, H.T. 2003 Crouching tigers, hidden prey: Sumatran tiger and prey populations in a tropical forest landscape. Anim. Conserv. 6, 131-139. (doi:10.1017/s1367943003003172).	peer_rev_pub
174	3	2004	3	2004	1	Indonesia	Bukit Barisan Selatan National Park, Sumatra, camera172	-5.28884	104.116	point	permission to release	pc	O'Brien, T.G. and Kinnaird, M.F. (2012) personal communication	pers_comm	48	O'Brien, T.G., Kinnaird, M.F. & Wibisono, H.T. 2003 Crouching tigers, hidden prey: Sumatran tiger and prey populations in a tropical forest landscape. Anim. Conserv. 6, 131-139. (doi:10.1017/s1367943003003172).	peer_rev_pub
175	8	1999	9	1999	1	Indonesia	Bukit Barisan Selatan National Park, Sumatra, camera173	-5.28872	104.142	point	permission to release	pc	O'Brien, T.G. and Kinnaird, M.F. (2012) personal communication	pers_comm	48	O'Brien, T.G., Kinnaird, M.F. & Wibisono, H.T. 2003 Crouching tigers, hidden prey: Sumatran tiger and prey populations in a tropical forest landscape. Anim. Conserv. 6, 131-139. (doi:10.1017/s1367943003003172).	peer_rev_pub
176	8	1999	9	1999	1	Indonesia	Bukit Barisan Selatan National Park, Sumatra, camera174	-5.28859	104.113	point	permission to release	pc	O'Brien, T.G. and Kinnaird, M.F. (2012) personal communication	pers_comm	48	O'Brien, T.G., Kinnaird, M.F. & Wibisono, H.T. 2003 Crouching tigers, hidden prey: Sumatran tiger and prey populations in a tropical forest landscape. Anim. Conserv. 6, 131-139. (doi:10.1017/s1367943003003172).	peer_rev_pub
177	8	1999	9	1999	1	Indonesia	Bukit Barisan Selatan National Park, Sumatra, camera175	-5.28825	104.128	point	permission to release	pc	O'Brien, T.G. and Kinnaird, M.F. (2012) personal communication	pers_comm	48	O'Brien, T.G., Kinnaird, M.F. & Wibisono, H.T. 2003 Crouching tigers, hidden prey: Sumatran tiger and prey populations in a tropical forest landscape. Anim. Conserv. 6, 131-139. (doi:10.1017/s1367943003003172).	peer_rev_pub
178	9	2005	9	2005	1	Indonesia	Bukit Barisan Selatan National Park, Sumatra, camera176	-5.28813	104.139	point	permission to release	pc	O'Brien, T.G. and Kinnaird, M.F. (2012) personal communication	pers_comm	48	O'Brien, T.G., Kinnaird, M.F. & Wibisono, H.T. 2003 Crouching tigers, hidden prey: Sumatran tiger and prey populations in a tropical forest landscape. Anim. Conserv. 6, 131-139. (doi:10.1017/s1367943003003172).	peer_rev_pub
179	8	1999	9	1999	1	Indonesia	Bukit Barisan Selatan National Park, Sumatra, camera177	-5.28695	104.103	point	permission to release	pc	O'Brien, T.G. and Kinnaird, M.F. (2012) personal communication	pers_comm	48	O'Brien, T.G., Kinnaird, M.F. & Wibisono, H.T. 2003 Crouching tigers, hidden prey: Sumatran tiger and prey populations in a tropical forest landscape. Anim. Conserv. 6, 131-139. (doi:10.1017/s1367943003003172).	peer_rev_pub
180	2	2004	2	2004	1	Indonesia	Bukit Barisan Selatan National Park, Sumatra, camera178	-5.28694	104.136	point	permission to release	pc	O'Brien, T.G. and Kinnaird, M.F. (2012) personal communication	pers_comm	48	O'Brien, T.G., Kinnaird, M.F. & Wibisono, H.T. 2003 Crouching tigers, hidden prey: Sumatran tiger and prey populations in a tropical forest landscape. Anim. Conserv. 6, 131-139. (doi:10.1017/s1367943003003172).	peer_rev_pub
181	2	2004	2	2004	1	Indonesia	Bukit Barisan Selatan National Park, Sumatra, camera179	-5.28675	104.155	point	permission to release	pc	O'Brien, T.G. and Kinnaird, M.F. (2012) personal communication	pers_comm	48	O'Brien, T.G., Kinnaird, M.F. & Wibisono, H.T. 2003 Crouching tigers, hidden prey: Sumatran tiger and prey populations in a tropical forest landscape. Anim. Conserv. 6, 131-139. (doi:10.1017/s1367943003003172).	peer_rev_pub
182	2	2004	2	2004	1	Indonesia	Bukit Barisan Selatan National Park, Sumatra, camera180	-5.28666	104.165	point	permission to release	pc	O'Brien, T.G. and Kinnaird, M.F. (2012) personal communication	pers_comm	48	O'Brien, T.G., Kinnaird, M.F. & Wibisono, H.T. 2003 Crouching tigers, hidden prey: Sumatran tiger and prey populations in a tropical forest landscape. Anim. Conserv. 6, 131-139. (doi:10.1017/s1367943003003172).	peer_rev_pub
183	9	1999	9	1999	1	Indonesia	Bukit Barisan Selatan National Park, Sumatra, camera181	-5.2864	104.1	point	permission to release	pc	O'Brien, T.G. and Kinnaird, M.F. (2012) personal communication	pers_comm	48	O'Brien, T.G., Kinnaird, M.F. & Wibisono, H.T. 2003 Crouching tigers, hidden prey: Sumatran tiger and prey populations in a tropical forest landscape. Anim. Conserv. 6, 131-139. (doi:10.1017/s1367943003003172).	peer_rev_pub
184	2	2004	2	2004	1	Indonesia	Bukit Barisan Selatan National Park, Sumatra, camera182	-5.28568	104.151	point	permission to release	pc	O'Brien, T.G. and Kinnaird, M.F. (2012) personal communication	pers_comm	48	O'Brien, T.G., Kinnaird, M.F. & Wibisono, H.T. 2003 Crouching tigers, hidden prey: Sumatran tiger and prey populations in a tropical forest landscape. Anim. Conserv. 6, 131-139. (doi:10.1017/s1367943003003172).	peer_rev_pub
185	2	2004	3	2004	1	Indonesia	Bukit Barisan Selatan National Park, Sumatra, camera183	-5.28545	104.091	point	permission to release	pc	O'Brien, T.G. and Kinnaird, M.F. (2012) personal communication	pers_comm	48	O'Brien, T.G., Kinnaird, M.F. & Wibisono, H.T. 2003 Crouching tigers, hidden prey: Sumatran tiger and prey populations in a tropical forest landscape. Anim. Conserv. 6, 131-139. (doi:10.1017/s1367943003003172).	peer_rev_pub
186	8	1999	8	1999	1	Indonesia	Bukit Barisan Selatan National Park, Sumatra, camera184	-5.28539	104.089	point	permission to release	pc	O'Brien, T.G. and Kinnaird, M.F. (2012) personal communication	pers_comm	48	O'Brien, T.G., Kinnaird, M.F. & Wibisono, H.T. 2003 Crouching tigers, hidden prey: Sumatran tiger and prey populations in a tropical forest landscape. Anim. Conserv. 6, 131-139. (doi:10.1017/s1367943003003172).	peer_rev_pub
187	5	2001	5	2001	1	Indonesia	Bukit Barisan Selatan National Park, Sumatra, camera185	-5.28471	104.121	point	permission to release	pc	O'Brien, T.G. and Kinnaird, M.F. (2012) personal communication	pers_comm	48	O'Brien, T.G., Kinnaird, M.F. & Wibisono, H.T. 2003 Crouching tigers, hidden prey: Sumatran tiger and prey populations in a tropical forest landscape. Anim. Conserv. 6, 131-139. (doi:10.1017/s1367943003003172).	peer_rev_pub
188	2	2004	2	2004	1	Indonesia	Bukit Barisan Selatan National Park, Sumatra, camera186	-5.28153	104.113	point	permission to release	pc	O'Brien, T.G. and Kinnaird, M.F. (2012) personal communication	pers_comm	48	O'Brien, T.G., Kinnaird, M.F. & Wibisono, H.T. 2003 Crouching tigers, hidden prey: Sumatran tiger and prey populations in a tropical forest landscape. Anim. Conserv. 6, 131-139. (doi:10.1017/s1367943003003172).	peer_rev_pub
189	8	1999	8	1999	1	Indonesia	Bukit Barisan Selatan National Park, Sumatra, camera187	-5.28141	104.087	point	permission to release	pc	O'Brien, T.G. and Kinnaird, M.F. (2012) personal communication	pers_comm	48	O'Brien, T.G., Kinnaird, M.F. & Wibisono, H.T. 2003 Crouching tigers, hidden prey: Sumatran tiger and prey populations in a tropical forest landscape. Anim. Conserv. 6, 131-139. (doi:10.1017/s1367943003003172).	peer_rev_pub
190	9	2005	9	2005	1	Indonesia	Bukit Barisan Selatan National Park, Sumatra, camera188	-5.28108	104.119	point	permission to release	pc	O'Brien, T.G. and Kinnaird, M.F. (2012) personal communication	pers_comm	48	O'Brien, T.G., Kinnaird, M.F. & Wibisono, H.T. 2003 Crouching tigers, hidden prey: Sumatran tiger and prey populations in a tropical forest landscape. Anim. Conserv. 6, 131-139. (doi:10.1017/s1367943003003172).	peer_rev_pub
191	11	2002	11	2002	1	Indonesia	Bukit Barisan Selatan National Park, Sumatra, camera189	-5.28103	104.096	point	permission to release	pc	O'Brien, T.G. and Kinnaird, M.F. (2012) personal communication	pers_comm	48	O'Brien, T.G., Kinnaird, M.F. & Wibisono, H.T. 2003 Crouching tigers, hidden prey: Sumatran tiger and prey populations in a tropical forest landscape. Anim. Conserv. 6, 131-139. (doi:10.1017/s1367943003003172).	peer_rev_pub
192	8	1999	8	1999	1	Indonesia	Bukit Barisan Selatan National Park, Sumatra, camera190	-5.28077	104.147	point	permission to release	pc	O'Brien, T.G. and Kinnaird, M.F. (2012) personal communication	pers_comm	48	O'Brien, T.G., Kinnaird, M.F. & Wibisono, H.T. 2003 Crouching tigers, hidden prey: Sumatran tiger and prey populations in a tropical forest landscape. Anim. Conserv. 6, 131-139. (doi:10.1017/s1367943003003172).	peer_rev_pub
193	2	2004	2	2004	1	Indonesia	Bukit Barisan Selatan National Park, Sumatra, camera191	-5.27963	104.143	point	permission to release	pc	O'Brien, T.G. and Kinnaird, M.F. (2012) personal communication	pers_comm	48	O'Brien, T.G., Kinnaird, M.F. & Wibisono, H.T. 2003 Crouching tigers, hidden prey: Sumatran tiger and prey populations in a tropical forest landscape. Anim. Conserv. 6, 131-139. (doi:10.1017/s1367943003003172).	peer_rev_pub
194	6	2001	6	2001	1	Indonesia	Bukit Barisan Selatan National Park, Sumatra, camera192	-5.27907	104.099	point	permission to release	pc	O'Brien, T.G. and Kinnaird, M.F. (2012) personal communication	pers_comm	48	O'Brien, T.G., Kinnaird, M.F. & Wibisono, H.T. 2003 Crouching tigers, hidden prey: Sumatran tiger and prey populations in a tropical forest landscape. Anim. Conserv. 6, 131-139. (doi:10.1017/s1367943003003172).	peer_rev_pub
195	11	2002	12	2002	1	Indonesia	Bukit Barisan Selatan National Park, Sumatra, camera193	-5.27845	104.121	point	permission to release	pc	O'Brien, T.G. and Kinnaird, M.F. (2012) personal communication	pers_comm	48	O'Brien, T.G., Kinnaird, M.F. & Wibisono, H.T. 2003 Crouching tigers, hidden prey: Sumatran tiger and prey populations in a tropical forest landscape. Anim. Conserv. 6, 131-139. (doi:10.1017/s1367943003003172).	peer_rev_pub
196	8	1999	9	1999	1	Indonesia	Bukit Barisan Selatan National Park, Sumatra, camera194	-5.2783	104.127	point	permission to release	pc	O'Brien, T.G. and Kinnaird, M.F. (2012) personal communication	pers_comm	48	O'Brien, T.G., Kinnaird, M.F. & Wibisono, H.T. 2003 Crouching tigers, hidden prey: Sumatran tiger and prey populations in a tropical forest landscape. Anim. Conserv. 6, 131-139. (doi:10.1017/s1367943003003172).	peer_rev_pub
197	9	1999	9	1999	1	Indonesia	Bukit Barisan Selatan National Park, Sumatra, camera195	-5.27745	104.102	point	permission to release	pc	O'Brien, T.G. and Kinnaird, M.F. (2012) personal communication	pers_comm	48	O'Brien, T.G., Kinnaird, M.F. & Wibisono, H.T. 2003 Crouching tigers, hidden prey: Sumatran tiger and prey populations in a tropical forest landscape. Anim. Conserv. 6, 131-139. (doi:10.1017/s1367943003003172).	peer_rev_pub
198	9	2005	9	2005	1	Indonesia	Bukit Barisan Selatan National Park, Sumatra, camera196	-5.27742	104.128	point	permission to release	pc	O'Brien, T.G. and Kinnaird, M.F. (2012) personal communication	pers_comm	48	O'Brien, T.G., Kinnaird, M.F. & Wibisono, H.T. 2003 Crouching tigers, hidden prey: Sumatran tiger and prey populations in a tropical forest landscape. Anim. Conserv. 6, 131-139. (doi:10.1017/s1367943003003172).	peer_rev_pub
199	2	2004	2	2004	1	Indonesia	Bukit Barisan Selatan National Park, Sumatra, camera197	-5.27648	104.116	point	permission to release	pc	O'Brien, T.G. and Kinnaird, M.F. (2012) personal communication	pers_comm	48	O'Brien, T.G., Kinnaird, M.F. & Wibisono, H.T. 2003 Crouching tigers, hidden prey: Sumatran tiger and prey populations in a tropical forest landscape. Anim. Conserv. 6, 131-139. (doi:10.1017/s1367943003003172).	peer_rev_pub
200	9	1999	9	1999	1	Indonesia	Bukit Barisan Selatan National Park, Sumatra, camera198	-5.27566	104.115	point	permission to release	pc	O'Brien, T.G. and Kinnaird, M.F. (2012) personal communication	pers_comm	48	O'Brien, T.G., Kinnaird, M.F. & Wibisono, H.T. 2003 Crouching tigers, hidden prey: Sumatran tiger and prey populations in a tropical forest landscape. Anim. Conserv. 6, 131-139. (doi:10.1017/s1367943003003172).	peer_rev_pub
201	8	1999	9	1999	1	Indonesia	Bukit Barisan Selatan National Park, Sumatra, camera199	-5.27555	104.167	point	permission to release	pc	O'Brien, T.G. and Kinnaird, M.F. (2012) personal communication	pers_comm	48	O'Brien, T.G., Kinnaird, M.F. & Wibisono, H.T. 2003 Crouching tigers, hidden prey: Sumatran tiger and prey populations in a tropical forest landscape. Anim. Conserv. 6, 131-139. (doi:10.1017/s1367943003003172).	peer_rev_pub
202	2	2004	3	2004	1	Indonesia	Bukit Barisan Selatan National Park, Sumatra, camera200	-5.27515	104.133	point	permission to release	pc	O'Brien, T.G. and Kinnaird, M.F. (2012) personal communication	pers_comm	48	O'Brien, T.G., Kinnaird, M.F. & Wibisono, H.T. 2003 Crouching tigers, hidden prey: Sumatran tiger and prey populations in a tropical forest landscape. Anim. Conserv. 6, 131-139. (doi:10.1017/s1367943003003172).	peer_rev_pub
203	11	1999	11	1999	1	Indonesia	Bukit Barisan Selatan National Park, Sumatra, camera201	-5.12734	104.133	point	permission to release	pc	O'Brien, T.G. and Kinnaird, M.F. (2012) personal communication	pers_comm	48	O'Brien, T.G., Kinnaird, M.F. & Wibisono, H.T. 2003 Crouching tigers, hidden prey: Sumatran tiger and prey populations in a tropical forest landscape. Anim. Conserv. 6, 131-139. (doi:10.1017/s1367943003003172).	peer_rev_pub
204	7	2001	7	2001	1	Indonesia	Bukit Barisan Selatan National Park, Sumatra, camera202	-5.12713	104.112	point	permission to release	pc	O'Brien, T.G. and Kinnaird, M.F. (2012) personal communication	pers_comm	48	O'Brien, T.G., Kinnaird, M.F. & Wibisono, H.T. 2003 Crouching tigers, hidden prey: Sumatran tiger and prey populations in a tropical forest landscape. Anim. Conserv. 6, 131-139. (doi:10.1017/s1367943003003172).	peer_rev_pub
205	7	2001	7	2001	1	Indonesia	Bukit Barisan Selatan National Park, Sumatra, camera203	-5.12644	104.134	point	permission to release	pc	O'Brien, T.G. and Kinnaird, M.F. (2012) personal communication	pers_comm	48	O'Brien, T.G., Kinnaird, M.F. & Wibisono, H.T. 2003 Crouching tigers, hidden prey: Sumatran tiger and prey populations in a tropical forest landscape. Anim. Conserv. 6, 131-139. (doi:10.1017/s1367943003003172).	peer_rev_pub
206	12	1999	12	1999	1	Indonesia	Bukit Barisan Selatan National Park, Sumatra, camera204	-5.12608	104.138	point	permission to release	pc	O'Brien, T.G. and Kinnaird, M.F. (2012) personal communication	pers_comm	48	O'Brien, T.G., Kinnaird, M.F. & Wibisono, H.T. 2003 Crouching tigers, hidden prey: Sumatran tiger and prey populations in a tropical forest landscape. Anim. Conserv. 6, 131-139. (doi:10.1017/s1367943003003172).	peer_rev_pub
207	7	2001	7	2001	1	Indonesia	Bukit Barisan Selatan National Park, Sumatra, camera205	-5.12361	104.184	point	permission to release	pc	O'Brien, T.G. and Kinnaird, M.F. (2012) personal communication	pers_comm	48	O'Brien, T.G., Kinnaird, M.F. & Wibisono, H.T. 2003 Crouching tigers, hidden prey: Sumatran tiger and prey populations in a tropical forest landscape. Anim. Conserv. 6, 131-139. (doi:10.1017/s1367943003003172).	peer_rev_pub
208	4	2004	4	2004	1	Indonesia	Bukit Barisan Selatan National Park, Sumatra, camera206	-5.12284	104.148	point	permission to release	pc	O'Brien, T.G. and Kinnaird, M.F. (2012) personal communication	pers_comm	48	O'Brien, T.G., Kinnaird, M.F. & Wibisono, H.T. 2003 Crouching tigers, hidden prey: Sumatran tiger and prey populations in a tropical forest landscape. Anim. Conserv. 6, 131-139. (doi:10.1017/s1367943003003172).	peer_rev_pub
209	11	2005	11	2005	1	Indonesia	Bukit Barisan Selatan National Park, Sumatra, camera207	-5.12153	104.123	point	permission to release	pc	O'Brien, T.G. and Kinnaird, M.F. (2012) personal communication	pers_comm	48	O'Brien, T.G., Kinnaird, M.F. & Wibisono, H.T. 2003 Crouching tigers, hidden prey: Sumatran tiger and prey populations in a tropical forest landscape. Anim. Conserv. 6, 131-139. (doi:10.1017/s1367943003003172).	peer_rev_pub
210	12	1999	12	1999	1	Indonesia	Bukit Barisan Selatan National Park, Sumatra, camera208	-5.12139	104.151	point	permission to release	pc	O'Brien, T.G. and Kinnaird, M.F. (2012) personal communication	pers_comm	48	O'Brien, T.G., Kinnaird, M.F. & Wibisono, H.T. 2003 Crouching tigers, hidden prey: Sumatran tiger and prey populations in a tropical forest landscape. Anim. Conserv. 6, 131-139. (doi:10.1017/s1367943003003172).	peer_rev_pub
211	4	2004	4	2004	1	Indonesia	Bukit Barisan Selatan National Park, Sumatra, camera209	-5.12044	104.159	point	permission to release	pc	O'Brien, T.G. and Kinnaird, M.F. (2012) personal communication	pers_comm	48	O'Brien, T.G., Kinnaird, M.F. & Wibisono, H.T. 2003 Crouching tigers, hidden prey: Sumatran tiger and prey populations in a tropical forest landscape. Anim. Conserv. 6, 131-139. (doi:10.1017/s1367943003003172).	peer_rev_pub
212	10	2005	10	2005	1	Indonesia	Bukit Barisan Selatan National Park, Sumatra, camera210	-5.11887	104.133	point	permission to release	pc	O'Brien, T.G. and Kinnaird, M.F. (2012) personal communication	pers_comm	48	O'Brien, T.G., Kinnaird, M.F. & Wibisono, H.T. 2003 Crouching tigers, hidden prey: Sumatran tiger and prey populations in a tropical forest landscape. Anim. Conserv. 6, 131-139. (doi:10.1017/s1367943003003172).	peer_rev_pub
213	11	1999	11	1999	1	Indonesia	Bukit Barisan Selatan National Park, Sumatra, camera211	-5.11865	104.132	point	permission to release	pc	O'Brien, T.G. and Kinnaird, M.F. (2012) personal communication	pers_comm	48	O'Brien, T.G., Kinnaird, M.F. & Wibisono, H.T. 2003 Crouching tigers, hidden prey: Sumatran tiger and prey populations in a tropical forest landscape. Anim. Conserv. 6, 131-139. (doi:10.1017/s1367943003003172).	peer_rev_pub
214	7	2001	7	2001	1	Indonesia	Bukit Barisan Selatan National Park, Sumatra, camera212	-5.11488	104.152	point	permission to release	pc	O'Brien, T.G. and Kinnaird, M.F. (2012) personal communication	pers_comm	48	O'Brien, T.G., Kinnaird, M.F. & Wibisono, H.T. 2003 Crouching tigers, hidden prey: Sumatran tiger and prey populations in a tropical forest landscape. Anim. Conserv. 6, 131-139. (doi:10.1017/s1367943003003172).	peer_rev_pub
215	8	2001	9	2001	1	Indonesia	Bukit Barisan Selatan National Park, Sumatra, camera213	-4.87148	103.664	point	permission to release	pc	O'Brien, T.G. and Kinnaird, M.F. (2012) personal communication	pers_comm	48	O'Brien, T.G., Kinnaird, M.F. & Wibisono, H.T. 2003 Crouching tigers, hidden prey: Sumatran tiger and prey populations in a tropical forest landscape. Anim. Conserv. 6, 131-139. (doi:10.1017/s1367943003003172).	peer_rev_pub
216	1	2000	1	2000	1	Indonesia	Bukit Barisan Selatan National Park, Sumatra, camera214	-4.86935	103.68	point	permission to release	pc	O'Brien, T.G. and Kinnaird, M.F. (2012) personal communication	pers_comm	48	O'Brien, T.G., Kinnaird, M.F. & Wibisono, H.T. 2003 Crouching tigers, hidden prey: Sumatran tiger and prey populations in a tropical forest landscape. Anim. Conserv. 6, 131-139. (doi:10.1017/s1367943003003172).	peer_rev_pub
217	12	1999	12	1999	1	Indonesia	Bukit Barisan Selatan National Park, Sumatra, camera215	-4.86811	103.697	point	permission to release	pc	O'Brien, T.G. and Kinnaird, M.F. (2012) personal communication	pers_comm	48	O'Brien, T.G., Kinnaird, M.F. & Wibisono, H.T. 2003 Crouching tigers, hidden prey: Sumatran tiger and prey populations in a tropical forest landscape. Anim. Conserv. 6, 131-139. (doi:10.1017/s1367943003003172).	peer_rev_pub
218	8	2001	8	2001	1	Indonesia	Bukit Barisan Selatan National Park, Sumatra, camera216	-4.86701	103.688	point	permission to release	pc	O'Brien, T.G. and Kinnaird, M.F. (2012) personal communication	pers_comm	48	O'Brien, T.G., Kinnaird, M.F. & Wibisono, H.T. 2003 Crouching tigers, hidden prey: Sumatran tiger and prey populations in a tropical forest landscape. Anim. Conserv. 6, 131-139. (doi:10.1017/s1367943003003172).	peer_rev_pub
219	1	2000	1	2000	1	Indonesia	Bukit Barisan Selatan National Park, Sumatra, camera217	-4.86632	103.703	point	permission to release	pc	O'Brien, T.G. and Kinnaird, M.F. (2012) personal communication	pers_comm	48	O'Brien, T.G., Kinnaird, M.F. & Wibisono, H.T. 2003 Crouching tigers, hidden prey: Sumatran tiger and prey populations in a tropical forest landscape. Anim. Conserv. 6, 131-139. (doi:10.1017/s1367943003003172).	peer_rev_pub
220	8	2001	8	2001	1	Indonesia	Bukit Barisan Selatan National Park, Sumatra, camera218	-4.86594	103.742	point	permission to release	pc	O'Brien, T.G. and Kinnaird, M.F. (2012) personal communication	pers_comm	48	O'Brien, T.G., Kinnaird, M.F. & Wibisono, H.T. 2003 Crouching tigers, hidden prey: Sumatran tiger and prey populations in a tropical forest landscape. Anim. Conserv. 6, 131-139. (doi:10.1017/s1367943003003172).	peer_rev_pub
221	1	2000	1	2000	1	Indonesia	Bukit Barisan Selatan National Park, Sumatra, camera219	-4.86498	103.713	point	permission to release	pc	O'Brien, T.G. and Kinnaird, M.F. (2012) personal communication	pers_comm	48	O'Brien, T.G., Kinnaird, M.F. & Wibisono, H.T. 2003 Crouching tigers, hidden prey: Sumatran tiger and prey populations in a tropical forest landscape. Anim. Conserv. 6, 131-139. (doi:10.1017/s1367943003003172).	peer_rev_pub
222	2	2003	2	2003	1	Indonesia	Bukit Barisan Selatan National Park, Sumatra, camera220	-4.86484	103.722	point	permission to release	pc	O'Brien, T.G. and Kinnaird, M.F. (2012) personal communication	pers_comm	48	O'Brien, T.G., Kinnaird, M.F. & Wibisono, H.T. 2003 Crouching tigers, hidden prey: Sumatran tiger and prey populations in a tropical forest landscape. Anim. Conserv. 6, 131-139. (doi:10.1017/s1367943003003172).	peer_rev_pub
223	2	2003	2	2003	1	Indonesia	Bukit Barisan Selatan National Park, Sumatra, camera221	-4.86432	103.682	point	permission to release	pc	O'Brien, T.G. and Kinnaird, M.F. (2012) personal communication	pers_comm	48	O'Brien, T.G., Kinnaird, M.F. & Wibisono, H.T. 2003 Crouching tigers, hidden prey: Sumatran tiger and prey populations in a tropical forest landscape. Anim. Conserv. 6, 131-139. (doi:10.1017/s1367943003003172).	peer_rev_pub
224	8	2001	8	2001	1	Indonesia	Bukit Barisan Selatan National Park, Sumatra, camera222	-4.86328	103.675	point	permission to release	pc	O'Brien, T.G. and Kinnaird, M.F. (2012) personal communication	pers_comm	48	O'Brien, T.G., Kinnaird, M.F. & Wibisono, H.T. 2003 Crouching tigers, hidden prey: Sumatran tiger and prey populations in a tropical forest landscape. Anim. Conserv. 6, 131-139. (doi:10.1017/s1367943003003172).	peer_rev_pub
225	12	1999	1	2000	1	Indonesia	Bukit Barisan Selatan National Park, Sumatra, camera223	-4.86119	103.672	point	permission to release	pc	O'Brien, T.G. and Kinnaird, M.F. (2012) personal communication	pers_comm	48	O'Brien, T.G., Kinnaird, M.F. & Wibisono, H.T. 2003 Crouching tigers, hidden prey: Sumatran tiger and prey populations in a tropical forest landscape. Anim. Conserv. 6, 131-139. (doi:10.1017/s1367943003003172).	peer_rev_pub
226	8	2001	8	2001	1	Indonesia	Bukit Barisan Selatan National Park, Sumatra, camera224	-4.86121	103.729	point	permission to release	pc	O'Brien, T.G. and Kinnaird, M.F. (2012) personal communication	pers_comm	48	O'Brien, T.G., Kinnaird, M.F. & Wibisono, H.T. 2003 Crouching tigers, hidden prey: Sumatran tiger and prey populations in a tropical forest landscape. Anim. Conserv. 6, 131-139. (doi:10.1017/s1367943003003172).	peer_rev_pub
227	1	2000	1	2000	1	Indonesia	Bukit Barisan Selatan National Park, Sumatra, camera225	-4.86115	103.745	point	permission to release	pc	O'Brien, T.G. and Kinnaird, M.F. (2012) personal communication	pers_comm	48	O'Brien, T.G., Kinnaird, M.F. & Wibisono, H.T. 2003 Crouching tigers, hidden prey: Sumatran tiger and prey populations in a tropical forest landscape. Anim. Conserv. 6, 131-139. (doi:10.1017/s1367943003003172).	peer_rev_pub
228	1	2000	1	2000	1	Indonesia	Bukit Barisan Selatan National Park, Sumatra, camera226	-4.86033	103.695	point	permission to release	pc	O'Brien, T.G. and Kinnaird, M.F. (2012) personal communication	pers_comm	48	O'Brien, T.G., Kinnaird, M.F. & Wibisono, H.T. 2003 Crouching tigers, hidden prey: Sumatran tiger and prey populations in a tropical forest landscape. Anim. Conserv. 6, 131-139. (doi:10.1017/s1367943003003172).	peer_rev_pub
229	1	2000	1	2000	1	Indonesia	Bukit Barisan Selatan National Park, Sumatra, camera227	-4.85991	103.713	point	permission to release	pc	O'Brien, T.G. and Kinnaird, M.F. (2012) personal communication	pers_comm	48	O'Brien, T.G., Kinnaird, M.F. & Wibisono, H.T. 2003 Crouching tigers, hidden prey: Sumatran tiger and prey populations in a tropical forest landscape. Anim. Conserv. 6, 131-139. (doi:10.1017/s1367943003003172).	peer_rev_pub
230	5	2004	5	2004	1	Indonesia	Bukit Barisan Selatan National Park, Sumatra, camera228	-4.85991	103.753	point	permission to release	pc	O'Brien, T.G. and Kinnaird, M.F. (2012) personal communication	pers_comm	48	O'Brien, T.G., Kinnaird, M.F. & Wibisono, H.T. 2003 Crouching tigers, hidden prey: Sumatran tiger and prey populations in a tropical forest landscape. Anim. Conserv. 6, 131-139. (doi:10.1017/s1367943003003172).	peer_rev_pub
231	2	2003	2	2003	1	Indonesia	Bukit Barisan Selatan National Park, Sumatra, camera229	-4.85948	103.701	point	permission to release	pc	O'Brien, T.G. and Kinnaird, M.F. (2012) personal communication	pers_comm	48	O'Brien, T.G., Kinnaird, M.F. & Wibisono, H.T. 2003 Crouching tigers, hidden prey: Sumatran tiger and prey populations in a tropical forest landscape. Anim. Conserv. 6, 131-139. (doi:10.1017/s1367943003003172).	peer_rev_pub
232	8	2001	8	2001	1	Indonesia	Bukit Barisan Selatan National Park, Sumatra, camera230	-4.8593	103.678	point	permission to release	pc	O'Brien, T.G. and Kinnaird, M.F. (2012) personal communication	pers_comm	48	O'Brien, T.G., Kinnaird, M.F. & Wibisono, H.T. 2003 Crouching tigers, hidden prey: Sumatran tiger and prey populations in a tropical forest landscape. Anim. Conserv. 6, 131-139. (doi:10.1017/s1367943003003172).	peer_rev_pub
233	8	2001	8	2001	1	Indonesia	Bukit Barisan Selatan National Park, Sumatra, camera231	-4.85794	103.722	point	permission to release	pc	O'Brien, T.G. and Kinnaird, M.F. (2012) personal communication	pers_comm	48	O'Brien, T.G., Kinnaird, M.F. & Wibisono, H.T. 2003 Crouching tigers, hidden prey: Sumatran tiger and prey populations in a tropical forest landscape. Anim. Conserv. 6, 131-139. (doi:10.1017/s1367943003003172).	peer_rev_pub
234	8	2001	8	2001	1	Indonesia	Bukit Barisan Selatan National Park, Sumatra, camera232	-4.85575	103.663	point	permission to release	pc	O'Brien, T.G. and Kinnaird, M.F. (2012) personal communication	pers_comm	48	O'Brien, T.G., Kinnaird, M.F. & Wibisono, H.T. 2003 Crouching tigers, hidden prey: Sumatran tiger and prey populations in a tropical forest landscape. Anim. Conserv. 6, 131-139. (doi:10.1017/s1367943003003172).	peer_rev_pub
235	3	2003	3	2003	1	Indonesia	Bukit Barisan Selatan National Park, Sumatra, camera233	-4.85234	103.686	point	permission to release	pc	O'Brien, T.G. and Kinnaird, M.F. (2012) personal communication	pers_comm	48	O'Brien, T.G., Kinnaird, M.F. & Wibisono, H.T. 2003 Crouching tigers, hidden prey: Sumatran tiger and prey populations in a tropical forest landscape. Anim. Conserv. 6, 131-139. (doi:10.1017/s1367943003003172).	peer_rev_pub
236	2	2006	3	2006	1	Indonesia	Bukit Barisan Selatan National Park, Sumatra, camera234	-4.84469	103.695	point	permission to release	pc	O'Brien, T.G. and Kinnaird, M.F. (2012) personal communication	pers_comm	48	O'Brien, T.G., Kinnaird, M.F. & Wibisono, H.T. 2003 Crouching tigers, hidden prey: Sumatran tiger and prey populations in a tropical forest landscape. Anim. Conserv. 6, 131-139. (doi:10.1017/s1367943003003172).	peer_rev_pub
237	2	2006	2	2006	1	Indonesia	Bukit Barisan Selatan National Park, Sumatra, camera235	-4.84294	103.717	point	permission to release	pc	O'Brien, T.G. and Kinnaird, M.F. (2012) personal communication	pers_comm	48	O'Brien, T.G., Kinnaird, M.F. & Wibisono, H.T. 2003 Crouching tigers, hidden prey: Sumatran tiger and prey populations in a tropical forest landscape. Anim. Conserv. 6, 131-139. (doi:10.1017/s1367943003003172).	peer_rev_pub
238	3	2000	3	2000	1	Indonesia	Bukit Barisan Selatan National Park, Sumatra, camera236	-4.72033	103.517	point	permission to release	pc	O'Brien, T.G. and Kinnaird, M.F. (2012) personal communication	pers_comm	48	O'Brien, T.G., Kinnaird, M.F. & Wibisono, H.T. 2003 Crouching tigers, hidden prey: Sumatran tiger and prey populations in a tropical forest landscape. Anim. Conserv. 6, 131-139. (doi:10.1017/s1367943003003172).	peer_rev_pub
239	2	2000	3	2000	1	Indonesia	Bukit Barisan Selatan National Park, Sumatra, camera237	-4.71956	103.494	point	permission to release	pc	O'Brien, T.G. and Kinnaird, M.F. (2012) personal communication	pers_comm	48	O'Brien, T.G., Kinnaird, M.F. & Wibisono, H.T. 2003 Crouching tigers, hidden prey: Sumatran tiger and prey populations in a tropical forest landscape. Anim. Conserv. 6, 131-139. (doi:10.1017/s1367943003003172).	peer_rev_pub
240	2	2000	2	2000	1	Indonesia	Bukit Barisan Selatan National Park, Sumatra, camera238	-4.71433	103.502	point	permission to release	pc	O'Brien, T.G. and Kinnaird, M.F. (2012) personal communication	pers_comm	48	O'Brien, T.G., Kinnaird, M.F. & Wibisono, H.T. 2003 Crouching tigers, hidden prey: Sumatran tiger and prey populations in a tropical forest landscape. Anim. Conserv. 6, 131-139. (doi:10.1017/s1367943003003172).	peer_rev_pub
241	3	2000	3	2000	1	Indonesia	Bukit Barisan Selatan National Park, Sumatra, camera239	-4.71378	103.543	point	permission to release	pc	O'Brien, T.G. and Kinnaird, M.F. (2012) personal communication	pers_comm	48	O'Brien, T.G., Kinnaird, M.F. & Wibisono, H.T. 2003 Crouching tigers, hidden prey: Sumatran tiger and prey populations in a tropical forest landscape. Anim. Conserv. 6, 131-139. (doi:10.1017/s1367943003003172).	peer_rev_pub
242	2	2000	3	2000	1	Indonesia	Bukit Barisan Selatan National Park, Sumatra, camera240	-4.71317	103.554	point	permission to release	pc	O'Brien, T.G. and Kinnaird, M.F. (2012) personal communication	pers_comm	48	O'Brien, T.G., Kinnaird, M.F. & Wibisono, H.T. 2003 Crouching tigers, hidden prey: Sumatran tiger and prey populations in a tropical forest landscape. Anim. Conserv. 6, 131-139. (doi:10.1017/s1367943003003172).	peer_rev_pub
243	3	2000	3	2000	1	Indonesia	Bukit Barisan Selatan National Park, Sumatra, camera241	-4.71264	103.475	point	permission to release	pc	O'Brien, T.G. and Kinnaird, M.F. (2012) personal communication	pers_comm	48	O'Brien, T.G., Kinnaird, M.F. & Wibisono, H.T. 2003 Crouching tigers, hidden prey: Sumatran tiger and prey populations in a tropical forest landscape. Anim. Conserv. 6, 131-139. (doi:10.1017/s1367943003003172).	peer_rev_pub
244	2	2000	3	2000	1	Indonesia	Bukit Barisan Selatan National Park, Sumatra, camera242	-4.71096	103.494	point	permission to release	pc	O'Brien, T.G. and Kinnaird, M.F. (2012) personal communication	pers_comm	48	O'Brien, T.G., Kinnaird, M.F. & Wibisono, H.T. 2003 Crouching tigers, hidden prey: Sumatran tiger and prey populations in a tropical forest landscape. Anim. Conserv. 6, 131-139. (doi:10.1017/s1367943003003172).	peer_rev_pub
245	2	2000	3	2000	1	Indonesia	Bukit Barisan Selatan National Park, Sumatra, camera243	-4.70754	103.499	point	permission to release	pc	O'Brien, T.G. and Kinnaird, M.F. (2012) personal communication	pers_comm	48	O'Brien, T.G., Kinnaird, M.F. & Wibisono, H.T. 2003 Crouching tigers, hidden prey: Sumatran tiger and prey populations in a tropical forest landscape. Anim. Conserv. 6, 131-139. (doi:10.1017/s1367943003003172).	peer_rev_pub
246	2	2000	3	2000	1	Indonesia	Bukit Barisan Selatan National Park, Sumatra, camera244	-4.70588	103.486	point	permission to release	pc	O'Brien, T.G. and Kinnaird, M.F. (2012) personal communication	pers_comm	48	O'Brien, T.G., Kinnaird, M.F. & Wibisono, H.T. 2003 Crouching tigers, hidden prey: Sumatran tiger and prey populations in a tropical forest landscape. Anim. Conserv. 6, 131-139. (doi:10.1017/s1367943003003172).	peer_rev_pub
247	2	2000	3	2000	1	Indonesia	Bukit Barisan Selatan National Park, Sumatra, camera245	-4.70549	103.471	point	permission to release	pc	O'Brien, T.G. and Kinnaird, M.F. (2012) personal communication	pers_comm	48	O'Brien, T.G., Kinnaird, M.F. & Wibisono, H.T. 2003 Crouching tigers, hidden prey: Sumatran tiger and prey populations in a tropical forest landscape. Anim. Conserv. 6, 131-139. (doi:10.1017/s1367943003003172).	peer_rev_pub
248	2	2000	3	2000	1	Indonesia	Bukit Barisan Selatan National Park, Sumatra, camera246	-4.70522	103.514	point	permission to release	pc	O'Brien, T.G. and Kinnaird, M.F. (2012) personal communication	pers_comm	48	O'Brien, T.G., Kinnaird, M.F. & Wibisono, H.T. 2003 Crouching tigers, hidden prey: Sumatran tiger and prey populations in a tropical forest landscape. Anim. Conserv. 6, 131-139. (doi:10.1017/s1367943003003172).	peer_rev_pub
249	4	2003	4	2003	1	Indonesia	Bukit Barisan Selatan National Park, Sumatra, camera247	-4.70256	103.493	point	permission to release	pc	O'Brien, T.G. and Kinnaird, M.F. (2012) personal communication	pers_comm	48	O'Brien, T.G., Kinnaird, M.F. & Wibisono, H.T. 2003 Crouching tigers, hidden prey: Sumatran tiger and prey populations in a tropical forest landscape. Anim. Conserv. 6, 131-139. (doi:10.1017/s1367943003003172).	peer_rev_pub
250	7	2004	7	2004	1	Indonesia	Bukit Barisan Selatan National Park, Sumatra, camera248	-4.70133	103.51	point	permission to release	pc	O'Brien, T.G. and Kinnaird, M.F. (2012) personal communication	pers_comm	48	O'Brien, T.G., Kinnaird, M.F. & Wibisono, H.T. 2003 Crouching tigers, hidden prey: Sumatran tiger and prey populations in a tropical forest landscape. Anim. Conserv. 6, 131-139. (doi:10.1017/s1367943003003172).	peer_rev_pub
251	4	2003	4	2003	1	Indonesia	Bukit Barisan Selatan National Park, Sumatra, camera249	-4.70075	103.497	point	permission to release	pc	O'Brien, T.G. and Kinnaird, M.F. (2012) personal communication	pers_comm	48	O'Brien, T.G., Kinnaird, M.F. & Wibisono, H.T. 2003 Crouching tigers, hidden prey: Sumatran tiger and prey populations in a tropical forest landscape. Anim. Conserv. 6, 131-139. (doi:10.1017/s1367943003003172).	peer_rev_pub
252	4	2003	4	2003	1	Indonesia	Bukit Barisan Selatan National Park, Sumatra, camera250	-4.70077	103.545	point	permission to release	pc	O'Brien, T.G. and Kinnaird, M.F. (2012) personal communication	pers_comm	48	O'Brien, T.G., Kinnaird, M.F. & Wibisono, H.T. 2003 Crouching tigers, hidden prey: Sumatran tiger and prey populations in a tropical forest landscape. Anim. Conserv. 6, 131-139. (doi:10.1017/s1367943003003172).	peer_rev_pub
253	4	2006	5	2006	1	Indonesia	Bukit Barisan Selatan National Park, Sumatra, camera251	-4.7004	103.512	point	permission to release	pc	O'Brien, T.G. and Kinnaird, M.F. (2012) personal communication	pers_comm	48	O'Brien, T.G., Kinnaird, M.F. & Wibisono, H.T. 2003 Crouching tigers, hidden prey: Sumatran tiger and prey populations in a tropical forest landscape. Anim. Conserv. 6, 131-139. (doi:10.1017/s1367943003003172).	peer_rev_pub
254	6	2004	7	2004	1	Indonesia	Bukit Barisan Selatan National Park, Sumatra, camera252	-4.6994	103.489	point	permission to release	pc	O'Brien, T.G. and Kinnaird, M.F. (2012) personal communication	pers_comm	48	O'Brien, T.G., Kinnaird, M.F. & Wibisono, H.T. 2003 Crouching tigers, hidden prey: Sumatran tiger and prey populations in a tropical forest landscape. Anim. Conserv. 6, 131-139. (doi:10.1017/s1367943003003172).	peer_rev_pub
255	1	2002	1	2002	1	Indonesia	Bukit Barisan Selatan National Park, Sumatra, camera253	-4.69734	103.473	point	permission to release	pc	O'Brien, T.G. and Kinnaird, M.F. (2012) personal communication	pers_comm	48	O'Brien, T.G., Kinnaird, M.F. & Wibisono, H.T. 2003 Crouching tigers, hidden prey: Sumatran tiger and prey populations in a tropical forest landscape. Anim. Conserv. 6, 131-139. (doi:10.1017/s1367943003003172).	peer_rev_pub
256	2	2002	2	2002	1	Indonesia	Bukit Barisan Selatan National Park, Sumatra, camera254	-4.69627	103.543	point	permission to release	pc	O'Brien, T.G. and Kinnaird, M.F. (2012) personal communication	pers_comm	48	O'Brien, T.G., Kinnaird, M.F. & Wibisono, H.T. 2003 Crouching tigers, hidden prey: Sumatran tiger and prey populations in a tropical forest landscape. Anim. Conserv. 6, 131-139. (doi:10.1017/s1367943003003172).	peer_rev_pub
257	1	2002	1	2002	1	Indonesia	Bukit Barisan Selatan National Park, Sumatra, camera255	-4.69569	103.526	point	permission to release	pc	O'Brien, T.G. and Kinnaird, M.F. (2012) personal communication	pers_comm	48	O'Brien, T.G., Kinnaird, M.F. & Wibisono, H.T. 2003 Crouching tigers, hidden prey: Sumatran tiger and prey populations in a tropical forest landscape. Anim. Conserv. 6, 131-139. (doi:10.1017/s1367943003003172).	peer_rev_pub
258	2	2002	2	2002	1	Indonesia	Bukit Barisan Selatan National Park, Sumatra, camera256	-4.69432	103.49	point	permission to release	pc	O'Brien, T.G. and Kinnaird, M.F. (2012) personal communication	pers_comm	48	O'Brien, T.G., Kinnaird, M.F. & Wibisono, H.T. 2003 Crouching tigers, hidden prey: Sumatran tiger and prey populations in a tropical forest landscape. Anim. Conserv. 6, 131-139. (doi:10.1017/s1367943003003172).	peer_rev_pub
259	1	2002	1	2002	1	Indonesia	Bukit Barisan Selatan National Park, Sumatra, camera257	-4.69429	103.485	point	permission to release	pc	O'Brien, T.G. and Kinnaird, M.F. (2012) personal communication	pers_comm	48	O'Brien, T.G., Kinnaird, M.F. & Wibisono, H.T. 2003 Crouching tigers, hidden prey: Sumatran tiger and prey populations in a tropical forest landscape. Anim. Conserv. 6, 131-139. (doi:10.1017/s1367943003003172).	peer_rev_pub
260	4	2006	4	2006	1	Indonesia	Bukit Barisan Selatan National Park, Sumatra, camera258	-4.6939	103.491	point	permission to release	pc	O'Brien, T.G. and Kinnaird, M.F. (2012) personal communication	pers_comm	48	O'Brien, T.G., Kinnaird, M.F. & Wibisono, H.T. 2003 Crouching tigers, hidden prey: Sumatran tiger and prey populations in a tropical forest landscape. Anim. Conserv. 6, 131-139. (doi:10.1017/s1367943003003172).	peer_rev_pub
261	7	2004	7	2004	1	Indonesia	Bukit Barisan Selatan National Park, Sumatra, camera259	-4.69317	103.474	point	permission to release	pc	O'Brien, T.G. and Kinnaird, M.F. (2012) personal communication	pers_comm	48	O'Brien, T.G., Kinnaird, M.F. & Wibisono, H.T. 2003 Crouching tigers, hidden prey: Sumatran tiger and prey populations in a tropical forest landscape. Anim. Conserv. 6, 131-139. (doi:10.1017/s1367943003003172).	peer_rev_pub
262	7	2004	7	2004	1	Indonesia	Bukit Barisan Selatan National Park, Sumatra, camera260	-4.6921	103.525	point	permission to release	pc	O'Brien, T.G. and Kinnaird, M.F. (2012) personal communication	pers_comm	48	O'Brien, T.G., Kinnaird, M.F. & Wibisono, H.T. 2003 Crouching tigers, hidden prey: Sumatran tiger and prey populations in a tropical forest landscape. Anim. Conserv. 6, 131-139. (doi:10.1017/s1367943003003172).	peer_rev_pub
263	4	2006	4	2006	1	Indonesia	Bukit Barisan Selatan National Park, Sumatra, camera261	-4.69008	103.537	point	permission to release	pc	O'Brien, T.G. and Kinnaird, M.F. (2012) personal communication	pers_comm	48	O'Brien, T.G., Kinnaird, M.F. & Wibisono, H.T. 2003 Crouching tigers, hidden prey: Sumatran tiger and prey populations in a tropical forest landscape. Anim. Conserv. 6, 131-139. (doi:10.1017/s1367943003003172).	peer_rev_pub
264	4	2003	4	2003	1	Indonesia	Bukit Barisan Selatan National Park, Sumatra, camera262	-4.69008	103.546	point	permission to release	pc	O'Brien, T.G. and Kinnaird, M.F. (2012) personal communication	pers_comm	48	O'Brien, T.G., Kinnaird, M.F. & Wibisono, H.T. 2003 Crouching tigers, hidden prey: Sumatran tiger and prey populations in a tropical forest landscape. Anim. Conserv. 6, 131-139. (doi:10.1017/s1367943003003172).	peer_rev_pub
265	6	2004	6	2004	1	Indonesia	Bukit Barisan Selatan National Park, Sumatra, camera263	-4.68923	103.52	point	permission to release	pc	O'Brien, T.G. and Kinnaird, M.F. (2012) personal communication	pers_comm	48	O'Brien, T.G., Kinnaird, M.F. & Wibisono, H.T. 2003 Crouching tigers, hidden prey: Sumatran tiger and prey populations in a tropical forest landscape. Anim. Conserv. 6, 131-139. (doi:10.1017/s1367943003003172).	peer_rev_pub
266	4	2003	4	2003	1	Indonesia	Bukit Barisan Selatan National Park, Sumatra, camera264	-4.68885	103.488	point	permission to release	pc	O'Brien, T.G. and Kinnaird, M.F. (2012) personal communication	pers_comm	48	O'Brien, T.G., Kinnaird, M.F. & Wibisono, H.T. 2003 Crouching tigers, hidden prey: Sumatran tiger and prey populations in a tropical forest landscape. Anim. Conserv. 6, 131-139. (doi:10.1017/s1367943003003172).	peer_rev_pub
267	3	2003	4	2003	1	Indonesia	Bukit Barisan Selatan National Park, Sumatra, camera265	-4.68881	103.511	point	permission to release	pc	O'Brien, T.G. and Kinnaird, M.F. (2012) personal communication	pers_comm	48	O'Brien, T.G., Kinnaird, M.F. & Wibisono, H.T. 2003 Crouching tigers, hidden prey: Sumatran tiger and prey populations in a tropical forest landscape. Anim. Conserv. 6, 131-139. (doi:10.1017/s1367943003003172).	peer_rev_pub
268	7	2004	7	2004	1	Indonesia	Bukit Barisan Selatan National Park, Sumatra, camera266	-4.68877	103.509	point	permission to release	pc	O'Brien, T.G. and Kinnaird, M.F. (2012) personal communication	pers_comm	48	O'Brien, T.G., Kinnaird, M.F. & Wibisono, H.T. 2003 Crouching tigers, hidden prey: Sumatran tiger and prey populations in a tropical forest landscape. Anim. Conserv. 6, 131-139. (doi:10.1017/s1367943003003172).	peer_rev_pub
269	2	2002	2	2002	1	Indonesia	Bukit Barisan Selatan National Park, Sumatra, camera267	-4.68558	103.489	point	permission to release	pc	O'Brien, T.G. and Kinnaird, M.F. (2012) personal communication	pers_comm	48	O'Brien, T.G., Kinnaird, M.F. & Wibisono, H.T. 2003 Crouching tigers, hidden prey: Sumatran tiger and prey populations in a tropical forest landscape. Anim. Conserv. 6, 131-139. (doi:10.1017/s1367943003003172).	peer_rev_pub
270	6	2000	6	2000	1	Indonesia	Bukit Barisan Selatan National Park, Sumatra, camera268	-4.58356	103.592	point	permission to release	pc	O'Brien, T.G. and Kinnaird, M.F. (2012) personal communication	pers_comm	48	O'Brien, T.G., Kinnaird, M.F. & Wibisono, H.T. 2003 Crouching tigers, hidden prey: Sumatran tiger and prey populations in a tropical forest landscape. Anim. Conserv. 6, 131-139. (doi:10.1017/s1367943003003172).	peer_rev_pub
271	5	2000	5	2000	1	Indonesia	Bukit Barisan Selatan National Park, Sumatra, camera269	-4.57299	103.6	point	permission to release	pc	O'Brien, T.G. and Kinnaird, M.F. (2012) personal communication	pers_comm	48	O'Brien, T.G., Kinnaird, M.F. & Wibisono, H.T. 2003 Crouching tigers, hidden prey: Sumatran tiger and prey populations in a tropical forest landscape. Anim. Conserv. 6, 131-139. (doi:10.1017/s1367943003003172).	peer_rev_pub
272	5	2000	5	2000	1	Indonesia	Bukit Barisan Selatan National Park, Sumatra, camera270	-4.57188	103.585	point	permission to release	pc	O'Brien, T.G. and Kinnaird, M.F. (2012) personal communication	pers_comm	48	O'Brien, T.G., Kinnaird, M.F. & Wibisono, H.T. 2003 Crouching tigers, hidden prey: Sumatran tiger and prey populations in a tropical forest landscape. Anim. Conserv. 6, 131-139. (doi:10.1017/s1367943003003172).	peer_rev_pub
273	3	2002	3	2002	1	Indonesia	Bukit Barisan Selatan National Park, Sumatra, camera271	-4.56887	103.568	point	permission to release	pc	O'Brien, T.G. and Kinnaird, M.F. (2012) personal communication	pers_comm	48	O'Brien, T.G., Kinnaird, M.F. & Wibisono, H.T. 2003 Crouching tigers, hidden prey: Sumatran tiger and prey populations in a tropical forest landscape. Anim. Conserv. 6, 131-139. (doi:10.1017/s1367943003003172).	peer_rev_pub
274	5	2000	5	2000	1	Indonesia	Bukit Barisan Selatan National Park, Sumatra, camera272	-4.56887	103.571	point	permission to release	pc	O'Brien, T.G. and Kinnaird, M.F. (2012) personal communication	pers_comm	48	O'Brien, T.G., Kinnaird, M.F. & Wibisono, H.T. 2003 Crouching tigers, hidden prey: Sumatran tiger and prey populations in a tropical forest landscape. Anim. Conserv. 6, 131-139. (doi:10.1017/s1367943003003172).	peer_rev_pub
275	8	2004	11	2004	1	Indonesia	Bukit Barisan Selatan National Park, Sumatra, camera273	-4.56656	103.573	point	permission to release	pc	O'Brien, T.G. and Kinnaird, M.F. (2012) personal communication	pers_comm	48	O'Brien, T.G., Kinnaird, M.F. & Wibisono, H.T. 2003 Crouching tigers, hidden prey: Sumatran tiger and prey populations in a tropical forest landscape. Anim. Conserv. 6, 131-139. (doi:10.1017/s1367943003003172).	peer_rev_pub
276	5	2003	5	2003	1	Indonesia	Bukit Barisan Selatan National Park, Sumatra, camera274	-4.56521	103.596	point	permission to release	pc	O'Brien, T.G. and Kinnaird, M.F. (2012) personal communication	pers_comm	48	O'Brien, T.G., Kinnaird, M.F. & Wibisono, H.T. 2003 Crouching tigers, hidden prey: Sumatran tiger and prey populations in a tropical forest landscape. Anim. Conserv. 6, 131-139. (doi:10.1017/s1367943003003172).	peer_rev_pub
277	3	2002	3	2002	1	Indonesia	Bukit Barisan Selatan National Park, Sumatra, camera275	-4.56245	103.568	point	permission to release	pc	O'Brien, T.G. and Kinnaird, M.F. (2012) personal communication	pers_comm	48	O'Brien, T.G., Kinnaird, M.F. & Wibisono, H.T. 2003 Crouching tigers, hidden prey: Sumatran tiger and prey populations in a tropical forest landscape. Anim. Conserv. 6, 131-139. (doi:10.1017/s1367943003003172).	peer_rev_pub
278	5	2000	5	2000	1	Indonesia	Bukit Barisan Selatan National Park, Sumatra, camera276	-4.56247	103.584	point	permission to release	pc	O'Brien, T.G. and Kinnaird, M.F. (2012) personal communication	pers_comm	48	O'Brien, T.G., Kinnaird, M.F. & Wibisono, H.T. 2003 Crouching tigers, hidden prey: Sumatran tiger and prey populations in a tropical forest landscape. Anim. Conserv. 6, 131-139. (doi:10.1017/s1367943003003172).	peer_rev_pub
279	5	2003	5	2003	1	Indonesia	Bukit Barisan Selatan National Park, Sumatra, camera277	-4.56092	103.562	point	permission to release	pc	O'Brien, T.G. and Kinnaird, M.F. (2012) personal communication	pers_comm	48	O'Brien, T.G., Kinnaird, M.F. & Wibisono, H.T. 2003 Crouching tigers, hidden prey: Sumatran tiger and prey populations in a tropical forest landscape. Anim. Conserv. 6, 131-139. (doi:10.1017/s1367943003003172).	peer_rev_pub
280	5	2000	5	2000	1	Indonesia	Bukit Barisan Selatan National Park, Sumatra, camera278	-4.56058	103.587	point	permission to release	pc	O'Brien, T.G. and Kinnaird, M.F. (2012) personal communication	pers_comm	48	O'Brien, T.G., Kinnaird, M.F. & Wibisono, H.T. 2003 Crouching tigers, hidden prey: Sumatran tiger and prey populations in a tropical forest landscape. Anim. Conserv. 6, 131-139. (doi:10.1017/s1367943003003172).	peer_rev_pub
816	1	2010	6	2010	1	Malaysia	mb01	4.7375	116.963	point	permission to release	pc	Brodie, J.F. (2014) personal communication	pers_comm	1200	Brodie, J.F., Giordano, A., Zipkin, E., Bernard, H., Mohd-Azlan, J. & Ambu, L. 2014 Correlation and persistence of hunting and logging impacts on tropical rainforest mammals. Conserv. Biol. 29, 1-12. (doi:10.1111/cobi.12389).	peer_rev_pub
817	3	2010	4	2010	1	Malaysia	mb02	4.70478	116.955	point	permission to release	pc	Brodie, J.F. (2014) personal communication	pers_comm	1200	Brodie, J.F., Giordano, A., Zipkin, E., Bernard, H., Mohd-Azlan, J. & Ambu, L. 2014 Correlation and persistence of hunting and logging impacts on tropical rainforest mammals. Conserv. Biol. 29, 1-12. (doi:10.1111/cobi.12389).	peer_rev_pub
818	1	2010	6	2010	1	Malaysia	mb03	4.72602	116.98	point	permission to release	pc	Brodie, J.F. (2014) personal communication	pers_comm	1200	Brodie, J.F., Giordano, A., Zipkin, E., Bernard, H., Mohd-Azlan, J. & Ambu, L. 2014 Correlation and persistence of hunting and logging impacts on tropical rainforest mammals. Conserv. Biol. 29, 1-12. (doi:10.1111/cobi.12389).	peer_rev_pub
819	3	2010	7	2010	1	Malaysia	mb04	4.7403	116.981	point	permission to release	pc	Brodie, J.F. (2014) personal communication	pers_comm	1200	Brodie, J.F., Giordano, A., Zipkin, E., Bernard, H., Mohd-Azlan, J. & Ambu, L. 2014 Correlation and persistence of hunting and logging impacts on tropical rainforest mammals. Conserv. Biol. 29, 1-12. (doi:10.1111/cobi.12389).	peer_rev_pub
820	3	2010	7	2010	1	Malaysia	mb06	4.74961	116.952	point	permission to release	pc	Brodie, J.F. (2014) personal communication	pers_comm	1200	Brodie, J.F., Giordano, A., Zipkin, E., Bernard, H., Mohd-Azlan, J. & Ambu, L. 2014 Correlation and persistence of hunting and logging impacts on tropical rainforest mammals. Conserv. Biol. 29, 1-12. (doi:10.1111/cobi.12389).	peer_rev_pub
821	1	2010	8	2010	1	Malaysia	mb07	4.75537	116.944	point	permission to release	pc	Brodie, J.F. (2014) personal communication	pers_comm	1200	Brodie, J.F., Giordano, A., Zipkin, E., Bernard, H., Mohd-Azlan, J. & Ambu, L. 2014 Correlation and persistence of hunting and logging impacts on tropical rainforest mammals. Conserv. Biol. 29, 1-12. (doi:10.1111/cobi.12389).	peer_rev_pub
822	1	2010	4	2010	1	Malaysia	mb08	4.68453	116.91	point	permission to release	pc	Brodie, J.F. (2014) personal communication	pers_comm	1200	Brodie, J.F., Giordano, A., Zipkin, E., Bernard, H., Mohd-Azlan, J. & Ambu, L. 2014 Correlation and persistence of hunting and logging impacts on tropical rainforest mammals. Conserv. Biol. 29, 1-12. (doi:10.1111/cobi.12389).	peer_rev_pub
823	2	2010	8	2010	1	Malaysia	mb09	4.68922	116.918	point	permission to release	pc	Brodie, J.F. (2014) personal communication	pers_comm	1200	Brodie, J.F., Giordano, A., Zipkin, E., Bernard, H., Mohd-Azlan, J. & Ambu, L. 2014 Correlation and persistence of hunting and logging impacts on tropical rainforest mammals. Conserv. Biol. 29, 1-12. (doi:10.1111/cobi.12389).	peer_rev_pub
824	1	2010	5	2010	1	Malaysia	mb11	4.67844	116.933	point	permission to release	pc	Brodie, J.F. (2014) personal communication	pers_comm	1200	Brodie, J.F., Giordano, A., Zipkin, E., Bernard, H., Mohd-Azlan, J. & Ambu, L. 2014 Correlation and persistence of hunting and logging impacts on tropical rainforest mammals. Conserv. Biol. 29, 1-12. (doi:10.1111/cobi.12389).	peer_rev_pub
825	2	2010	5	2010	1	Malaysia	mb12	4.72357	116.986	point	permission to release	pc	Brodie, J.F. (2014) personal communication	pers_comm	1200	Brodie, J.F., Giordano, A., Zipkin, E., Bernard, H., Mohd-Azlan, J. & Ambu, L. 2014 Correlation and persistence of hunting and logging impacts on tropical rainforest mammals. Conserv. Biol. 29, 1-12. (doi:10.1111/cobi.12389).	peer_rev_pub
826	2	2010	11	2010	1	Malaysia	mb13	4.70168	116.904	point	permission to release	pc	Brodie, J.F. (2014) personal communication	pers_comm	1200	Brodie, J.F., Giordano, A., Zipkin, E., Bernard, H., Mohd-Azlan, J. & Ambu, L. 2014 Correlation and persistence of hunting and logging impacts on tropical rainforest mammals. Conserv. Biol. 29, 1-12. (doi:10.1111/cobi.12389).	peer_rev_pub
827	1	2010	1	2010	1	Malaysia	mb14	4.74161	116.872	point	permission to release	pc	Brodie, J.F. (2014) personal communication	pers_comm	1200	Brodie, J.F., Giordano, A., Zipkin, E., Bernard, H., Mohd-Azlan, J. & Ambu, L. 2014 Correlation and persistence of hunting and logging impacts on tropical rainforest mammals. Conserv. Biol. 29, 1-12. (doi:10.1111/cobi.12389).	peer_rev_pub
873	2	2010	3	2010	1	Malaysia	mb17	4.70758	116.886	point	permission to release	pc	Brodie, J.F. (2014) personal communication	pers_comm	1200	Brodie, J.F., Giordano, A., Zipkin, E., Bernard, H., Mohd-Azlan, J. & Ambu, L. 2014 Correlation and persistence of hunting and logging impacts on tropical rainforest mammals. Conserv. Biol. 29, 1-12. (doi:10.1111/cobi.12389).	peer_rev_pub
875	2	2010	7	2010	1	Malaysia	mb18	4.73052	116.972	point	permission to release	pc	Brodie, J.F. (2014) personal communication	pers_comm	1200	Brodie, J.F., Giordano, A., Zipkin, E., Bernard, H., Mohd-Azlan, J. & Ambu, L. 2014 Correlation and persistence of hunting and logging impacts on tropical rainforest mammals. Conserv. Biol. 29, 1-12. (doi:10.1111/cobi.12389).	peer_rev_pub
880	4	2010	5	2010	1	Malaysia	mb19	4.70837	116.949	point	permission to release	pc	Brodie, J.F. (2014) personal communication	pers_comm	1200	Brodie, J.F., Giordano, A., Zipkin, E., Bernard, H., Mohd-Azlan, J. & Ambu, L. 2014 Correlation and persistence of hunting and logging impacts on tropical rainforest mammals. Conserv. Biol. 29, 1-12. (doi:10.1111/cobi.12389).	peer_rev_pub
882	3	2010	10	2010	1	Malaysia	mb20	4.70725	116.926	point	permission to release	pc	Brodie, J.F. (2014) personal communication	pers_comm	1200	Brodie, J.F., Giordano, A., Zipkin, E., Bernard, H., Mohd-Azlan, J. & Ambu, L. 2014 Correlation and persistence of hunting and logging impacts on tropical rainforest mammals. Conserv. Biol. 29, 1-12. (doi:10.1111/cobi.12389).	peer_rev_pub
890	3	2010	7	2010	1	Malaysia	mb21	4.72826	116.927	point	permission to release	pc	Brodie, J.F. (2014) personal communication	pers_comm	1200	Brodie, J.F., Giordano, A., Zipkin, E., Bernard, H., Mohd-Azlan, J. & Ambu, L. 2014 Correlation and persistence of hunting and logging impacts on tropical rainforest mammals. Conserv. Biol. 29, 1-12. (doi:10.1111/cobi.12389).	peer_rev_pub
894	3	2010	12	2010	1	Malaysia	mb23	4.74964	116.907	point	permission to release	pc	Brodie, J.F. (2014) personal communication	pers_comm	1200	Brodie, J.F., Giordano, A., Zipkin, E., Bernard, H., Mohd-Azlan, J. & Ambu, L. 2014 Correlation and persistence of hunting and logging impacts on tropical rainforest mammals. Conserv. Biol. 29, 1-12. (doi:10.1111/cobi.12389).	peer_rev_pub
904	2	2010	12	2010	1	Malaysia	mb24	4.75447	116.916	point	permission to release	pc	Brodie, J.F. (2014) personal communication	pers_comm	1200	Brodie, J.F., Giordano, A., Zipkin, E., Bernard, H., Mohd-Azlan, J. & Ambu, L. 2014 Correlation and persistence of hunting and logging impacts on tropical rainforest mammals. Conserv. Biol. 29, 1-12. (doi:10.1111/cobi.12389).	peer_rev_pub
910	3	2010	9	2010	1	Malaysia	mb25	4.75784	116.921	point	permission to release	pc	Brodie, J.F. (2014) personal communication	pers_comm	1200	Brodie, J.F., Giordano, A., Zipkin, E., Bernard, H., Mohd-Azlan, J. & Ambu, L. 2014 Correlation and persistence of hunting and logging impacts on tropical rainforest mammals. Conserv. Biol. 29, 1-12. (doi:10.1111/cobi.12389).	peer_rev_pub
915	2	2010	2	2010	1	Malaysia	mb26	4.71406	116.97	point	permission to release	pc	Brodie, J.F. (2014) personal communication	pers_comm	1200	Brodie, J.F., Giordano, A., Zipkin, E., Bernard, H., Mohd-Azlan, J. & Ambu, L. 2014 Correlation and persistence of hunting and logging impacts on tropical rainforest mammals. Conserv. Biol. 29, 1-12. (doi:10.1111/cobi.12389).	peer_rev_pub
916	5	2010	12	2010	1	Malaysia	mb27	4.74123	116.965	point	permission to release	pc	Brodie, J.F. (2014) personal communication	pers_comm	1200	Brodie, J.F., Giordano, A., Zipkin, E., Bernard, H., Mohd-Azlan, J. & Ambu, L. 2014 Correlation and persistence of hunting and logging impacts on tropical rainforest mammals. Conserv. Biol. 29, 1-12. (doi:10.1111/cobi.12389).	peer_rev_pub
920	5	2010	5	2010	1	Malaysia	mb28	4.74059	116.965	point	permission to release	pc	Brodie, J.F. (2014) personal communication	pers_comm	1200	Brodie, J.F., Giordano, A., Zipkin, E., Bernard, H., Mohd-Azlan, J. & Ambu, L. 2014 Correlation and persistence of hunting and logging impacts on tropical rainforest mammals. Conserv. Biol. 29, 1-12. (doi:10.1111/cobi.12389).	peer_rev_pub
921	1	2012	1	2012	1	Malaysia	up03	4.39151	115.748	point	permission to release	pc	Brodie, J.F. (2014) personal communication	pers_comm	1200	Brodie, J.F., Giordano, A., Zipkin, E., Bernard, H., Mohd-Azlan, J. & Ambu, L. 2014 Correlation and persistence of hunting and logging impacts on tropical rainforest mammals. Conserv. Biol. 29, 1-12. (doi:10.1111/cobi.12389).	peer_rev_pub
922	12	2011	12	2011	1	Malaysia	up04	4.38828	115.738	point	permission to release	pc	Brodie, J.F. (2014) personal communication	pers_comm	1200	Brodie, J.F., Giordano, A., Zipkin, E., Bernard, H., Mohd-Azlan, J. & Ambu, L. 2014 Correlation and persistence of hunting and logging impacts on tropical rainforest mammals. Conserv. Biol. 29, 1-12. (doi:10.1111/cobi.12389).	peer_rev_pub
923	1	2012	2	2012	1	Malaysia	up04	4.38828	115.738	point	permission to release	pc	Brodie, J.F. (2014) personal communication	pers_comm	1200	Brodie, J.F., Giordano, A., Zipkin, E., Bernard, H., Mohd-Azlan, J. & Ambu, L. 2014 Correlation and persistence of hunting and logging impacts on tropical rainforest mammals. Conserv. Biol. 29, 1-12. (doi:10.1111/cobi.12389).	peer_rev_pub
925	12	2011	12	2011	1	Malaysia	up06	4.32324	115.709	point	permission to release	pc	Brodie, J.F. (2014) personal communication	pers_comm	1200	Brodie, J.F., Giordano, A., Zipkin, E., Bernard, H., Mohd-Azlan, J. & Ambu, L. 2014 Correlation and persistence of hunting and logging impacts on tropical rainforest mammals. Conserv. Biol. 29, 1-12. (doi:10.1111/cobi.12389).	peer_rev_pub
926	1	2012	4	2012	1	Malaysia	up06	4.32324	115.709	point	permission to release	pc	Brodie, J.F. (2014) personal communication	pers_comm	1200	Brodie, J.F., Giordano, A., Zipkin, E., Bernard, H., Mohd-Azlan, J. & Ambu, L. 2014 Correlation and persistence of hunting and logging impacts on tropical rainforest mammals. Conserv. Biol. 29, 1-12. (doi:10.1111/cobi.12389).	peer_rev_pub
930	12	2011	12	2011	1	Malaysia	up07	4.33794	115.714	point	permission to release	pc	Brodie, J.F. (2014) personal communication	pers_comm	1200	Brodie, J.F., Giordano, A., Zipkin, E., Bernard, H., Mohd-Azlan, J. & Ambu, L. 2014 Correlation and persistence of hunting and logging impacts on tropical rainforest mammals. Conserv. Biol. 29, 1-12. (doi:10.1111/cobi.12389).	peer_rev_pub
931	3	2012	3	2012	1	Malaysia	up07	4.33794	115.714	point	permission to release	pc	Brodie, J.F. (2014) personal communication	pers_comm	1200	Brodie, J.F., Giordano, A., Zipkin, E., Bernard, H., Mohd-Azlan, J. & Ambu, L. 2014 Correlation and persistence of hunting and logging impacts on tropical rainforest mammals. Conserv. Biol. 29, 1-12. (doi:10.1111/cobi.12389).	peer_rev_pub
932	12	2011	12	2011	1	Malaysia	up08	4.3182	115.707	point	permission to release	pc	Brodie, J.F. (2014) personal communication	pers_comm	1200	Brodie, J.F., Giordano, A., Zipkin, E., Bernard, H., Mohd-Azlan, J. & Ambu, L. 2014 Correlation and persistence of hunting and logging impacts on tropical rainforest mammals. Conserv. Biol. 29, 1-12. (doi:10.1111/cobi.12389).	peer_rev_pub
933	1	2012	4	2012	1	Malaysia	up08	4.3182	115.707	point	permission to release	pc	Brodie, J.F. (2014) personal communication	pers_comm	1200	Brodie, J.F., Giordano, A., Zipkin, E., Bernard, H., Mohd-Azlan, J. & Ambu, L. 2014 Correlation and persistence of hunting and logging impacts on tropical rainforest mammals. Conserv. Biol. 29, 1-12. (doi:10.1111/cobi.12389).	peer_rev_pub
937	12	2011	12	2011	1	Malaysia	up09	4.26556	115.698	point	permission to release	pc	Brodie, J.F. (2014) personal communication	pers_comm	1200	Brodie, J.F., Giordano, A., Zipkin, E., Bernard, H., Mohd-Azlan, J. & Ambu, L. 2014 Correlation and persistence of hunting and logging impacts on tropical rainforest mammals. Conserv. Biol. 29, 1-12. (doi:10.1111/cobi.12389).	peer_rev_pub
938	1	2012	4	2012	1	Malaysia	up09	4.26556	115.698	point	permission to release	pc	Brodie, J.F. (2014) personal communication	pers_comm	1200	Brodie, J.F., Giordano, A., Zipkin, E., Bernard, H., Mohd-Azlan, J. & Ambu, L. 2014 Correlation and persistence of hunting and logging impacts on tropical rainforest mammals. Conserv. Biol. 29, 1-12. (doi:10.1111/cobi.12389).	peer_rev_pub
942	12	2011	12	2011	1	Malaysia	up10	4.2692	115.697	point	permission to release	pc	Brodie, J.F. (2014) personal communication	pers_comm	1200	Brodie, J.F., Giordano, A., Zipkin, E., Bernard, H., Mohd-Azlan, J. & Ambu, L. 2014 Correlation and persistence of hunting and logging impacts on tropical rainforest mammals. Conserv. Biol. 29, 1-12. (doi:10.1111/cobi.12389).	peer_rev_pub
943	2	2012	4	2012	1	Malaysia	up10	4.2692	115.697	point	permission to release	pc	Brodie, J.F. (2014) personal communication	pers_comm	1200	Brodie, J.F., Giordano, A., Zipkin, E., Bernard, H., Mohd-Azlan, J. & Ambu, L. 2014 Correlation and persistence of hunting and logging impacts on tropical rainforest mammals. Conserv. Biol. 29, 1-12. (doi:10.1111/cobi.12389).	peer_rev_pub
946	12	2011	12	2011	1	Malaysia	up11	4.28434	115.701	point	permission to release	pc	Brodie, J.F. (2014) personal communication	pers_comm	1200	Brodie, J.F., Giordano, A., Zipkin, E., Bernard, H., Mohd-Azlan, J. & Ambu, L. 2014 Correlation and persistence of hunting and logging impacts on tropical rainforest mammals. Conserv. Biol. 29, 1-12. (doi:10.1111/cobi.12389).	peer_rev_pub
947	1	2012	4	2012	1	Malaysia	up11	4.28434	115.701	point	permission to release	pc	Brodie, J.F. (2014) personal communication	pers_comm	1200	Brodie, J.F., Giordano, A., Zipkin, E., Bernard, H., Mohd-Azlan, J. & Ambu, L. 2014 Correlation and persistence of hunting and logging impacts on tropical rainforest mammals. Conserv. Biol. 29, 1-12. (doi:10.1111/cobi.12389).	peer_rev_pub
951	12	2011	12	2011	1	Malaysia	up12	4.28659	115.701	point	permission to release	pc	Brodie, J.F. (2014) personal communication	pers_comm	1200	Brodie, J.F., Giordano, A., Zipkin, E., Bernard, H., Mohd-Azlan, J. & Ambu, L. 2014 Correlation and persistence of hunting and logging impacts on tropical rainforest mammals. Conserv. Biol. 29, 1-12. (doi:10.1111/cobi.12389).	peer_rev_pub
952	1	2012	4	2012	1	Malaysia	up12	4.28659	115.701	point	permission to release	pc	Brodie, J.F. (2014) personal communication	pers_comm	1200	Brodie, J.F., Giordano, A., Zipkin, E., Bernard, H., Mohd-Azlan, J. & Ambu, L. 2014 Correlation and persistence of hunting and logging impacts on tropical rainforest mammals. Conserv. Biol. 29, 1-12. (doi:10.1111/cobi.12389).	peer_rev_pub
956	2	2012	4	2012	1	Malaysia	up13	4.28893	115.702	point	permission to release	pc	Brodie, J.F. (2014) personal communication	pers_comm	1200	Brodie, J.F., Giordano, A., Zipkin, E., Bernard, H., Mohd-Azlan, J. & Ambu, L. 2014 Correlation and persistence of hunting and logging impacts on tropical rainforest mammals. Conserv. Biol. 29, 1-12. (doi:10.1111/cobi.12389).	peer_rev_pub
959	12	2011	12	2011	1	Malaysia	up14	4.30399	115.715	point	permission to release	pc	Brodie, J.F. (2014) personal communication	pers_comm	1200	Brodie, J.F., Giordano, A., Zipkin, E., Bernard, H., Mohd-Azlan, J. & Ambu, L. 2014 Correlation and persistence of hunting and logging impacts on tropical rainforest mammals. Conserv. Biol. 29, 1-12. (doi:10.1111/cobi.12389).	peer_rev_pub
960	12	2011	12	2011	1	Malaysia	up15	4.43967	115.667	point	permission to release	pc	Brodie, J.F. (2014) personal communication	pers_comm	1200	Brodie, J.F., Giordano, A., Zipkin, E., Bernard, H., Mohd-Azlan, J. & Ambu, L. 2014 Correlation and persistence of hunting and logging impacts on tropical rainforest mammals. Conserv. Biol. 29, 1-12. (doi:10.1111/cobi.12389).	peer_rev_pub
961	1	2012	1	2012	1	Malaysia	up15	4.43967	115.667	point	permission to release	pc	Brodie, J.F. (2014) personal communication	pers_comm	1200	Brodie, J.F., Giordano, A., Zipkin, E., Bernard, H., Mohd-Azlan, J. & Ambu, L. 2014 Correlation and persistence of hunting and logging impacts on tropical rainforest mammals. Conserv. Biol. 29, 1-12. (doi:10.1111/cobi.12389).	peer_rev_pub
962	12	2011	12	2011	1	Malaysia	up21	4.44587	115.717	point	permission to release	pc	Brodie, J.F. (2014) personal communication	pers_comm	1200	Brodie, J.F., Giordano, A., Zipkin, E., Bernard, H., Mohd-Azlan, J. & Ambu, L. 2014 Correlation and persistence of hunting and logging impacts on tropical rainforest mammals. Conserv. Biol. 29, 1-12. (doi:10.1111/cobi.12389).	peer_rev_pub
963	2	2012	4	2012	1	Malaysia	hm01	2.24956	113.643	point	permission to release	pc	Brodie, J.F. (2014) personal communication	pers_comm	1200	Brodie, J.F., Giordano, A., Zipkin, E., Bernard, H., Mohd-Azlan, J. & Ambu, L. 2014 Correlation and persistence of hunting and logging impacts on tropical rainforest mammals. Conserv. Biol. 29, 1-12. (doi:10.1111/cobi.12389).	peer_rev_pub
966	3	2012	5	2012	1	Malaysia	hm03	2.23536	113.685	point	permission to release	pc	Brodie, J.F. (2014) personal communication	pers_comm	1200	Brodie, J.F., Giordano, A., Zipkin, E., Bernard, H., Mohd-Azlan, J. & Ambu, L. 2014 Correlation and persistence of hunting and logging impacts on tropical rainforest mammals. Conserv. Biol. 29, 1-12. (doi:10.1111/cobi.12389).	peer_rev_pub
969	3	2012	3	2012	1	Malaysia	hm04	2.2223	113.708	point	permission to release	pc	Brodie, J.F. (2014) personal communication	pers_comm	1200	Brodie, J.F., Giordano, A., Zipkin, E., Bernard, H., Mohd-Azlan, J. & Ambu, L. 2014 Correlation and persistence of hunting and logging impacts on tropical rainforest mammals. Conserv. Biol. 29, 1-12. (doi:10.1111/cobi.12389).	peer_rev_pub
970	2	2012	4	2012	1	Malaysia	hm05	2.22391	113.708	point	permission to release	pc	Brodie, J.F. (2014) personal communication	pers_comm	1200	Brodie, J.F., Giordano, A., Zipkin, E., Bernard, H., Mohd-Azlan, J. & Ambu, L. 2014 Correlation and persistence of hunting and logging impacts on tropical rainforest mammals. Conserv. Biol. 29, 1-12. (doi:10.1111/cobi.12389).	peer_rev_pub
972	3	2012	5	2012	1	Malaysia	hm06	2.22438	113.706	point	permission to release	pc	Brodie, J.F. (2014) personal communication	pers_comm	1200	Brodie, J.F., Giordano, A., Zipkin, E., Bernard, H., Mohd-Azlan, J. & Ambu, L. 2014 Correlation and persistence of hunting and logging impacts on tropical rainforest mammals. Conserv. Biol. 29, 1-12. (doi:10.1111/cobi.12389).	peer_rev_pub
975	3	2012	5	2012	1	Malaysia	hm08	2.23473	113.689	point	permission to release	pc	Brodie, J.F. (2014) personal communication	pers_comm	1200	Brodie, J.F., Giordano, A., Zipkin, E., Bernard, H., Mohd-Azlan, J. & Ambu, L. 2014 Correlation and persistence of hunting and logging impacts on tropical rainforest mammals. Conserv. Biol. 29, 1-12. (doi:10.1111/cobi.12389).	peer_rev_pub
977	3	2012	4	2012	1	Malaysia	hm09	2.22822	113.709	point	permission to release	pc	Brodie, J.F. (2014) personal communication	pers_comm	1200	Brodie, J.F., Giordano, A., Zipkin, E., Bernard, H., Mohd-Azlan, J. & Ambu, L. 2014 Correlation and persistence of hunting and logging impacts on tropical rainforest mammals. Conserv. Biol. 29, 1-12. (doi:10.1111/cobi.12389).	peer_rev_pub
979	4	2012	4	2012	1	Malaysia	hm10	2.2262	113.709	point	permission to release	pc	Brodie, J.F. (2014) personal communication	pers_comm	1200	Brodie, J.F., Giordano, A., Zipkin, E., Bernard, H., Mohd-Azlan, J. & Ambu, L. 2014 Correlation and persistence of hunting and logging impacts on tropical rainforest mammals. Conserv. Biol. 29, 1-12. (doi:10.1111/cobi.12389).	peer_rev_pub
980	3	2012	4	2012	1	Malaysia	hm11	2.22485	113.71	point	permission to release	pc	Brodie, J.F. (2014) personal communication	pers_comm	1200	Brodie, J.F., Giordano, A., Zipkin, E., Bernard, H., Mohd-Azlan, J. & Ambu, L. 2014 Correlation and persistence of hunting and logging impacts on tropical rainforest mammals. Conserv. Biol. 29, 1-12. (doi:10.1111/cobi.12389).	peer_rev_pub
982	3	2012	3	2012	1	Malaysia	hm13	2.24175	113.675	point	permission to release	pc	Brodie, J.F. (2014) personal communication	pers_comm	1200	Brodie, J.F., Giordano, A., Zipkin, E., Bernard, H., Mohd-Azlan, J. & Ambu, L. 2014 Correlation and persistence of hunting and logging impacts on tropical rainforest mammals. Conserv. Biol. 29, 1-12. (doi:10.1111/cobi.12389).	peer_rev_pub
983	3	2012	5	2012	1	Malaysia	hm14	2.2353	113.668	point	permission to release	pc	Brodie, J.F. (2014) personal communication	pers_comm	1200	Brodie, J.F., Giordano, A., Zipkin, E., Bernard, H., Mohd-Azlan, J. & Ambu, L. 2014 Correlation and persistence of hunting and logging impacts on tropical rainforest mammals. Conserv. Biol. 29, 1-12. (doi:10.1111/cobi.12389).	peer_rev_pub
986	2	2012	4	2012	1	Malaysia	hm15	2.23113	113.672	point	permission to release	pc	Brodie, J.F. (2014) personal communication	pers_comm	1200	Brodie, J.F., Giordano, A., Zipkin, E., Bernard, H., Mohd-Azlan, J. & Ambu, L. 2014 Correlation and persistence of hunting and logging impacts on tropical rainforest mammals. Conserv. Biol. 29, 1-12. (doi:10.1111/cobi.12389).	peer_rev_pub
989	5	2012	5	2012	1	Malaysia	hm15	2.23113	113.672	point	permission to release	pc	Brodie, J.F. (2014) personal communication	pers_comm	1200	Brodie, J.F., Giordano, A., Zipkin, E., Bernard, H., Mohd-Azlan, J. & Ambu, L. 2014 Correlation and persistence of hunting and logging impacts on tropical rainforest mammals. Conserv. Biol. 29, 1-12. (doi:10.1111/cobi.12389).	peer_rev_pub
990	2	2012	4	2012	1	Malaysia	hm16	2.22292	113.677	point	permission to release	pc	Brodie, J.F. (2014) personal communication	pers_comm	1200	Brodie, J.F., Giordano, A., Zipkin, E., Bernard, H., Mohd-Azlan, J. & Ambu, L. 2014 Correlation and persistence of hunting and logging impacts on tropical rainforest mammals. Conserv. Biol. 29, 1-12. (doi:10.1111/cobi.12389).	peer_rev_pub
993	3	2012	4	2012	1	Malaysia	hm17	2.21645	113.669	point	permission to release	pc	Brodie, J.F. (2014) personal communication	pers_comm	1200	Brodie, J.F., Giordano, A., Zipkin, E., Bernard, H., Mohd-Azlan, J. & Ambu, L. 2014 Correlation and persistence of hunting and logging impacts on tropical rainforest mammals. Conserv. Biol. 29, 1-12. (doi:10.1111/cobi.12389).	peer_rev_pub
995	2	2012	5	2012	1	Malaysia	hm18	2.23158	113.696	point	permission to release	pc	Brodie, J.F. (2014) personal communication	pers_comm	1200	Brodie, J.F., Giordano, A., Zipkin, E., Bernard, H., Mohd-Azlan, J. & Ambu, L. 2014 Correlation and persistence of hunting and logging impacts on tropical rainforest mammals. Conserv. Biol. 29, 1-12. (doi:10.1111/cobi.12389).	peer_rev_pub
999	3	2012	5	2012	1	Malaysia	hm19	2.24537	113.662	point	permission to release	pc	Brodie, J.F. (2014) personal communication	pers_comm	1200	Brodie, J.F., Giordano, A., Zipkin, E., Bernard, H., Mohd-Azlan, J. & Ambu, L. 2014 Correlation and persistence of hunting and logging impacts on tropical rainforest mammals. Conserv. Biol. 29, 1-12. (doi:10.1111/cobi.12389).	peer_rev_pub
1002	6	2010	10	2010	1	Malaysia	mu04	4.03967	114.883	point	permission to release	pc	Brodie, J.F. (2014) personal communication	pers_comm	1200	Brodie, J.F., Giordano, A., Zipkin, E., Bernard, H., Mohd-Azlan, J. & Ambu, L. 2014 Correlation and persistence of hunting and logging impacts on tropical rainforest mammals. Conserv. Biol. 29, 1-12. (doi:10.1111/cobi.12389).	peer_rev_pub
1005	6	2010	11	2010	1	Malaysia	mu05	4.03789	114.887	point	permission to release	pc	Brodie, J.F. (2014) personal communication	pers_comm	1200	Brodie, J.F., Giordano, A., Zipkin, E., Bernard, H., Mohd-Azlan, J. & Ambu, L. 2014 Correlation and persistence of hunting and logging impacts on tropical rainforest mammals. Conserv. Biol. 29, 1-12. (doi:10.1111/cobi.12389).	peer_rev_pub
1011	7	2010	8	2010	1	Malaysia	mu06	4.04637	114.858	point	permission to release	pc	Brodie, J.F. (2014) personal communication	pers_comm	1200	Brodie, J.F., Giordano, A., Zipkin, E., Bernard, H., Mohd-Azlan, J. & Ambu, L. 2014 Correlation and persistence of hunting and logging impacts on tropical rainforest mammals. Conserv. Biol. 29, 1-12. (doi:10.1111/cobi.12389).	peer_rev_pub
1013	7	2010	8	2010	1	Malaysia	mu09	4.04694	114.857	point	permission to release	pc	Brodie, J.F. (2014) personal communication	pers_comm	1200	Brodie, J.F., Giordano, A., Zipkin, E., Bernard, H., Mohd-Azlan, J. & Ambu, L. 2014 Correlation and persistence of hunting and logging impacts on tropical rainforest mammals. Conserv. Biol. 29, 1-12. (doi:10.1111/cobi.12389).	peer_rev_pub
1015	8	2010	8	2010	1	Malaysia	mu10	4.04933	114.857	point	permission to release	pc	Brodie, J.F. (2014) personal communication	pers_comm	1200	Brodie, J.F., Giordano, A., Zipkin, E., Bernard, H., Mohd-Azlan, J. & Ambu, L. 2014 Correlation and persistence of hunting and logging impacts on tropical rainforest mammals. Conserv. Biol. 29, 1-12. (doi:10.1111/cobi.12389).	peer_rev_pub
1016	9	2010	9	2010	1	Malaysia	mu13	4.16227	114.9	point	permission to release	pc	Brodie, J.F. (2014) personal communication	pers_comm	1200	Brodie, J.F., Giordano, A., Zipkin, E., Bernard, H., Mohd-Azlan, J. & Ambu, L. 2014 Correlation and persistence of hunting and logging impacts on tropical rainforest mammals. Conserv. Biol. 29, 1-12. (doi:10.1111/cobi.12389).	peer_rev_pub
1017	9	2010	10	2010	1	Malaysia	mu15	4.14814	114.889	point	permission to release	pc	Brodie, J.F. (2014) personal communication	pers_comm	1200	Brodie, J.F., Giordano, A., Zipkin, E., Bernard, H., Mohd-Azlan, J. & Ambu, L. 2014 Correlation and persistence of hunting and logging impacts on tropical rainforest mammals. Conserv. Biol. 29, 1-12. (doi:10.1111/cobi.12389).	peer_rev_pub
1019	6	2010	6	2010	1	Malaysia	mu16	4.1453	114.891	point	permission to release	pc	Brodie, J.F. (2014) personal communication	pers_comm	1200	Brodie, J.F., Giordano, A., Zipkin, E., Bernard, H., Mohd-Azlan, J. & Ambu, L. 2014 Correlation and persistence of hunting and logging impacts on tropical rainforest mammals. Conserv. Biol. 29, 1-12. (doi:10.1111/cobi.12389).	peer_rev_pub
1020	9	2010	9	2010	1	Malaysia	pt01	3.8469	115.531	point	permission to release	pc	Brodie, J.F. (2014) personal communication	pers_comm	1200	Brodie, J.F., Giordano, A., Zipkin, E., Bernard, H., Mohd-Azlan, J. & Ambu, L. 2014 Correlation and persistence of hunting and logging impacts on tropical rainforest mammals. Conserv. Biol. 29, 1-12. (doi:10.1111/cobi.12389).	peer_rev_pub
1021	7	2010	12	2010	1	Malaysia	pt03	3.859	115.534	point	permission to release	pc	Brodie, J.F. (2014) personal communication	pers_comm	1200	Brodie, J.F., Giordano, A., Zipkin, E., Bernard, H., Mohd-Azlan, J. & Ambu, L. 2014 Correlation and persistence of hunting and logging impacts on tropical rainforest mammals. Conserv. Biol. 29, 1-12. (doi:10.1111/cobi.12389).	peer_rev_pub
1026	8	2010	10	2010	1	Malaysia	pt04	3.85645	115.529	point	permission to release	pc	Brodie, J.F. (2014) personal communication	pers_comm	1200	Brodie, J.F., Giordano, A., Zipkin, E., Bernard, H., Mohd-Azlan, J. & Ambu, L. 2014 Correlation and persistence of hunting and logging impacts on tropical rainforest mammals. Conserv. Biol. 29, 1-12. (doi:10.1111/cobi.12389).	peer_rev_pub
1029	8	2010	8	2010	1	Malaysia	pt05	3.85109	115.527	point	permission to release	pc	Brodie, J.F. (2014) personal communication	pers_comm	1200	Brodie, J.F., Giordano, A., Zipkin, E., Bernard, H., Mohd-Azlan, J. & Ambu, L. 2014 Correlation and persistence of hunting and logging impacts on tropical rainforest mammals. Conserv. Biol. 29, 1-12. (doi:10.1111/cobi.12389).	peer_rev_pub
1030	7	2010	12	2010	1	Malaysia	pt07	3.84708	115.515	point	permission to release	pc	Brodie, J.F. (2014) personal communication	pers_comm	1200	Brodie, J.F., Giordano, A., Zipkin, E., Bernard, H., Mohd-Azlan, J. & Ambu, L. 2014 Correlation and persistence of hunting and logging impacts on tropical rainforest mammals. Conserv. Biol. 29, 1-12. (doi:10.1111/cobi.12389).	peer_rev_pub
1036	2	2011	2	2011	1	Malaysia	pt07	3.84708	115.515	point	permission to release	pc	Brodie, J.F. (2014) personal communication	pers_comm	1200	Brodie, J.F., Giordano, A., Zipkin, E., Bernard, H., Mohd-Azlan, J. & Ambu, L. 2014 Correlation and persistence of hunting and logging impacts on tropical rainforest mammals. Conserv. Biol. 29, 1-12. (doi:10.1111/cobi.12389).	peer_rev_pub
1037	8	2010	12	2010	1	Malaysia	pt08	3.84947	115.51	point	permission to release	pc	Brodie, J.F. (2014) personal communication	pers_comm	1200	Brodie, J.F., Giordano, A., Zipkin, E., Bernard, H., Mohd-Azlan, J. & Ambu, L. 2014 Correlation and persistence of hunting and logging impacts on tropical rainforest mammals. Conserv. Biol. 29, 1-12. (doi:10.1111/cobi.12389).	peer_rev_pub
1040	6	2010	12	2010	1	Malaysia	pt09	3.84448	115.5	point	permission to release	pc	Brodie, J.F. (2014) personal communication	pers_comm	1200	Brodie, J.F., Giordano, A., Zipkin, E., Bernard, H., Mohd-Azlan, J. & Ambu, L. 2014 Correlation and persistence of hunting and logging impacts on tropical rainforest mammals. Conserv. Biol. 29, 1-12. (doi:10.1111/cobi.12389).	peer_rev_pub
1043	7	2010	11	2010	1	Malaysia	pt10	3.8401	115.51	point	permission to release	pc	Brodie, J.F. (2014) personal communication	pers_comm	1200	Brodie, J.F., Giordano, A., Zipkin, E., Bernard, H., Mohd-Azlan, J. & Ambu, L. 2014 Correlation and persistence of hunting and logging impacts on tropical rainforest mammals. Conserv. Biol. 29, 1-12. (doi:10.1111/cobi.12389).	peer_rev_pub
1048	11	2010	11	2010	1	Malaysia	pt12	3.78649	115.474	point	permission to release	pc	Brodie, J.F. (2014) personal communication	pers_comm	1200	Brodie, J.F., Giordano, A., Zipkin, E., Bernard, H., Mohd-Azlan, J. & Ambu, L. 2014 Correlation and persistence of hunting and logging impacts on tropical rainforest mammals. Conserv. Biol. 29, 1-12. (doi:10.1111/cobi.12389).	peer_rev_pub
1049	11	2010	11	2010	1	Malaysia	pt13	3.79514	115.47	point	permission to release	pc	Brodie, J.F. (2014) personal communication	pers_comm	1200	Brodie, J.F., Giordano, A., Zipkin, E., Bernard, H., Mohd-Azlan, J. & Ambu, L. 2014 Correlation and persistence of hunting and logging impacts on tropical rainforest mammals. Conserv. Biol. 29, 1-12. (doi:10.1111/cobi.12389).	peer_rev_pub
1050	6	2010	12	2010	1	Malaysia	pt15	3.80928	115.457	point	permission to release	pc	Brodie, J.F. (2014) personal communication	pers_comm	1200	Brodie, J.F., Giordano, A., Zipkin, E., Bernard, H., Mohd-Azlan, J. & Ambu, L. 2014 Correlation and persistence of hunting and logging impacts on tropical rainforest mammals. Conserv. Biol. 29, 1-12. (doi:10.1111/cobi.12389).	peer_rev_pub
1054	8	2010	10	2010	1	Malaysia	pt17	3.81525	115.451	point	permission to release	pc	Brodie, J.F. (2014) personal communication	pers_comm	1200	Brodie, J.F., Giordano, A., Zipkin, E., Bernard, H., Mohd-Azlan, J. & Ambu, L. 2014 Correlation and persistence of hunting and logging impacts on tropical rainforest mammals. Conserv. Biol. 29, 1-12. (doi:10.1111/cobi.12389).	peer_rev_pub
1056	10	2010	11	2010	1	Malaysia	pt19	3.77872	115.476	point	permission to release	pc	Brodie, J.F. (2014) personal communication	pers_comm	1200	Brodie, J.F., Giordano, A., Zipkin, E., Bernard, H., Mohd-Azlan, J. & Ambu, L. 2014 Correlation and persistence of hunting and logging impacts on tropical rainforest mammals. Conserv. Biol. 29, 1-12. (doi:10.1111/cobi.12389).	peer_rev_pub
1058	3	2012	6	2012	1	Malaysia	ub01	3.26926	115.195	point	permission to release	pc	Brodie, J.F. (2014) personal communication	pers_comm	1200	Brodie, J.F., Giordano, A., Zipkin, E., Bernard, H., Mohd-Azlan, J. & Ambu, L. 2014 Correlation and persistence of hunting and logging impacts on tropical rainforest mammals. Conserv. Biol. 29, 1-12. (doi:10.1111/cobi.12389).	peer_rev_pub
1062	3	2012	4	2012	1	Malaysia	ub02	3.27059	115.192	point	permission to release	pc	Brodie, J.F. (2014) personal communication	pers_comm	1200	Brodie, J.F., Giordano, A., Zipkin, E., Bernard, H., Mohd-Azlan, J. & Ambu, L. 2014 Correlation and persistence of hunting and logging impacts on tropical rainforest mammals. Conserv. Biol. 29, 1-12. (doi:10.1111/cobi.12389).	peer_rev_pub
1064	3	2012	6	2012	1	Malaysia	ub04	3.26781	115.19	point	permission to release	pc	Brodie, J.F. (2014) personal communication	pers_comm	1200	Brodie, J.F., Giordano, A., Zipkin, E., Bernard, H., Mohd-Azlan, J. & Ambu, L. 2014 Correlation and persistence of hunting and logging impacts on tropical rainforest mammals. Conserv. Biol. 29, 1-12. (doi:10.1111/cobi.12389).	peer_rev_pub
1068	3	2012	5	2012	1	Malaysia	ub06	3.27094	115.181	point	permission to release	pc	Brodie, J.F. (2014) personal communication	pers_comm	1200	Brodie, J.F., Giordano, A., Zipkin, E., Bernard, H., Mohd-Azlan, J. & Ambu, L. 2014 Correlation and persistence of hunting and logging impacts on tropical rainforest mammals. Conserv. Biol. 29, 1-12. (doi:10.1111/cobi.12389).	peer_rev_pub
1071	5	2012	6	2012	1	Malaysia	ub08	3.29665	115.225	point	permission to release	pc	Brodie, J.F. (2014) personal communication	pers_comm	1200	Brodie, J.F., Giordano, A., Zipkin, E., Bernard, H., Mohd-Azlan, J. & Ambu, L. 2014 Correlation and persistence of hunting and logging impacts on tropical rainforest mammals. Conserv. Biol. 29, 1-12. (doi:10.1111/cobi.12389).	peer_rev_pub
1073	3	2012	5	2012	1	Malaysia	ub10	3.31225	115.237	point	permission to release	pc	Brodie, J.F. (2014) personal communication	pers_comm	1200	Brodie, J.F., Giordano, A., Zipkin, E., Bernard, H., Mohd-Azlan, J. & Ambu, L. 2014 Correlation and persistence of hunting and logging impacts on tropical rainforest mammals. Conserv. Biol. 29, 1-12. (doi:10.1111/cobi.12389).	peer_rev_pub
1076	3	2012	5	2012	1	Malaysia	ub11	3.32886	115.246	point	permission to release	pc	Brodie, J.F. (2014) personal communication	pers_comm	1200	Brodie, J.F., Giordano, A., Zipkin, E., Bernard, H., Mohd-Azlan, J. & Ambu, L. 2014 Correlation and persistence of hunting and logging impacts on tropical rainforest mammals. Conserv. Biol. 29, 1-12. (doi:10.1111/cobi.12389).	peer_rev_pub
1079	3	2012	3	2012	1	Malaysia	ub13	3.32658	115.251	point	permission to release	pc	Brodie, J.F. (2014) personal communication	pers_comm	1200	Brodie, J.F., Giordano, A., Zipkin, E., Bernard, H., Mohd-Azlan, J. & Ambu, L. 2014 Correlation and persistence of hunting and logging impacts on tropical rainforest mammals. Conserv. Biol. 29, 1-12. (doi:10.1111/cobi.12389).	peer_rev_pub
1080	3	2012	6	2012	1	Malaysia	ub14	3.32651	115.257	point	permission to release	pc	Brodie, J.F. (2014) personal communication	pers_comm	1200	Brodie, J.F., Giordano, A., Zipkin, E., Bernard, H., Mohd-Azlan, J. & Ambu, L. 2014 Correlation and persistence of hunting and logging impacts on tropical rainforest mammals. Conserv. Biol. 29, 1-12. (doi:10.1111/cobi.12389).	peer_rev_pub
1084	3	2012	6	2012	1	Malaysia	ub16	3.32249	115.243	point	permission to release	pc	Brodie, J.F. (2014) personal communication	pers_comm	1200	Brodie, J.F., Giordano, A., Zipkin, E., Bernard, H., Mohd-Azlan, J. & Ambu, L. 2014 Correlation and persistence of hunting and logging impacts on tropical rainforest mammals. Conserv. Biol. 29, 1-12. (doi:10.1111/cobi.12389).	peer_rev_pub
1088	4	2012	5	2012	1	Malaysia	ub18	3.31367	115.237	point	permission to release	pc	Brodie, J.F. (2014) personal communication	pers_comm	1200	Brodie, J.F., Giordano, A., Zipkin, E., Bernard, H., Mohd-Azlan, J. & Ambu, L. 2014 Correlation and persistence of hunting and logging impacts on tropical rainforest mammals. Conserv. Biol. 29, 1-12. (doi:10.1111/cobi.12389).	peer_rev_pub
1090	3	2012	5	2012	1	Malaysia	ub19	3.30622	115.232	point	permission to release	pc	Brodie, J.F. (2014) personal communication	pers_comm	1200	Brodie, J.F., Giordano, A., Zipkin, E., Bernard, H., Mohd-Azlan, J. & Ambu, L. 2014 Correlation and persistence of hunting and logging impacts on tropical rainforest mammals. Conserv. Biol. 29, 1-12. (doi:10.1111/cobi.12389).	peer_rev_pub
1093	1	2012	1	2012	1	Malaysia	ut04	4.3931	115.462	point	permission to release	pc	Brodie, J.F. (2014) personal communication	pers_comm	1200	Brodie, J.F., Giordano, A., Zipkin, E., Bernard, H., Mohd-Azlan, J. & Ambu, L. 2014 Correlation and persistence of hunting and logging impacts on tropical rainforest mammals. Conserv. Biol. 29, 1-12. (doi:10.1111/cobi.12389).	peer_rev_pub
1094	1	2012	4	2012	1	Malaysia	ut05	4.44311	115.514	point	permission to release	pc	Brodie, J.F. (2014) personal communication	pers_comm	1200	Brodie, J.F., Giordano, A., Zipkin, E., Bernard, H., Mohd-Azlan, J. & Ambu, L. 2014 Correlation and persistence of hunting and logging impacts on tropical rainforest mammals. Conserv. Biol. 29, 1-12. (doi:10.1111/cobi.12389).	peer_rev_pub
1098	1	2012	2	2012	1	Malaysia	ut06	4.44089	115.512	point	permission to release	pc	Brodie, J.F. (2014) personal communication	pers_comm	1200	Brodie, J.F., Giordano, A., Zipkin, E., Bernard, H., Mohd-Azlan, J. & Ambu, L. 2014 Correlation and persistence of hunting and logging impacts on tropical rainforest mammals. Conserv. Biol. 29, 1-12. (doi:10.1111/cobi.12389).	peer_rev_pub
1100	2	2012	2	2012	1	Malaysia	ut07	4.37717	115.507	point	permission to release	pc	Brodie, J.F. (2014) personal communication	pers_comm	1200	Brodie, J.F., Giordano, A., Zipkin, E., Bernard, H., Mohd-Azlan, J. & Ambu, L. 2014 Correlation and persistence of hunting and logging impacts on tropical rainforest mammals. Conserv. Biol. 29, 1-12. (doi:10.1111/cobi.12389).	peer_rev_pub
1101	1	2012	1	2012	1	Malaysia	ut08	4.38412	115.494	point	permission to release	pc	Brodie, J.F. (2014) personal communication	pers_comm	1200	Brodie, J.F., Giordano, A., Zipkin, E., Bernard, H., Mohd-Azlan, J. & Ambu, L. 2014 Correlation and persistence of hunting and logging impacts on tropical rainforest mammals. Conserv. Biol. 29, 1-12. (doi:10.1111/cobi.12389).	peer_rev_pub
1102	1	2012	3	2012	1	Malaysia	ut10	4.39595	115.467	point	permission to release	pc	Brodie, J.F. (2014) personal communication	pers_comm	1200	Brodie, J.F., Giordano, A., Zipkin, E., Bernard, H., Mohd-Azlan, J. & Ambu, L. 2014 Correlation and persistence of hunting and logging impacts on tropical rainforest mammals. Conserv. Biol. 29, 1-12. (doi:10.1111/cobi.12389).	peer_rev_pub
1105	2	2012	3	2012	1	Malaysia	ut11	4.36972	115.439	point	permission to release	pc	Brodie, J.F. (2014) personal communication	pers_comm	1200	Brodie, J.F., Giordano, A., Zipkin, E., Bernard, H., Mohd-Azlan, J. & Ambu, L. 2014 Correlation and persistence of hunting and logging impacts on tropical rainforest mammals. Conserv. Biol. 29, 1-12. (doi:10.1111/cobi.12389).	peer_rev_pub
1107	2	2012	2	2012	1	Malaysia	ut12	4.38854	115.433	point	permission to release	pc	Brodie, J.F. (2014) personal communication	pers_comm	1200	Brodie, J.F., Giordano, A., Zipkin, E., Bernard, H., Mohd-Azlan, J. & Ambu, L. 2014 Correlation and persistence of hunting and logging impacts on tropical rainforest mammals. Conserv. Biol. 29, 1-12. (doi:10.1111/cobi.12389).	peer_rev_pub
1108	1	2012	3	2012	1	Malaysia	ut13	4.33737	115.466	point	permission to release	pc	Brodie, J.F. (2014) personal communication	pers_comm	1200	Brodie, J.F., Giordano, A., Zipkin, E., Bernard, H., Mohd-Azlan, J. & Ambu, L. 2014 Correlation and persistence of hunting and logging impacts on tropical rainforest mammals. Conserv. Biol. 29, 1-12. (doi:10.1111/cobi.12389).	peer_rev_pub
1111	1	2012	4	2012	1	Malaysia	ut14	4.34384	115.465	point	permission to release	pc	Brodie, J.F. (2014) personal communication	pers_comm	1200	Brodie, J.F., Giordano, A., Zipkin, E., Bernard, H., Mohd-Azlan, J. & Ambu, L. 2014 Correlation and persistence of hunting and logging impacts on tropical rainforest mammals. Conserv. Biol. 29, 1-12. (doi:10.1111/cobi.12389).	peer_rev_pub
1115	1	2012	1	2012	1	Malaysia	ut15	4.38097	115.465	point	permission to release	pc	Brodie, J.F. (2014) personal communication	pers_comm	1200	Brodie, J.F., Giordano, A., Zipkin, E., Bernard, H., Mohd-Azlan, J. & Ambu, L. 2014 Correlation and persistence of hunting and logging impacts on tropical rainforest mammals. Conserv. Biol. 29, 1-12. (doi:10.1111/cobi.12389).	peer_rev_pub
1116	2	2012	4	2012	1	Malaysia	ut16	4.38463	115.462	point	permission to release	pc	Brodie, J.F. (2014) personal communication	pers_comm	1200	Brodie, J.F., Giordano, A., Zipkin, E., Bernard, H., Mohd-Azlan, J. & Ambu, L. 2014 Correlation and persistence of hunting and logging impacts on tropical rainforest mammals. Conserv. Biol. 29, 1-12. (doi:10.1111/cobi.12389).	peer_rev_pub
1119	1	2012	1	2012	1	Malaysia	ut17	4.3695	115.478	point	permission to release	pc	Brodie, J.F. (2014) personal communication	pers_comm	1200	Brodie, J.F., Giordano, A., Zipkin, E., Bernard, H., Mohd-Azlan, J. & Ambu, L. 2014 Correlation and persistence of hunting and logging impacts on tropical rainforest mammals. Conserv. Biol. 29, 1-12. (doi:10.1111/cobi.12389).	peer_rev_pub
1120	2	2012	3	2012	1	Malaysia	ut18	4.37542	115.484	point	permission to release	pc	Brodie, J.F. (2014) personal communication	pers_comm	1200	Brodie, J.F., Giordano, A., Zipkin, E., Bernard, H., Mohd-Azlan, J. & Ambu, L. 2014 Correlation and persistence of hunting and logging impacts on tropical rainforest mammals. Conserv. Biol. 29, 1-12. (doi:10.1111/cobi.12389).	peer_rev_pub
1122	1	2012	3	2012	1	Malaysia	ut19	4.37529	115.481	point	permission to release	pc	Brodie, J.F. (2014) personal communication	pers_comm	1200	Brodie, J.F., Giordano, A., Zipkin, E., Bernard, H., Mohd-Azlan, J. & Ambu, L. 2014 Correlation and persistence of hunting and logging impacts on tropical rainforest mammals. Conserv. Biol. 29, 1-12. (doi:10.1111/cobi.12389).	peer_rev_pub
1125	11	2013	11	2013	1	Indonesia	L1	1.87535	99.0205	point	permission to release	pc	Fredriksson, G. (2014) personal communication	pers_comm
1126	11	2013	11	2013	1	Indonesia	L3	1.88122	99.0112	point	permission to release	pc	Fredriksson, G. (2014) personal communication	pers_comm
1127	11	2013	12	2013	1	Indonesia	L5	1.87804	99.0274	point	permission to release	pc	Fredriksson, G. (2014) personal communication	pers_comm
1131	11	2013	12	2013	1	Indonesia	L7	1.87416	99.0206	point	permission to release	pc	Fredriksson, G. (2014) personal communication	pers_comm
1133	11	2013	12	2013	1	Indonesia	L8	1.87458	99.0242	point	permission to release	pc	Fredriksson, G. (2014) personal communication	pers_comm
1134	11	2013	12	2013	1	Indonesia	L9	1.87962	99.0298	point	permission to release	pc	Fredriksson, G. (2014) personal communication	pers_comm
1138	11	2013	12	2013	1	Indonesia	L10	1.88018	99.0293	point	permission to release	pc	Fredriksson, G. (2014) personal communication	pers_comm
1147	11	2013	12	2013	1	Indonesia	L6	1.88184	99.0262	point	permission to release	pc	Fredriksson, G. (2014) personal communication	pers_comm
1160	12	2013	2	2014	1	Indonesia	L7	1.87416	99.0206	point	permission to release	pc	Fredriksson, G. (2014) personal communication	pers_comm
1167	12	2013	2	2014	1	Indonesia	L8	1.87458	99.0242	point	permission to release	pc	Fredriksson, G. (2014) personal communication	pers_comm
1172	12	2013	2	2014	1	Indonesia	L9	1.87962	99.0298	point	permission to release	pc	Fredriksson, G. (2014) personal communication	pers_comm
1178	12	2013	2	2014	1	Indonesia	L10	1.88018	99.0293	point	permission to release	pc	Fredriksson, G. (2014) personal communication	pers_comm
1183	12	2013	2	2014	1	Indonesia	L5	1.87804	99.0274	point	permission to release	pc	Fredriksson, G. (2014) personal communication	pers_comm
1192	12	2013	2	2014	1	Indonesia	L6	1.88184	99.0262	point	permission to release	pc	Fredriksson, G. (2014) personal communication	pers_comm
1234	4	2014	5	2014	1	Indonesia	L11	1.87458	99.0242	point	permission to release	pc	Fredriksson, G. (2014) personal communication	pers_comm
1244	4	2014	4	2014	1	Indonesia	L10	1.87962	99.0298	point	permission to release	pc	Fredriksson, G. (2014) personal communication	pers_comm
1267	9	2008	10	2008	1	Indonesia	L11	1.68241	98.9949	point	permission to release	pc	Fredriksson, G. (2014) personal communication	pers_comm
1270	10	2008	11	2008	1	Indonesia	L13	1.71285	99.0025	point	permission to release	pc	Fredriksson, G. (2014) personal communication	pers_comm
1271	10	2008	11	2008	1	Indonesia	L18	1.69247	98.9771	point	permission to release	pc	Fredriksson, G. (2014) personal communication	pers_comm
1272	12	2008	12	2008	1	Indonesia	L23	1.71292	99.0018	point	permission to release	pc	Fredriksson, G. (2014) personal communication	pers_comm
1273	11	2008	1	2009	1	Indonesia	L19	1.69331	99.0049	point	permission to release	pc	Fredriksson, G. (2014) personal communication	pers_comm
1275	11	2008	1	2009	1	Indonesia	L22	1.69001	99.0005	point	permission to release	pc	Fredriksson, G. (2014) personal communication	pers_comm
1277	1	2009	2	2009	1	Indonesia	L24	1.69631	98.9746	point	permission to release	pc	Fredriksson, G. (2014) personal communication	pers_comm
1278	1	2009	2	2009	1	Indonesia	L15	1.69693	98.9955	point	permission to release	pc	Fredriksson, G. (2014) personal communication	pers_comm
1280	3	2009	3	2009	1	Indonesia	L30	1.69489	98.9731	point	permission to release	pc	Fredriksson, G. (2014) personal communication	pers_comm
1281	3	2009	3	2009	1	Indonesia	L28	1.71197	98.9972	point	permission to release	pc	Fredriksson, G. (2014) personal communication	pers_comm
1282	3	2009	3	2009	1	Indonesia	L31	1.7054	98.9878	point	permission to release	pc	Fredriksson, G. (2014) personal communication	pers_comm
1287	3	2009	4	2009	1	Indonesia	L29	1.70212	98.9955	point	permission to release	pc	Fredriksson, G. (2014) personal communication	pers_comm
1291	4	2009	5	2009	1	Indonesia	L38	1.6979	98.9967	point	permission to release	pc	Fredriksson, G. (2014) personal communication	pers_comm
1292	4	2009	5	2009	1	Indonesia	L37	1.712	98.9966	point	permission to release	pc	Fredriksson, G. (2014) personal communication	pers_comm
1295	5	2009	6	2009	1	Indonesia	L42	1.69095	98.9783	point	permission to release	pc	Fredriksson, G. (2014) personal communication	pers_comm
1296	5	2009	6	2009	1	Indonesia	L33	1.70122	98.9767	point	permission to release	pc	Fredriksson, G. (2014) personal communication	pers_comm
1297	5	2009	6	2009	1	Indonesia	L40	1.70196	98.9889	point	permission to release	pc	Fredriksson, G. (2014) personal communication	pers_comm
1298	5	2009	6	2009	1	Indonesia	L41	1.70152	98.9863	point	permission to release	pc	Fredriksson, G. (2014) personal communication	pers_comm
1300	5	2009	6	2009	1	Indonesia	L45	1.71123	98.9918	point	permission to release	pc	Fredriksson, G. (2014) personal communication	pers_comm
1302	6	2009	7	2009	1	Indonesia	L52	1.69885	98.9962	point	permission to release	pc	Fredriksson, G. (2014) personal communication	pers_comm
1307	6	2009	7	2009	1	Indonesia	L48	1.70377	98.9825	point	permission to release	pc	Fredriksson, G. (2014) personal communication	pers_comm
1309	7	2009	9	2009	1	Indonesia	L55	1.70227	98.9986	point	permission to release	pc	Fredriksson, G. (2014) personal communication	pers_comm
1315	7	2009	9	2009	1	Indonesia	L47	1.70106	98.9974	point	permission to release	pc	Fredriksson, G. (2014) personal communication	pers_comm
1317	7	2009	9	2009	1	Indonesia	L49	1.70147	98.9815	point	permission to release	pc	Fredriksson, G. (2014) personal communication	pers_comm
1321	8	2009	9	2009	1	Indonesia	L58	1.70533	99.0011	point	permission to release	pc	Fredriksson, G. (2014) personal communication	pers_comm
1323	7	2009	9	2009	1	Indonesia	L34	1.70112	98.9767	point	permission to release	pc	Fredriksson, G. (2014) personal communication	pers_comm
1325	10	2009	11	2009	1	Indonesia	L 71	1.71206	99.005	point	permission to release	pc	Fredriksson, G. (2014) personal communication	pers_comm
1333	10	2009	12	2009	1	Indonesia	L 73	1.69633	99.0002	point	permission to release	pc	Fredriksson, G. (2014) personal communication	pers_comm
1334	9	2009	12	2009	1	Indonesia	L62	1.70381	99.005	point	permission to release	pc	Fredriksson, G. (2014) personal communication	pers_comm
1338	9	2009	12	2009	1	Indonesia	L63	1.70954	99.0065	point	permission to release	pc	Fredriksson, G. (2014) personal communication	pers_comm
1342	11	2009	12	2009	1	Indonesia	L 75	1.71273	99.0021	point	permission to release	pc	Fredriksson, G. (2014) personal communication	pers_comm
1344	11	2009	12	2009	1	Indonesia	L 76	1.69602	98.9748	point	permission to release	pc	Fredriksson, G. (2014) personal communication	pers_comm
1345	10	2009	1	2010	1	Indonesia	L 78	1.70202	99.003	point	permission to release	pc	Fredriksson, G. (2014) personal communication	pers_comm
1347	12	2009	1	2010	1	Indonesia	L34	1.70112	98.9767	point	permission to release	pc	Fredriksson, G. (2014) personal communication	pers_comm
1348	12	2009	2	2010	1	Indonesia	L 83	1.71273	99.0018	point	permission to release	pc	Fredriksson, G. (2014) personal communication	pers_comm
1349	10	2009	2	2010	1	Indonesia	L67	1.70887	98.9948	point	permission to release	pc	Fredriksson, G. (2014) personal communication	pers_comm
1350	1	2010	2	2010	1	Indonesia	L 73	1.69633	99.0002	point	permission to release	pc	Fredriksson, G. (2014) personal communication	pers_comm
1356	2	2010	3	2010	1	Indonesia	L 90	1.69684	98.9755	point	permission to release	pc	Fredriksson, G. (2014) personal communication	pers_comm
1357	4	2010	4	2010	1	Indonesia	L 96	1.70162	99.0028	point	permission to release	pc	Fredriksson, G. (2014) personal communication	pers_comm
1362	3	2010	5	2010	1	Indonesia	L 88	1.70792	98.9938	point	permission to release	pc	Fredriksson, G. (2014) personal communication	pers_comm
1363	4	2010	5	2010	1	Indonesia	L 85	1.70225	98.9986	point	permission to release	pc	Fredriksson, G. (2014) personal communication	pers_comm
1364	4	2010	6	2010	1	Indonesia	L 95	1.70269	98.999	point	permission to release	pc	Fredriksson, G. (2014) personal communication	pers_comm
1371	5	2010	6	2010	1	Indonesia	L 99	1.70306	98.9946	point	permission to release	pc	Fredriksson, G. (2014) personal communication	pers_comm
1372	6	2010	7	2010	1	Indonesia	L 100	1.67749	98.9944	point	permission to release	pc	Fredriksson, G. (2014) personal communication	pers_comm
1373	6	2010	7	2010	1	Indonesia	L 103	1.67868	98.9985	point	permission to release	pc	Fredriksson, G. (2014) personal communication	pers_comm
1385	6	2010	8	2010	1	Indonesia	L 104	1.69178	98.9978	point	permission to release	pc	Fredriksson, G. (2014) personal communication	pers_comm
1388	7	2010	8	2010	1	Indonesia	L 111	1.69606	98.9748	point	permission to release	pc	Fredriksson, G. (2014) personal communication	pers_comm
1390	7	2010	9	2010	1	Indonesia	L 106	1.68273	98.9932	point	permission to release	pc	Fredriksson, G. (2014) personal communication	pers_comm
1391	7	2010	9	2010	1	Indonesia	L 107	1.67879	98.9959	point	permission to release	pc	Fredriksson, G. (2014) personal communication	pers_comm
1393	8	2010	10	2010	1	Indonesia	L 113	1.69533	99.0022	point	permission to release	pc	Fredriksson, G. (2014) personal communication	pers_comm
1394	7	2010	10	2010	1	Indonesia	L 109	1.69971	98.9959	point	permission to release	pc	Fredriksson, G. (2014) personal communication	pers_comm
1402	8	2010	10	2010	1	Indonesia	L 112	1.69533	99.0022	point	permission to release	pc	Fredriksson, G. (2014) personal communication	pers_comm
1403	8	2010	10	2010	1	Indonesia	L 115	1.69371	98.975	point	permission to release	pc	Fredriksson, G. (2014) personal communication	pers_comm
1409	9	2010	12	2010	1	Indonesia	L 116	1.70269	98.9871	point	permission to release	pc	Fredriksson, G. (2014) personal communication	pers_comm
1410	10	2010	12	2010	1	Indonesia	L 120	1.6737	98.9916	point	permission to release	pc	Fredriksson, G. (2014) personal communication	pers_comm
1433	12	2010	1	2011	1	Indonesia	L 120	1.6737	98.9916	point	permission to release	pc	Fredriksson, G. (2014) personal communication	pers_comm
1435	12	2010	1	2011	1	Indonesia	L 120	1.6737	98.9916	point	permission to release	pc	Fredriksson, G. (2014) personal communication	pers_comm
1436	10	2010	1	2011	1	Indonesia	L 109	1.69971	98.9959	point	permission to release	pc	Fredriksson, G. (2014) personal communication	pers_comm
1438	12	2010	1	2011	1	Indonesia	L 122	1.68241	98.9987	point	permission to release	pc	Fredriksson, G. (2014) personal communication	pers_comm
1439	12	2010	1	2011	1	Indonesia	L 85	1.70225	98.9986	point	permission to release	pc	Fredriksson, G. (2014) personal communication	pers_comm
1440	12	2010	2	2011	1	Indonesia	L 81	1.69337	99.0049	point	permission to release	pc	Fredriksson, G. (2014) personal communication	pers_comm
1449	1	2010	2	2011	1	Indonesia	L 83	1.71273	99.0018	point	permission to release	pc	Fredriksson, G. (2014) personal communication	pers_comm
1451	12	2010	2	2011	1	Indonesia	L 117	1.67578	98.9938	point	permission to release	pc	Fredriksson, G. (2014) personal communication	pers_comm
1467	3	2011	5	2011	1	Indonesia	L 124	1.70215	98.9887	point	permission to release	pc	Fredriksson, G. (2014) personal communication	pers_comm
1478	2	2011	6	2011	1	Indonesia	L 88	1.70792	98.9938	point	permission to release	pc	Fredriksson, G. (2014) personal communication	pers_comm
1491	9	2011	11	2011	1	Indonesia	L47	1.70106	98.9974	point	permission to release	pc	Fredriksson, G. (2014) personal communication	pers_comm
1492	12	2011	3	2012	1	Indonesia	L 81	1.69337	99.0049	point	permission to release	pc	Fredriksson, G. (2014) personal communication	pers_comm
1496	3	2012	6	2012	1	Indonesia	L 127	1.67484	98.9925	point	permission to release	pc	Fredriksson, G. (2014) personal communication	pers_comm
1501	9	2012	9	2012	1	Indonesia	L 128	1.68123	98.9886	point	permission to release	pc	Fredriksson, G. (2014) personal communication	pers_comm
1503	9	2012	10	2012	1	Indonesia	L 47	1.70106	98.9974	point	permission to release	pc	Fredriksson, G. (2014) personal communication	pers_comm
1504	11	2012	1	2013	1	Indonesia	L 129	1.69224	98.9864	point	permission to release	pc	Fredriksson, G. (2014) personal communication	pers_comm
1507	1	2013	3	2013	1	Indonesia	L 81	1.69337	99.0049	point	permission to release	pc	Fredriksson, G. (2014) personal communication	pers_comm
796		2002		2002	1	Malaysia	Jerangau 1	4.9478	103.09	point	permission to release	pc	Mohd-Azlan, J. (2013) personal communiciation	pers_comm
797		2002		2002	1	Malaysia	Jerangau 2	4.89613	103.13	point	permission to release	pc	Mohd-Azlan, J. (2013) personal communiciation	pers_comm
798		2002		2002	1	Malaysia	Jerangau 3	4.9524	103.088	point	permission to release	pc	Mohd-Azlan, J. (2013) personal communiciation	pers_comm
799		2002		2002	1	Malaysia	Jerangau 7	4.9336	103.145	point	permission to release	pc	Mohd-Azlan, J. (2013) personal communiciation	pers_comm
800		2002		2002	1	Malaysia	Jerangau 4	4.90283	103.137	point	permission to release	pc	Mohd-Azlan, J. (2013) personal communiciation	pers_comm
801	6	2002	6	2002	1	Malaysia	Jerangau 8	4.92792	103.091	point	permission to release	pc	Mohd-Azlan, J. (2013) personal communiciation	pers_comm
802	6	2002	6	2002	1	Malaysia	Jerangau 9	4.9474	103.134	point	permission to release	pc	Mohd-Azlan, J. (2013) personal communiciation	pers_comm
803	6	2002	6	2002	1	Malaysia	Jerangau 10	4.88887	103.079	point	permission to release	pc	Mohd-Azlan, J. (2013) personal communiciation	pers_comm
804	7	2002	7	2002	1	Malaysia	Jerangau 11	4.89012	103.173	point	permission to release	pc	Mohd-Azlan, J. (2013) personal communiciation	pers_comm
805	8	2002	8	2002	1	Malaysia	Jerangau 12	4.945	103.075	point	permission to release	pc	Mohd-Azlan, J. (2013) personal communiciation	pers_comm
807	4	2003	4	2003	1	Malaysia	Loagan Bunut National Park	3.74653	114.235	point	permission to release	pc	Mohd-Azlan, J. (2013) personal communiciation	pers_comm
808	7	2003	7	2003	1	Malaysia	Jerangau	4.91018	103.172	point	permission to release	pc	Mohd-Azlan, J. (2013) personal communiciation	pers_comm
809		2004		2004	1	Malaysia	Kapit region	1.90978	113.636	point	permission to release	pc	Mohd-Azlan, J. (2013) personal communiciation	pers_comm
810		2006		2006	1	Malaysia	Kubah National Park	1.61439	110.188	point	permission to release	pc	Mohd-Azlan, J. (2013) personal communiciation	pers_comm
811		2012		2012	1	Malaysia	Batang Ai	1.17528	111.877	point	permission to release	pc	Mohd-Azlan, J. (2013) personal communiciation	pers_comm
812		2012		2012	1	Malaysia	Tanjung Datu National Park	2.07097	109.643	point	permission to release	pc	Mohd-Azlan, J. (2013) personal communiciation	pers_comm
813		2013		2013	1	Malaysia	Mulu National Park	3.95	114.783	point	permission to release	pc	Mohd-Azlan, J. (2013) personal communiciation	pers_comm
814		2013		2013	1	Malaysia	Niah national park	3.79814	113.787	point	permission to release	pc	Mohd-Azlan, J. (2013) personal communiciation	pers_comm
815		2013		2013	1	Malaysia	Gunung Gading National Park	1.69751	109.841	point	permission to release	pc	Mohd-Azlan, J. (2013) personal communiciation	pers_comm
806	5	2003	7	2003	1	Malaysia	lanjak Entimau site 6	1.65047	112.276	point	permission to release	pc	Mohd-Azlan, J. (2013) personal communiciation	pers_comm	757	Mohd-Azlan, J. & Engkamat, L. 2013 Camera trapping and conservation in Lanjak Entimau Wildlife Sanctuary, Sarawak, Borneo. The Raffles Bulletin of Zoology 61, 397-405.	peer_rev_pub
795	1	2001	1	2001	1	Malaysia	Perlis State Park	6.63529	100.187	point	permission to release	pc	Mohd-Azlan, J. (2014) personal communiciation	pers_comm
729	7	2013	8	2013	1	Malaysia	SNP_CT 2	1.93544	109.599	point	permission to release	pc	Mohd-Azlan, J. (2014) personal communiciation	pers_comm
733	7	2013	7	2013	1	Malaysia	SNP_CT 8	2.03736	109.645	point	permission to release	pc	Mohd-Azlan, J. (2014) personal communiciation	pers_comm
734	7	2013	7	2013	1	Malaysia	SNP_CT 18 (R )	1.95186	109.613	point	permission to release	pc	Mohd-Azlan, J. (2014) personal communiciation	pers_comm
735	4	2004	7	2004	1	Malaysia	Lambir Hills National Park CT 4	4.20932	114.031	point	permission to release	pc	Mohd-Azlan, J. (2014) personal communiciation	pers_comm
736	3	2004	7	2004	1	Malaysia	Lambir Hills National Park CT 8	4.20048	114.023	point	permission to release	pc	Mohd-Azlan, J. (2014) personal communiciation	pers_comm
737	2	2004	7	2004	1	Malaysia	Lambir Hills National Park CT 9	4.19735	114.013	point	permission to release	pc	Mohd-Azlan, J. (2014) personal communiciation	pers_comm
738	4	2004	4	2004	1	Malaysia	LBNP_CT 2	3.80147	114.223	point	permission to release	pc	Mohd-Azlan, J. (2014) personal communiciation	pers_comm
745	10	2003	10	2003	1	Malaysia	LEWS_CT 10	1.64478	112.274	point	permission to release	pc	Mohd-Azlan, J. (2014) personal communiciation	pers_comm
746	8	2006	8	2006	1	Malaysia	LEWS_CT 14	1.64865	112.224	point	permission to release	pc	Mohd-Azlan, J. (2014) personal communiciation	pers_comm
747	6	2006	6	2006	1	Malaysia	LEWS_CT 15	1.63052	112.3	point	permission to release	pc	Mohd-Azlan, J. (2014) personal communiciation	pers_comm
749	7	2006	7	2006	1	Malaysia	LEWS_CT 17	1.61332	112.32	point	permission to release	pc	Mohd-Azlan, J. (2014) personal communiciation	pers_comm
751	6	2004	8	2004	1	Malaysia	Maludam National Park CT1	1.43125	111.141	point	permission to release	pc	Mohd-Azlan, J. (2014) personal communiciation	pers_comm
752	7	2004	7	2004	1	Malaysia	Maludam National Park CT 2	1.43677	111.153	point	permission to release	pc	Mohd-Azlan, J. (2014) personal communiciation	pers_comm
753	6	2004	6	2004	1	Malaysia	Maludam National Park CT 21	1.42875	111.161	point	permission to release	pc	Mohd-Azlan, J. (2014) personal communiciation	pers_comm
754	7	2004	7	2004	1	Malaysia	Maludam National Park DC 1M	1.42747	111.161	point	permission to release	pc	Mohd-Azlan, J. (2014) personal communiciation	pers_comm
755	6	2004	6	2004	1	Malaysia	Maludam National Park DC 2M	1.43158	111.156	point	permission to release	pc	Mohd-Azlan, J. (2014) personal communiciation	pers_comm
756	9	2013	9	2013	1	Malaysia	WL_001 A	3.56443	113.772	point	permission to release	pc	Mohd-Azlan, J. (2014) personal communiciation	pers_comm
757	9	2013	11	2013	1	Malaysia	WL_004 A / WL_004 B	3.76655	113.565	point	permission to release	pc	Mohd-Azlan, J. (2014) personal communiciation	pers_comm
758	9	2013	9	2013	1	Malaysia	WL_005 A	3.56265	113.77	point	permission to release	pc	Mohd-Azlan, J. (2014) personal communiciation	pers_comm
760	9	2013	9	2013	1	Malaysia	WL_006 A	3.45733	113.808	point	permission to release	pc	Mohd-Azlan, J. (2014) personal communiciation	pers_comm
761	9	2013	9	2013	1	Malaysia	WL_008 A	3.45881	113.811	point	permission to release	pc	Mohd-Azlan, J. (2014) personal communiciation	pers_comm
762	10	2013	10	2013	1	Malaysia	WL_010 A	3.46125	113.824	point	permission to release	pc	Mohd-Azlan, J. (2014) personal communiciation	pers_comm
763	11	2013	11	2013	1	Malaysia	WL_001 B	3.57258	113.769	point	permission to release	pc	Mohd-Azlan, J. (2014) personal communiciation	pers_comm
764	11	2013	11	2013	1	Malaysia	WL_002 B	3.57218	113.768	point	permission to release	pc	Mohd-Azlan, J. (2014) personal communiciation	pers_comm
765	11	2013	11	2013	1	Malaysia	WL_003 B	3.57005	113.765	point	permission to release	pc	Mohd-Azlan, J. (2014) personal communiciation	pers_comm
767	1	2013	1	2013	1	Malaysia	WL_005 B	3.45703	113.821	point	permission to release	pc	Mohd-Azlan, J. (2014) personal communiciation	pers_comm
768	12	2013	12	2013	1	Malaysia	WL_007 B	3.44931	113.803	point	permission to release	pc	Mohd-Azlan, J. (2014) personal communiciation	pers_comm
769	12	2013	12	2013	1	Malaysia	WL_010 B	3.4617	113.827	point	permission to release	pc	Mohd-Azlan, J. (2014) personal communiciation	pers_comm
770	12	2013	12	2013	1	Malaysia	WL_012 B	3.44882	113.806	point	permission to release	pc	Mohd-Azlan, J. (2014) personal communiciation	pers_comm
771	11	2013	11	2013	1	Malaysia	WL_013 B	3.45587	113.809	point	permission to release	pc	Mohd-Azlan, J. (2014) personal communiciation	pers_comm
772	11	2013	11	2013	1	Malaysia	WL_014 B	3.45568	113.817	point	permission to release	pc	Mohd-Azlan, J. (2014) personal communiciation	pers_comm
773	11	2013	11	2013	1	Malaysia	WL_015 B	3.57377	113.769	point	permission to release	pc	Mohd-Azlan, J. (2014) personal communiciation	pers_comm
774	1	2014	1	2014	1	Malaysia	WL_001 C	3.57269	113.765	point	permission to release	pc	Mohd-Azlan, J. (2014) personal communiciation	pers_comm
775	1	2014	1	2014	1	Malaysia	WL_002 C	3.57311	113.765	point	permission to release	pc	Mohd-Azlan, J. (2014) personal communiciation	pers_comm
776	2	2014	2	2014	1	Malaysia	WL_003 C	3.57056	113.762	point	permission to release	pc	Mohd-Azlan, J. (2014) personal communiciation	pers_comm
778	2	2014	2	2014	1	Malaysia	WL_005 C	3.45786	113.817	point	permission to release	pc	Mohd-Azlan, J. (2014) personal communiciation	pers_comm
779	1	2014	1	2014	1	Malaysia	WL_006 C	3.56625	113.762	point	permission to release	pc	Mohd-Azlan, J. (2014) personal communiciation	pers_comm
780	1	2014	1	2014	1	Malaysia	WL_007 C	3.45975	113.814	point	permission to release	pc	Mohd-Azlan, J. (2014) personal communiciation	pers_comm
781	1	2014	1	2014	1	Malaysia	WL_010 C	3.46275	113.824	point	permission to release	pc	Mohd-Azlan, J. (2014) personal communiciation	pers_comm
782	3	2014	3	2014	1	Malaysia	WL_011 C	3.56606	113.76	point	permission to release	pc	Mohd-Azlan, J. (2014) personal communiciation	pers_comm
783	2	2014	2	2014	1	Malaysia	WL_012 C	3.44933	113.803	point	permission to release	pc	Mohd-Azlan, J. (2014) personal communiciation	pers_comm
785	1	2014	1	2014	1	Malaysia	WL_013 C	3.45675	113.808	point	permission to release	pc	Mohd-Azlan, J. (2014) personal communiciation	pers_comm
786	1	2014	1	2014	1	Malaysia	WL_014 C	3.45675	113.814	point	permission to release	pc	Mohd-Azlan, J. (2014) personal communiciation	pers_comm
787	1	2014	1	2014	1	Malaysia	WL_015 C	3.57461	113.765	point	permission to release	pc	Mohd-Azlan, J. (2014) personal communiciation	pers_comm
788	2	2014	2	2014	1	Malaysia	TDNP_C1	2.01805	109.638	point	permission to release	pc	Mohd-Azlan, J. (2014) personal communiciation	pers_comm
789	2	2014	2	2014	1	Malaysia	TDNP_C2	2.04172	109.644	point	permission to release	pc	Mohd-Azlan, J. (2014) personal communiciation	pers_comm
790	2	2014	2	2014	1	Malaysia	TDNP_C3	2.04056	109.643	point	permission to release	pc	Mohd-Azlan, J. (2014) personal communiciation	pers_comm
792	10	2013	10	2013	1	Malaysia	SNP_CT buta	1.95458	109.6	point	permission to release	pc	Mohd-Azlan, J. (2014) personal communiciation	pers_comm
793		2013		2013	1	Malaysia	UKM	2.92715	101.784	point	permission to release	pc	Mohd-Azlan, J. (2014) personal communiciation	pers_comm
794		2008		2008	1	Malaysia	UM	3.12843	101.655	point	permission to release	pc	Mohd-Azlan, J. (2014) personal communiciation	pers_comm
739	5	2003	7	2003	1	Malaysia	lanjak Entimau LEWS_DC 1	1.64865	112.224	point	permission to release	pc	Mohd-Azlan, J. (2014) personal communiciation	pers_comm	757	Mohd-Azlan, J. & Engkamat, L. 2013 Camera trapping and conservation in Lanjak Entimau Wildlife Sanctuary, Sarawak, Borneo. The Raffles Bulletin of Zoology 61, 397-405.	peer_rev_pub
740	5	2003	9	2003	1	Malaysia	lanjak Entimau LEWS_CT 1	1.65305	112.226	point	permission to release	pc	Mohd-Azlan, J. (2014) personal communiciation	pers_comm	757	Mohd-Azlan, J. & Engkamat, L. 2013 Camera trapping and conservation in Lanjak Entimau Wildlife Sanctuary, Sarawak, Borneo. The Raffles Bulletin of Zoology 61, 397-405.	peer_rev_pub
741	5	2003	8	2003	1	Malaysia	lanjak Entimau LEWS_CT 4	1.64832	112.227	point	permission to release	pc	Mohd-Azlan, J. (2014) personal communiciation	pers_comm	757	Mohd-Azlan, J. & Engkamat, L. 2013 Camera trapping and conservation in Lanjak Entimau Wildlife Sanctuary, Sarawak, Borneo. The Raffles Bulletin of Zoology 61, 397-405.	peer_rev_pub
742	6	2003	8	2003	1	Malaysia	lanjak Entimau LEWS_CT 5	1.61702	112.31	point	permission to release	pc	Mohd-Azlan, J. (2014) personal communiciation	pers_comm	757	Mohd-Azlan, J. & Engkamat, L. 2013 Camera trapping and conservation in Lanjak Entimau Wildlife Sanctuary, Sarawak, Borneo. The Raffles Bulletin of Zoology 61, 397-405.	peer_rev_pub
743	4	2003	8	2003	1	Malaysia	lanjak Entimau LEWS_CT 8	1.64045	112.283	point	permission to release	pc	Mohd-Azlan, J. (2014) personal communiciation	pers_comm	757	Mohd-Azlan, J. & Engkamat, L. 2013 Camera trapping and conservation in Lanjak Entimau Wildlife Sanctuary, Sarawak, Borneo. The Raffles Bulletin of Zoology 61, 397-405.	peer_rev_pub
744	8	2003	8	2003	1	Malaysia	lanjak Entimau LEWS_CT 9	1.69792	112.365	point	permission to release	pc	Mohd-Azlan, J. (2014) personal communiciation	pers_comm	757	Mohd-Azlan, J. & Engkamat, L. 2013 Camera trapping and conservation in Lanjak Entimau Wildlife Sanctuary, Sarawak, Borneo. The Raffles Bulletin of Zoology 61, 397-405.	peer_rev_pub
750	8	2006	8	2006	1	Malaysia	lanjak Entimau LEWS_CT 19	1.64832	112.227	point	permission to release	pc	Mohd-Azlan, J. (2014) personal communiciation	pers_comm	757	Mohd-Azlan, J. & Engkamat, L. 2013 Camera trapping and conservation in Lanjak Entimau Wildlife Sanctuary, Sarawak, Borneo. The Raffles Bulletin of Zoology 61, 397-405.	peer_rev_pub
1586		2005		2005	1	Indonesia	VN109	1.15757	118.704	point	permission to release	pc	Nijman, V. (2014) personal communication	pers_comm
1587		2001		2001	1	Indonesia	VN83	-1.01755	117.022	point	permission to release	pc	Nijman, V. (2014) personal communication	pers_comm
1588		2001		2001	1	Indonesia	VN85	-0.991969	116.932	point	permission to release	pc	Nijman, V. (2014) personal communication	pers_comm
1589		2001		2001	1	Indonesia	VN86	-1.04346	116.87	point	permission to release	pc	Nijman, V. (2014) personal communication	pers_comm
1590		2001		2001	1	Indonesia	VN87	-1.1152	116.876	point	permission to release	pc	Nijman, V. (2014) personal communication	pers_comm
1591		2003		2003	1	Indonesia	VN96	2.90385	115.847	point	permission to release	pc	Nijman, V. (2014) personal communication	pers_comm
1592		2003		2003	1	Indonesia	VN97	2.84791	115.842	point	permission to release	pc	Nijman, V. (2014) personal communication	pers_comm
1593		2003		2003	1	Indonesia	VN98	2.94534	115.774	point	permission to release	pc	Nijman, V. (2014) personal communication	pers_comm
1594		2001		2001	1	Indonesia	Site 1, Nijman dataset2	-5.0389	105.776	point	permission to release	pc	Nijman, V. (2014) personal communication	pers_comm
1595		2001		2001	1	Indonesia	Site 3, Nijman dataset2	-4.78447	103.999	point	permission to release	pc	Nijman, V. (2014) personal communication	pers_comm
1599		2005		2005	1	Malaysia	Site 21, Nijman dataset2	0.304869	109.336	point	permission to release	pc	Nijman, V. (2014) personal communication	pers_comm
1596		2008		2008	1	Indonesia	Site 25, Nijman dataset2	0.7649	99.7874	point	permission to release	pc	Nijman, V. (2014) personal communication	pers_comm
1598		2008		2008	1	Indonesia	Site 11, Nijman dataset2	4.83784	95.7486	point	permission to release	pc	Nijman, V. (2014) personal communication	pers_comm
1597		2008		2008	1	Indonesia	Site 9, Nijman dataset2	5.28515	95.7833	point	permission to release	pc	Nijman, V. (2014) personal communication	pers_comm
353	12	2010	12	2010	1	Indonesia	Core1-1, Riau	1.37928	101.867	point	permission to release	pc	Samejima, H. (2013) personal communiation	pers_comm	1276	Fujita, M. S., M. Irham, et al. (2012). Mammals and Birds in the Bukit Batu area of Giam Siak Kecil – Bukit Batu Biosphere Reserve, Riau, Indonesia. Kyoto Working Papers on Area Studies 128.	published_report
354	12	2010	12	2010	1	Indonesia	Core1-2, Riau	1.38665	101.866	point	permission to release	pc	Samejima, H. (2013) personal communiation	pers_comm	1276	Fujita, M. S., M. Irham, et al. (2012). Mammals and Birds in the Bukit Batu area of Giam Siak Kecil – Bukit Batu Biosphere Reserve, Riau, Indonesia. Kyoto Working Papers on Area Studies 128.	published_report
355	12	2010	12	2010	1	Indonesia	Core1-3, Riau	1.38307	101.868	point	permission to release	pc	Samejima, H. (2013) personal communiation	pers_comm	1276	Fujita, M. S., M. Irham, et al. (2012). Mammals and Birds in the Bukit Batu area of Giam Siak Kecil – Bukit Batu Biosphere Reserve, Riau, Indonesia. Kyoto Working Papers on Area Studies 128.	published_report
358	12	2010	12	2010	1	Indonesia	Core2-1, Riau	1.38956	101.834	point	permission to release	pc	Samejima, H. (2013) personal communiation	pers_comm	1276	Fujita, M. S., M. Irham, et al. (2012). Mammals and Birds in the Bukit Batu area of Giam Siak Kecil – Bukit Batu Biosphere Reserve, Riau, Indonesia. Kyoto Working Papers on Area Studies 128.	published_report
359	12	2010	12	2010	1	Indonesia	Core2-2, Riau	1.38977	101.838	point	permission to release	pc	Samejima, H. (2013) personal communiation	pers_comm	1276	Fujita, M. S., M. Irham, et al. (2012). Mammals and Birds in the Bukit Batu area of Giam Siak Kecil – Bukit Batu Biosphere Reserve, Riau, Indonesia. Kyoto Working Papers on Area Studies 128.	published_report
360	12	2010	12	2010	1	Indonesia	Core2-3, Riau	1.3854	101.838	point	permission to release	pc	Samejima, H. (2013) personal communiation	pers_comm	1276	Fujita, M. S., M. Irham, et al. (2012). Mammals and Birds in the Bukit Batu area of Giam Siak Kecil – Bukit Batu Biosphere Reserve, Riau, Indonesia. Kyoto Working Papers on Area Studies 128.	published_report
361	12	2010	12	2010	1	Indonesia	Core2-4, Riau	1.38574	101.841	point	permission to release	pc	Samejima, H. (2013) personal communiation	pers_comm	1276	Fujita, M. S., M. Irham, et al. (2012). Mammals and Birds in the Bukit Batu area of Giam Siak Kecil – Bukit Batu Biosphere Reserve, Riau, Indonesia. Kyoto Working Papers on Area Studies 128.	published_report
362	12	2010	12	2010	1	Indonesia	Core2-5, Riau	1.39203	101.835	point	permission to release	pc	Samejima, H. (2013) personal communiation	pers_comm	1276	Fujita, M. S., M. Irham, et al. (2012). Mammals and Birds in the Bukit Batu area of Giam Siak Kecil – Bukit Batu Biosphere Reserve, Riau, Indonesia. Kyoto Working Papers on Area Studies 128.	published_report
363	12	2010	12	2010	1	Indonesia	Core3-1, Riau	1.40997	101.89	point	permission to release	pc	Samejima, H. (2013) personal communiation	pers_comm	1276	Fujita, M. S., M. Irham, et al. (2012). Mammals and Birds in the Bukit Batu area of Giam Siak Kecil – Bukit Batu Biosphere Reserve, Riau, Indonesia. Kyoto Working Papers on Area Studies 128.	published_report
364	12	2010	12	2010	1	Indonesia	Core3-2, Riau	1.41174	101.888	point	permission to release	pc	Samejima, H. (2013) personal communiation	pers_comm	1276	Fujita, M. S., M. Irham, et al. (2012). Mammals and Birds in the Bukit Batu area of Giam Siak Kecil – Bukit Batu Biosphere Reserve, Riau, Indonesia. Kyoto Working Papers on Area Studies 128.	published_report
365	12	2010	12	2010	1	Indonesia	Core3-3, Riau	1.40931	101.888	point	permission to release	pc	Samejima, H. (2013) personal communiation	pers_comm	1276	Fujita, M. S., M. Irham, et al. (2012). Mammals and Birds in the Bukit Batu area of Giam Siak Kecil – Bukit Batu Biosphere Reserve, Riau, Indonesia. Kyoto Working Papers on Area Studies 128.	published_report
366	12	2010	12	2010	1	Indonesia	Core3-4, Riau	1.41113	101.888	point	permission to release	pc	Samejima, H. (2013) personal communiation	pers_comm	1276	Fujita, M. S., M. Irham, et al. (2012). Mammals and Birds in the Bukit Batu area of Giam Siak Kecil – Bukit Batu Biosphere Reserve, Riau, Indonesia. Kyoto Working Papers on Area Studies 128.	published_report
367	12	2010	12	2010	1	Indonesia	Core3-6, Riau	1.40933	101.892	point	permission to release	pc	Samejima, H. (2013) personal communiation	pers_comm	1276	Fujita, M. S., M. Irham, et al. (2012). Mammals and Birds in the Bukit Batu area of Giam Siak Kecil – Bukit Batu Biosphere Reserve, Riau, Indonesia. Kyoto Working Papers on Area Studies 128.	published_report
372	11	2010	11	2010	1	Indonesia	HumusHTI2-1, Riau	1.39047	101.959	point	permission to release	pc	Samejima, H. (2013) personal communiation	pers_comm	1276	Fujita, M. S., M. Irham, et al. (2012). Mammals and Birds in the Bukit Batu area of Giam Siak Kecil – Bukit Batu Biosphere Reserve, Riau, Indonesia. Kyoto Working Papers on Area Studies 128.	published_report
373	11	2010	11	2010	1	Indonesia	HumusHTI2-2, Riau	1.39142	101.957	point	permission to release	pc	Samejima, H. (2013) personal communiation	pers_comm	1276	Fujita, M. S., M. Irham, et al. (2012). Mammals and Birds in the Bukit Batu area of Giam Siak Kecil – Bukit Batu Biosphere Reserve, Riau, Indonesia. Kyoto Working Papers on Area Studies 128.	published_report
374	11	2010	11	2010	1	Indonesia	HumusHTI2-4, Riau	1.38664	101.955	point	permission to release	pc	Samejima, H. (2013) personal communiation	pers_comm	1276	Fujita, M. S., M. Irham, et al. (2012). Mammals and Birds in the Bukit Batu area of Giam Siak Kecil – Bukit Batu Biosphere Reserve, Riau, Indonesia. Kyoto Working Papers on Area Studies 128.	published_report
375	11	2010	11	2010	1	Indonesia	HumusLin2-1, Riau	1.31259	101.968	point	permission to release	pc	Samejima, H. (2013) personal communiation	pers_comm	1276	Fujita, M. S., M. Irham, et al. (2012). Mammals and Birds in the Bukit Batu area of Giam Siak Kecil – Bukit Batu Biosphere Reserve, Riau, Indonesia. Kyoto Working Papers on Area Studies 128.	published_report
376	11	2010	11	2010	1	Indonesia	HumusLin2-3, Riau	1.30938	101.964	point	permission to release	pc	Samejima, H. (2013) personal communiation	pers_comm	1276	Fujita, M. S., M. Irham, et al. (2012). Mammals and Birds in the Bukit Batu area of Giam Siak Kecil – Bukit Batu Biosphere Reserve, Riau, Indonesia. Kyoto Working Papers on Area Studies 128.	published_report
377	11	2010	11	2010	1	Indonesia	HumusLin2-4, Riau	1.31484	101.963	point	permission to release	pc	Samejima, H. (2013) personal communiation	pers_comm	1276	Fujita, M. S., M. Irham, et al. (2012). Mammals and Birds in the Bukit Batu area of Giam Siak Kecil – Bukit Batu Biosphere Reserve, Riau, Indonesia. Kyoto Working Papers on Area Studies 128.	published_report
378	11	2010	11	2010	1	Indonesia	HumusLin2-5, Riau	1.31163	101.962	point	permission to release	pc	Samejima, H. (2013) personal communiation	pers_comm	1276	Fujita, M. S., M. Irham, et al. (2012). Mammals and Birds in the Bukit Batu area of Giam Siak Kecil – Bukit Batu Biosphere Reserve, Riau, Indonesia. Kyoto Working Papers on Area Studies 128.	published_report
379	11	2010	11	2010	1	Indonesia	HumusLin2-6, Riau	1.31107	101.962	point	permission to release	pc	Samejima, H. (2013) personal communiation	pers_comm	1276	Fujita, M. S., M. Irham, et al. (2012). Mammals and Birds in the Bukit Batu area of Giam Siak Kecil – Bukit Batu Biosphere Reserve, Riau, Indonesia. Kyoto Working Papers on Area Studies 128.	published_report
380	12	2010	12	2010	1	Indonesia	HumusLin3-1, Riau	1.30111	101.865	point	permission to release	pc	Samejima, H. (2013) personal communiation	pers_comm	1276	Fujita, M. S., M. Irham, et al. (2012). Mammals and Birds in the Bukit Batu area of Giam Siak Kecil – Bukit Batu Biosphere Reserve, Riau, Indonesia. Kyoto Working Papers on Area Studies 128.	published_report
381	12	2010	12	2010	1	Indonesia	HumusLin3-2, Riau	1.29936	101.864	point	permission to release	pc	Samejima, H. (2013) personal communiation	pers_comm	1276	Fujita, M. S., M. Irham, et al. (2012). Mammals and Birds in the Bukit Batu area of Giam Siak Kecil – Bukit Batu Biosphere Reserve, Riau, Indonesia. Kyoto Working Papers on Area Studies 128.	published_report
382	12	2010	12	2010	1	Indonesia	HumusLin3-3, Riau	1.29874	101.863	point	permission to release	pc	Samejima, H. (2013) personal communiation	pers_comm	1276	Fujita, M. S., M. Irham, et al. (2012). Mammals and Birds in the Bukit Batu area of Giam Siak Kecil – Bukit Batu Biosphere Reserve, Riau, Indonesia. Kyoto Working Papers on Area Studies 128.	published_report
383	12	2010	12	2010	1	Indonesia	HumusLin3-5, Riau	1.29902	101.867	point	permission to release	pc	Samejima, H. (2013) personal communiation	pers_comm	1276	Fujita, M. S., M. Irham, et al. (2012). Mammals and Birds in the Bukit Batu area of Giam Siak Kecil – Bukit Batu Biosphere Reserve, Riau, Indonesia. Kyoto Working Papers on Area Studies 128.	published_report
384	12	2010	12	2010	1	Indonesia	MakmurHTI1-1, Riau	1.44544	101.823	point	permission to release	pc	Samejima, H. (2013) personal communiation	pers_comm	1276	Fujita, M. S., M. Irham, et al. (2012). Mammals and Birds in the Bukit Batu area of Giam Siak Kecil – Bukit Batu Biosphere Reserve, Riau, Indonesia. Kyoto Working Papers on Area Studies 128.	published_report
386	12	2010	12	2010	1	Indonesia	MakmurHTI1-3, Riau	1.44561	101.821	point	permission to release	pc	Samejima, H. (2013) personal communiation	pers_comm	1276	Fujita, M. S., M. Irham, et al. (2012). Mammals and Birds in the Bukit Batu area of Giam Siak Kecil – Bukit Batu Biosphere Reserve, Riau, Indonesia. Kyoto Working Papers on Area Studies 128.	published_report
387	12	2010	12	2010	1	Indonesia	MakmurHTI1-4, Riau	1.45124	101.824	point	permission to release	pc	Samejima, H. (2013) personal communiation	pers_comm	1276	Fujita, M. S., M. Irham, et al. (2012). Mammals and Birds in the Bukit Batu area of Giam Siak Kecil – Bukit Batu Biosphere Reserve, Riau, Indonesia. Kyoto Working Papers on Area Studies 128.	published_report
388	12	2010	12	2010	1	Indonesia	MakmurHTI1-5, Riau	1.45036	101.824	point	permission to release	pc	Samejima, H. (2013) personal communiation	pers_comm	1276	Fujita, M. S., M. Irham, et al. (2012). Mammals and Birds in the Bukit Batu area of Giam Siak Kecil – Bukit Batu Biosphere Reserve, Riau, Indonesia. Kyoto Working Papers on Area Studies 128.	published_report
389	12	2010	12	2010	1	Indonesia	MakmurLin1-1, Riau	1.38871	101.728	point	permission to release	pc	Samejima, H. (2013) personal communiation	pers_comm	1276	Fujita, M. S., M. Irham, et al. (2012). Mammals and Birds in the Bukit Batu area of Giam Siak Kecil – Bukit Batu Biosphere Reserve, Riau, Indonesia. Kyoto Working Papers on Area Studies 128.	published_report
390	12	2010	12	2010	1	Indonesia	MakmurLin1-2, Riau	1.39158	101.725	point	permission to release	pc	Samejima, H. (2013) personal communiation	pers_comm	1276	Fujita, M. S., M. Irham, et al. (2012). Mammals and Birds in the Bukit Batu area of Giam Siak Kecil – Bukit Batu Biosphere Reserve, Riau, Indonesia. Kyoto Working Papers on Area Studies 128.	published_report
391	12	2010	12	2010	1	Indonesia	MakmurLin1-3, Riau	1.39459	101.728	point	permission to release	pc	Samejima, H. (2013) personal communiation	pers_comm	1276	Fujita, M. S., M. Irham, et al. (2012). Mammals and Birds in the Bukit Batu area of Giam Siak Kecil – Bukit Batu Biosphere Reserve, Riau, Indonesia. Kyoto Working Papers on Area Studies 128.	published_report
392	12	2010	12	2010	1	Indonesia	MakmurLin1-5, Riau	1.39517	101.73	point	permission to release	pc	Samejima, H. (2013) personal communiation	pers_comm	1276	Fujita, M. S., M. Irham, et al. (2012). Mammals and Birds in the Bukit Batu area of Giam Siak Kecil – Bukit Batu Biosphere Reserve, Riau, Indonesia. Kyoto Working Papers on Area Studies 128.	published_report
393	12	2010	12	2010	1	Indonesia	MakmurLin1-6, Riau	1.3906	101.73	point	permission to release	pc	Samejima, H. (2013) personal communiation	pers_comm	1276	Fujita, M. S., M. Irham, et al. (2012). Mammals and Birds in the Bukit Batu area of Giam Siak Kecil – Bukit Batu Biosphere Reserve, Riau, Indonesia. Kyoto Working Papers on Area Studies 128.	published_report
394	5	2011	5	2011	1	Malaysia	C0101, Sarawak	2.60829	112.825	point	permission to release	pc	Samejima, H. (2013) personal communiation	pers_comm
395	5	2011	5	2011	1	Malaysia	C0102, Sarawak	2.60729	112.824	point	permission to release	pc	Samejima, H. (2013) personal communiation	pers_comm
396	5	2011	5	2011	1	Malaysia	C0103, Sarawak	2.61108	112.825	point	permission to release	pc	Samejima, H. (2013) personal communiation	pers_comm
397	5	2011	5	2011	1	Malaysia	C0104, Sarawak	2.60801	112.823	point	permission to release	pc	Samejima, H. (2013) personal communiation	pers_comm
398	5	2011	5	2011	1	Malaysia	C0105, Sarawak	2.60767	112.82	point	permission to release	pc	Samejima, H. (2013) personal communiation	pers_comm
399	5	2011	5	2011	1	Malaysia	C0106, Sarawak	2.60828	112.827	point	permission to release	pc	Samejima, H. (2013) personal communiation	pers_comm
400	5	2011	5	2011	1	Malaysia	C0107, Sarawak	2.61095	112.821	point	permission to release	pc	Samejima, H. (2013) personal communiation	pers_comm
401	8	2011	8	2011	1	Malaysia	C0108, Sarawak	2.60541	112.821	point	permission to release	pc	Samejima, H. (2013) personal communiation	pers_comm
402	5	2011	5	2011	1	Malaysia	C0401, Sarawak	2.51515	112.834	point	permission to release	pc	Samejima, H. (2013) personal communiation	pers_comm
403	5	2011	5	2011	1	Malaysia	C0402, Sarawak	2.51413	112.832	point	permission to release	pc	Samejima, H. (2013) personal communiation	pers_comm
404	5	2011	5	2011	1	Malaysia	C0403, Sarawak	2.51302	112.834	point	permission to release	pc	Samejima, H. (2013) personal communiation	pers_comm
405	5	2011	5	2011	1	Malaysia	C0404, Sarawak	2.50908	112.831	point	permission to release	pc	Samejima, H. (2013) personal communiation	pers_comm
406	5	2011	5	2011	1	Malaysia	C0405, Sarawak	2.51152	112.829	point	permission to release	pc	Samejima, H. (2013) personal communiation	pers_comm
407	5	2011	5	2011	1	Malaysia	C0406, Sarawak	2.50974	112.832	point	permission to release	pc	Samejima, H. (2013) personal communiation	pers_comm
408	8	2011	8	2011	1	Malaysia	C0407b, Sarawak	2.51089	112.833	point	permission to release	pc	Samejima, H. (2013) personal communiation	pers_comm
409	8	2011	8	2011	1	Malaysia	C0408, Sarawak	2.50863	112.832	point	permission to release	pc	Samejima, H. (2013) personal communiation	pers_comm
410	5	2011	5	2011	1	Malaysia	C0601, Sarawak	2.48262	112.779	point	permission to release	pc	Samejima, H. (2013) personal communiation	pers_comm
411	5	2011	5	2011	1	Malaysia	C0602, Sarawak	2.47826	112.781	point	permission to release	pc	Samejima, H. (2013) personal communiation	pers_comm
412	5	2011	5	2011	1	Malaysia	C0603, Sarawak	2.47943	112.781	point	permission to release	pc	Samejima, H. (2013) personal communiation	pers_comm
414	5	2011	5	2011	1	Malaysia	C0605, Sarawak	2.47667	112.782	point	permission to release	pc	Samejima, H. (2013) personal communiation	pers_comm
415	5	2011	5	2011	1	Malaysia	C0606, Sarawak	2.47716	112.78	point	permission to release	pc	Samejima, H. (2013) personal communiation	pers_comm
416	5	2011	5	2011	1	Malaysia	C0607, Sarawak	2.48136	112.779	point	permission to release	pc	Samejima, H. (2013) personal communiation	pers_comm
417	5	2011	5	2011	1	Malaysia	C0608, Sarawak	2.47658	112.778	point	permission to release	pc	Samejima, H. (2013) personal communiation	pers_comm
418	5	2011	5	2011	1	Malaysia	C0609, Sarawak	2.47667	112.777	point	permission to release	pc	Samejima, H. (2013) personal communiation	pers_comm
419	5	2011	5	2011	1	Malaysia	C0610, Sarawak	2.48006	112.781	point	permission to release	pc	Samejima, H. (2013) personal communiation	pers_comm
420	5	2011	5	2011	1	Malaysia	C0801, Sarawak	2.42099	112.767	point	permission to release	pc	Samejima, H. (2013) personal communiation	pers_comm
421	5	2011	5	2011	1	Malaysia	C0802, Sarawak	2.41392	112.766	point	permission to release	pc	Samejima, H. (2013) personal communiation	pers_comm
422	5	2011	5	2011	1	Malaysia	C0803, Sarawak	2.41408	112.764	point	permission to release	pc	Samejima, H. (2013) personal communiation	pers_comm
423	5	2011	5	2011	1	Malaysia	C0804, Sarawak	2.42183	112.767	point	permission to release	pc	Samejima, H. (2013) personal communiation	pers_comm
424	5	2011	5	2011	1	Malaysia	C0805, Sarawak	2.41725	112.764	point	permission to release	pc	Samejima, H. (2013) personal communiation	pers_comm
426	5	2011	5	2011	1	Malaysia	C0807, Sarawak	2.41986	112.762	point	permission to release	pc	Samejima, H. (2013) personal communiation	pers_comm
428	5	2011	5	2011	1	Malaysia	C1101, Sarawak	2.35856	112.855	point	permission to release	pc	Samejima, H. (2013) personal communiation	pers_comm
429	5	2011	5	2011	1	Malaysia	C1102, Sarawak	2.35811	112.86	point	permission to release	pc	Samejima, H. (2013) personal communiation	pers_comm
430	5	2011	5	2011	1	Malaysia	C1103, Sarawak	2.35846	112.859	point	permission to release	pc	Samejima, H. (2013) personal communiation	pers_comm
431	5	2011	5	2011	1	Malaysia	C1104, Sarawak	2.36216	112.854	point	permission to release	pc	Samejima, H. (2013) personal communiation	pers_comm
432	5	2011	5	2011	1	Malaysia	C1105, Sarawak	2.36215	112.86	point	permission to release	pc	Samejima, H. (2013) personal communiation	pers_comm
434	5	2011	5	2011	1	Malaysia	C1107, Sarawak	2.35945	112.86	point	permission to release	pc	Samejima, H. (2013) personal communiation	pers_comm
435	8	2011	8	2011	1	Malaysia	C1108, Sarawak	2.36405	112.86	point	permission to release	pc	Samejima, H. (2013) personal communiation	pers_comm
436	5	2011	5	2011	1	Malaysia	C1201, Sarawak	2.34309	112.803	point	permission to release	pc	Samejima, H. (2013) personal communiation	pers_comm
437	5	2011	5	2011	1	Malaysia	C1202, Sarawak	2.34262	112.796	point	permission to release	pc	Samejima, H. (2013) personal communiation	pers_comm
438	5	2011	5	2011	1	Malaysia	C1203, Sarawak	2.33981	112.8	point	permission to release	pc	Samejima, H. (2013) personal communiation	pers_comm
439	5	2011	5	2011	1	Malaysia	C1204, Sarawak	2.3409	112.796	point	permission to release	pc	Samejima, H. (2013) personal communiation	pers_comm
440	5	2011	5	2011	1	Malaysia	C1205, Sarawak	2.34161	112.797	point	permission to release	pc	Samejima, H. (2013) personal communiation	pers_comm
441	5	2011	5	2011	1	Malaysia	C1206, Sarawak	2.3387	112.798	point	permission to release	pc	Samejima, H. (2013) personal communiation	pers_comm
442	5	2011	5	2011	1	Malaysia	C1207, Sarawak	2.34231	112.797	point	permission to release	pc	Samejima, H. (2013) personal communiation	pers_comm
443	5	2011	5	2011	1	Malaysia	C1601, Sarawak	2.29726	112.797	point	permission to release	pc	Samejima, H. (2013) personal communiation	pers_comm
444	5	2011	5	2011	1	Malaysia	C1602, Sarawak	2.28954	112.797	point	permission to release	pc	Samejima, H. (2013) personal communiation	pers_comm
445	5	2011	5	2011	1	Malaysia	C1603, Sarawak	2.29444	112.796	point	permission to release	pc	Samejima, H. (2013) personal communiation	pers_comm
446	5	2011	5	2011	1	Malaysia	C1604, Sarawak	2.29251	112.794	point	permission to release	pc	Samejima, H. (2013) personal communiation	pers_comm
447	5	2011	5	2011	1	Malaysia	C1605, Sarawak	2.29209	112.799	point	permission to release	pc	Samejima, H. (2013) personal communiation	pers_comm
448	5	2011	5	2011	1	Malaysia	C1606, Sarawak	2.28955	112.798	point	permission to release	pc	Samejima, H. (2013) personal communiation	pers_comm
449	5	2011	5	2011	1	Malaysia	C1607, Sarawak	2.29646	112.799	point	permission to release	pc	Samejima, H. (2013) personal communiation	pers_comm
450	9	2011	9	2011	1	Malaysia	C1608, Sarawak	2.29007	112.799	point	permission to release	pc	Samejima, H. (2013) personal communiation	pers_comm
451	5	2011	5	2011	1	Malaysia	C2401, Sarawak	2.27342	112.885	point	permission to release	pc	Samejima, H. (2013) personal communiation	pers_comm
452	5	2011	5	2011	1	Malaysia	C2402, Sarawak	2.27692	112.881	point	permission to release	pc	Samejima, H. (2013) personal communiation	pers_comm
453	5	2011	5	2011	1	Malaysia	C2403, Sarawak	2.27318	112.884	point	permission to release	pc	Samejima, H. (2013) personal communiation	pers_comm
454	5	2011	5	2011	1	Malaysia	C2404, Sarawak	2.27666	112.883	point	permission to release	pc	Samejima, H. (2013) personal communiation	pers_comm
455	5	2011	5	2011	1	Malaysia	C2405, Sarawak	2.28048	112.88	point	permission to release	pc	Samejima, H. (2013) personal communiation	pers_comm
456	5	2011	5	2011	1	Malaysia	C2406, Sarawak	2.27687	112.887	point	permission to release	pc	Samejima, H. (2013) personal communiation	pers_comm
457	5	2011	5	2011	1	Malaysia	C2407, Sarawak	2.27853	112.886	point	permission to release	pc	Samejima, H. (2013) personal communiation	pers_comm
458	9	2011	9	2011	1	Malaysia	C2410, Sarawak	2.27652	112.882	point	permission to release	pc	Samejima, H. (2013) personal communiation	pers_comm
459	2	2008	2	2008	1	Malaysia	D003a1	5.43187	117.434	point	permission to release	pc	Samejima, H. (2013) personal communiation	pers_comm	762	Samejima, H., Ong, R., Lagan, P. & Kitayama, K. 2012 Camera-trapping rates of mammals and birds in a Bornean tropical rainforest under sustainable forest management. For. Ecol. Manage. 270, 248-256. (doi:10.1016/j.foreco.2012.01.013).	published_report
460	2	2008	2	2008	1	Malaysia	D003a2	5.43238	117.432	point	permission to release	pc	Samejima, H. (2013) personal communiation	pers_comm	762	Samejima, H., Ong, R., Lagan, P. & Kitayama, K. 2012 Camera-trapping rates of mammals and birds in a Bornean tropical rainforest under sustainable forest management. For. Ecol. Manage. 270, 248-256. (doi:10.1016/j.foreco.2012.01.013).	published_report
461	8	2008	8	2008	1	Malaysia	D003b1	5.43078	117.433	point	permission to release	pc	Samejima, H. (2013) personal communiation	pers_comm	762	Samejima, H., Ong, R., Lagan, P. & Kitayama, K. 2012 Camera-trapping rates of mammals and birds in a Bornean tropical rainforest under sustainable forest management. For. Ecol. Manage. 270, 248-256. (doi:10.1016/j.foreco.2012.01.013).	published_report
462	8	2008	8	2008	1	Malaysia	D003b3	5.435	117.435	point	permission to release	pc	Samejima, H. (2013) personal communiation	pers_comm	762	Samejima, H., Ong, R., Lagan, P. & Kitayama, K. 2012 Camera-trapping rates of mammals and birds in a Bornean tropical rainforest under sustainable forest management. For. Ecol. Manage. 270, 248-256. (doi:10.1016/j.foreco.2012.01.013).	published_report
463	1	2008	1	2008	1	Malaysia	D003c1	5.43244	117.434	point	permission to release	pc	Samejima, H. (2013) personal communiation	pers_comm	762	Samejima, H., Ong, R., Lagan, P. & Kitayama, K. 2012 Camera-trapping rates of mammals and birds in a Bornean tropical rainforest under sustainable forest management. For. Ecol. Manage. 270, 248-256. (doi:10.1016/j.foreco.2012.01.013).	published_report
464	1	2008	1	2008	1	Malaysia	D003c2	5.4316	117.433	point	permission to release	pc	Samejima, H. (2013) personal communiation	pers_comm	762	Samejima, H., Ong, R., Lagan, P. & Kitayama, K. 2012 Camera-trapping rates of mammals and birds in a Bornean tropical rainforest under sustainable forest management. For. Ecol. Manage. 270, 248-256. (doi:10.1016/j.foreco.2012.01.013).	published_report
465	4	2009	4	2009	1	Malaysia	D003d1	5.43425	117.433	point	permission to release	pc	Samejima, H. (2013) personal communiation	pers_comm	762	Samejima, H., Ong, R., Lagan, P. & Kitayama, K. 2012 Camera-trapping rates of mammals and birds in a Bornean tropical rainforest under sustainable forest management. For. Ecol. Manage. 270, 248-256. (doi:10.1016/j.foreco.2012.01.013).	published_report
466	4	2009	4	2009	1	Malaysia	D003d2	5.43331	117.43	point	permission to release	pc	Samejima, H. (2013) personal communiation	pers_comm	762	Samejima, H., Ong, R., Lagan, P. & Kitayama, K. 2012 Camera-trapping rates of mammals and birds in a Bornean tropical rainforest under sustainable forest management. For. Ecol. Manage. 270, 248-256. (doi:10.1016/j.foreco.2012.01.013).	published_report
467	4	2009	4	2009	1	Malaysia	D003d3	5.43165	117.43	point	permission to release	pc	Samejima, H. (2013) personal communiation	pers_comm	762	Samejima, H., Ong, R., Lagan, P. & Kitayama, K. 2012 Camera-trapping rates of mammals and birds in a Bornean tropical rainforest under sustainable forest management. For. Ecol. Manage. 270, 248-256. (doi:10.1016/j.foreco.2012.01.013).	published_report
468	9	2009	9	2009	1	Malaysia	D003e1	5.4326	117.431	point	permission to release	pc	Samejima, H. (2013) personal communiation	pers_comm	762	Samejima, H., Ong, R., Lagan, P. & Kitayama, K. 2012 Camera-trapping rates of mammals and birds in a Bornean tropical rainforest under sustainable forest management. For. Ecol. Manage. 270, 248-256. (doi:10.1016/j.foreco.2012.01.013).	published_report
469	9	2009	9	2009	1	Malaysia	D003e2	5.43256	117.43	point	permission to release	pc	Samejima, H. (2013) personal communiation	pers_comm	762	Samejima, H., Ong, R., Lagan, P. & Kitayama, K. 2012 Camera-trapping rates of mammals and birds in a Bornean tropical rainforest under sustainable forest management. For. Ecol. Manage. 270, 248-256. (doi:10.1016/j.foreco.2012.01.013).	published_report
470	2	2008	2	2008	1	Malaysia	D015a1	5.43409	117.373	point	permission to release	pc	Samejima, H. (2013) personal communiation	pers_comm	762	Samejima, H., Ong, R., Lagan, P. & Kitayama, K. 2012 Camera-trapping rates of mammals and birds in a Bornean tropical rainforest under sustainable forest management. For. Ecol. Manage. 270, 248-256. (doi:10.1016/j.foreco.2012.01.013).	published_report
471	7	2008	7	2008	1	Malaysia	D015b1	5.43246	117.373	point	permission to release	pc	Samejima, H. (2013) personal communiation	pers_comm	762	Samejima, H., Ong, R., Lagan, P. & Kitayama, K. 2012 Camera-trapping rates of mammals and birds in a Bornean tropical rainforest under sustainable forest management. For. Ecol. Manage. 270, 248-256. (doi:10.1016/j.foreco.2012.01.013).	published_report
472	7	2008	7	2008	1	Malaysia	D015b2	5.43324	117.37	point	permission to release	pc	Samejima, H. (2013) personal communiation	pers_comm	762	Samejima, H., Ong, R., Lagan, P. & Kitayama, K. 2012 Camera-trapping rates of mammals and birds in a Bornean tropical rainforest under sustainable forest management. For. Ecol. Manage. 270, 248-256. (doi:10.1016/j.foreco.2012.01.013).	published_report
473	7	2008	7	2008	1	Malaysia	D015b3	5.43255	117.37	point	permission to release	pc	Samejima, H. (2013) personal communiation	pers_comm	762	Samejima, H., Ong, R., Lagan, P. & Kitayama, K. 2012 Camera-trapping rates of mammals and birds in a Bornean tropical rainforest under sustainable forest management. For. Ecol. Manage. 270, 248-256. (doi:10.1016/j.foreco.2012.01.013).	published_report
474	11	2008	11	2008	1	Malaysia	D015c1	5.43506	117.368	point	permission to release	pc	Samejima, H. (2013) personal communiation	pers_comm	762	Samejima, H., Ong, R., Lagan, P. & Kitayama, K. 2012 Camera-trapping rates of mammals and birds in a Bornean tropical rainforest under sustainable forest management. For. Ecol. Manage. 270, 248-256. (doi:10.1016/j.foreco.2012.01.013).	published_report
475	11	2008	11	2008	1	Malaysia	D015c2	5.43081	117.367	point	permission to release	pc	Samejima, H. (2013) personal communiation	pers_comm	762	Samejima, H., Ong, R., Lagan, P. & Kitayama, K. 2012 Camera-trapping rates of mammals and birds in a Bornean tropical rainforest under sustainable forest management. For. Ecol. Manage. 270, 248-256. (doi:10.1016/j.foreco.2012.01.013).	published_report
476	4	2009	4	2009	1	Malaysia	D015d1	5.43584	117.369	point	permission to release	pc	Samejima, H. (2013) personal communiation	pers_comm	762	Samejima, H., Ong, R., Lagan, P. & Kitayama, K. 2012 Camera-trapping rates of mammals and birds in a Bornean tropical rainforest under sustainable forest management. For. Ecol. Manage. 270, 248-256. (doi:10.1016/j.foreco.2012.01.013).	published_report
477	4	2009	4	2009	1	Malaysia	D015d2	5.43592	117.368	point	permission to release	pc	Samejima, H. (2013) personal communiation	pers_comm	762	Samejima, H., Ong, R., Lagan, P. & Kitayama, K. 2012 Camera-trapping rates of mammals and birds in a Bornean tropical rainforest under sustainable forest management. For. Ecol. Manage. 270, 248-256. (doi:10.1016/j.foreco.2012.01.013).	published_report
478	4	2009	4	2009	1	Malaysia	D015d3	5.4367	117.369	point	permission to release	pc	Samejima, H. (2013) personal communiation	pers_comm	762	Samejima, H., Ong, R., Lagan, P. & Kitayama, K. 2012 Camera-trapping rates of mammals and birds in a Bornean tropical rainforest under sustainable forest management. For. Ecol. Manage. 270, 248-256. (doi:10.1016/j.foreco.2012.01.013).	published_report
479	6	2008	6	2008	1	Malaysia	D025b3	5.4002	117.433	point	permission to release	pc	Samejima, H. (2013) personal communiation	pers_comm	762	Samejima, H., Ong, R., Lagan, P. & Kitayama, K. 2012 Camera-trapping rates of mammals and birds in a Bornean tropical rainforest under sustainable forest management. For. Ecol. Manage. 270, 248-256. (doi:10.1016/j.foreco.2012.01.013).	published_report
480	2	2008	2	2008	1	Malaysia	D026a1	5.39755	117.532	point	permission to release	pc	Samejima, H. (2013) personal communiation	pers_comm	762	Samejima, H., Ong, R., Lagan, P. & Kitayama, K. 2012 Camera-trapping rates of mammals and birds in a Bornean tropical rainforest under sustainable forest management. For. Ecol. Manage. 270, 248-256. (doi:10.1016/j.foreco.2012.01.013).	published_report
481	2	2008	2	2008	1	Malaysia	D026a2	5.39518	117.533	point	permission to release	pc	Samejima, H. (2013) personal communiation	pers_comm	762	Samejima, H., Ong, R., Lagan, P. & Kitayama, K. 2012 Camera-trapping rates of mammals and birds in a Bornean tropical rainforest under sustainable forest management. For. Ecol. Manage. 270, 248-256. (doi:10.1016/j.foreco.2012.01.013).	published_report
482	1	2009	1	2009	1	Malaysia	D026c2	5.39497	117.533	point	permission to release	pc	Samejima, H. (2013) personal communiation	pers_comm	762	Samejima, H., Ong, R., Lagan, P. & Kitayama, K. 2012 Camera-trapping rates of mammals and birds in a Bornean tropical rainforest under sustainable forest management. For. Ecol. Manage. 270, 248-256. (doi:10.1016/j.foreco.2012.01.013).	published_report
483	4	2009	4	2009	1	Malaysia	D026d1	5.39669	117.537	point	permission to release	pc	Samejima, H. (2013) personal communiation	pers_comm	762	Samejima, H., Ong, R., Lagan, P. & Kitayama, K. 2012 Camera-trapping rates of mammals and birds in a Bornean tropical rainforest under sustainable forest management. For. Ecol. Manage. 270, 248-256. (doi:10.1016/j.foreco.2012.01.013).	published_report
484	4	2009	4	2009	1	Malaysia	D026d2	5.3933	117.532	point	permission to release	pc	Samejima, H. (2013) personal communiation	pers_comm	762	Samejima, H., Ong, R., Lagan, P. & Kitayama, K. 2012 Camera-trapping rates of mammals and birds in a Bornean tropical rainforest under sustainable forest management. For. Ecol. Manage. 270, 248-256. (doi:10.1016/j.foreco.2012.01.013).	published_report
485	4	2009	4	2009	1	Malaysia	D026d3	5.39729	117.535	point	permission to release	pc	Samejima, H. (2013) personal communiation	pers_comm	762	Samejima, H., Ong, R., Lagan, P. & Kitayama, K. 2012 Camera-trapping rates of mammals and birds in a Bornean tropical rainforest under sustainable forest management. For. Ecol. Manage. 270, 248-256. (doi:10.1016/j.foreco.2012.01.013).	published_report
486	10	2009	10	2009	1	Malaysia	D026e3	5.39908	117.532	point	permission to release	pc	Samejima, H. (2013) personal communiation	pers_comm	762	Samejima, H., Ong, R., Lagan, P. & Kitayama, K. 2012 Camera-trapping rates of mammals and birds in a Bornean tropical rainforest under sustainable forest management. For. Ecol. Manage. 270, 248-256. (doi:10.1016/j.foreco.2012.01.013).	published_report
487	2	2008	2	2008	1	Malaysia	D029a2	5.39696	117.467	point	permission to release	pc	Samejima, H. (2013) personal communiation	pers_comm	762	Samejima, H., Ong, R., Lagan, P. & Kitayama, K. 2012 Camera-trapping rates of mammals and birds in a Bornean tropical rainforest under sustainable forest management. For. Ecol. Manage. 270, 248-256. (doi:10.1016/j.foreco.2012.01.013).	published_report
488	7	2008	7	2008	1	Malaysia	D029b1	5.39415	117.464	point	permission to release	pc	Samejima, H. (2013) personal communiation	pers_comm	762	Samejima, H., Ong, R., Lagan, P. & Kitayama, K. 2012 Camera-trapping rates of mammals and birds in a Bornean tropical rainforest under sustainable forest management. For. Ecol. Manage. 270, 248-256. (doi:10.1016/j.foreco.2012.01.013).	published_report
489	7	2008	7	2008	1	Malaysia	D029b2	5.39743	117.463	point	permission to release	pc	Samejima, H. (2013) personal communiation	pers_comm	762	Samejima, H., Ong, R., Lagan, P. & Kitayama, K. 2012 Camera-trapping rates of mammals and birds in a Bornean tropical rainforest under sustainable forest management. For. Ecol. Manage. 270, 248-256. (doi:10.1016/j.foreco.2012.01.013).	published_report
490	7	2008	7	2008	1	Malaysia	D029b3	5.39928	117.465	point	permission to release	pc	Samejima, H. (2013) personal communiation	pers_comm	762	Samejima, H., Ong, R., Lagan, P. & Kitayama, K. 2012 Camera-trapping rates of mammals and birds in a Bornean tropical rainforest under sustainable forest management. For. Ecol. Manage. 270, 248-256. (doi:10.1016/j.foreco.2012.01.013).	published_report
491	10	2008	10	2008	1	Malaysia	D029c1	5.39501	117.467	point	permission to release	pc	Samejima, H. (2013) personal communiation	pers_comm	762	Samejima, H., Ong, R., Lagan, P. & Kitayama, K. 2012 Camera-trapping rates of mammals and birds in a Bornean tropical rainforest under sustainable forest management. For. Ecol. Manage. 270, 248-256. (doi:10.1016/j.foreco.2012.01.013).	published_report
492	10	2008	10	2008	1	Malaysia	D029c2	5.39425	117.465	point	permission to release	pc	Samejima, H. (2013) personal communiation	pers_comm	762	Samejima, H., Ong, R., Lagan, P. & Kitayama, K. 2012 Camera-trapping rates of mammals and birds in a Bornean tropical rainforest under sustainable forest management. For. Ecol. Manage. 270, 248-256. (doi:10.1016/j.foreco.2012.01.013).	published_report
493	4	2009	4	2009	1	Malaysia	D029d1	5.39907	117.467	point	permission to release	pc	Samejima, H. (2013) personal communiation	pers_comm	762	Samejima, H., Ong, R., Lagan, P. & Kitayama, K. 2012 Camera-trapping rates of mammals and birds in a Bornean tropical rainforest under sustainable forest management. For. Ecol. Manage. 270, 248-256. (doi:10.1016/j.foreco.2012.01.013).	published_report
494	4	2009	4	2009	1	Malaysia	D029d2	5.39667	117.47	point	permission to release	pc	Samejima, H. (2013) personal communiation	pers_comm	762	Samejima, H., Ong, R., Lagan, P. & Kitayama, K. 2012 Camera-trapping rates of mammals and birds in a Bornean tropical rainforest under sustainable forest management. For. Ecol. Manage. 270, 248-256. (doi:10.1016/j.foreco.2012.01.013).	published_report
495	4	2009	4	2009	1	Malaysia	D029d3	5.39425	117.468	point	permission to release	pc	Samejima, H. (2013) personal communiation	pers_comm	762	Samejima, H., Ong, R., Lagan, P. & Kitayama, K. 2012 Camera-trapping rates of mammals and birds in a Bornean tropical rainforest under sustainable forest management. For. Ecol. Manage. 270, 248-256. (doi:10.1016/j.foreco.2012.01.013).	published_report
496	10	2009	10	2009	1	Malaysia	D029e1	5.39497	117.467	point	permission to release	pc	Samejima, H. (2013) personal communiation	pers_comm	762	Samejima, H., Ong, R., Lagan, P. & Kitayama, K. 2012 Camera-trapping rates of mammals and birds in a Bornean tropical rainforest under sustainable forest management. For. Ecol. Manage. 270, 248-256. (doi:10.1016/j.foreco.2012.01.013).	published_report
497	2	2008	2	2008	1	Malaysia	D033a1	5.39655	117.399	point	permission to release	pc	Samejima, H. (2013) personal communiation	pers_comm	762	Samejima, H., Ong, R., Lagan, P. & Kitayama, K. 2012 Camera-trapping rates of mammals and birds in a Bornean tropical rainforest under sustainable forest management. For. Ecol. Manage. 270, 248-256. (doi:10.1016/j.foreco.2012.01.013).	published_report
498	2	2008	2	2008	1	Malaysia	D033a2	5.39581	117.394	point	permission to release	pc	Samejima, H. (2013) personal communiation	pers_comm	762	Samejima, H., Ong, R., Lagan, P. & Kitayama, K. 2012 Camera-trapping rates of mammals and birds in a Bornean tropical rainforest under sustainable forest management. For. Ecol. Manage. 270, 248-256. (doi:10.1016/j.foreco.2012.01.013).	published_report
500	10	2008	10	2008	1	Malaysia	D033c1	5.39493	117.4	point	permission to release	pc	Samejima, H. (2013) personal communiation	pers_comm	762	Samejima, H., Ong, R., Lagan, P. & Kitayama, K. 2012 Camera-trapping rates of mammals and birds in a Bornean tropical rainforest under sustainable forest management. For. Ecol. Manage. 270, 248-256. (doi:10.1016/j.foreco.2012.01.013).	published_report
501	10	2008	10	2008	1	Malaysia	D033c2	5.39661	117.396	point	permission to release	pc	Samejima, H. (2013) personal communiation	pers_comm	762	Samejima, H., Ong, R., Lagan, P. & Kitayama, K. 2012 Camera-trapping rates of mammals and birds in a Bornean tropical rainforest under sustainable forest management. For. Ecol. Manage. 270, 248-256. (doi:10.1016/j.foreco.2012.01.013).	published_report
502	10	2008	10	2008	1	Malaysia	D033c3	5.3992	117.399	point	permission to release	pc	Samejima, H. (2013) personal communiation	pers_comm	762	Samejima, H., Ong, R., Lagan, P. & Kitayama, K. 2012 Camera-trapping rates of mammals and birds in a Bornean tropical rainforest under sustainable forest management. For. Ecol. Manage. 270, 248-256. (doi:10.1016/j.foreco.2012.01.013).	published_report
503	4	2009	4	2009	1	Malaysia	D033d1	5.39659	117.397	point	permission to release	pc	Samejima, H. (2013) personal communiation	pers_comm	762	Samejima, H., Ong, R., Lagan, P. & Kitayama, K. 2012 Camera-trapping rates of mammals and birds in a Bornean tropical rainforest under sustainable forest management. For. Ecol. Manage. 270, 248-256. (doi:10.1016/j.foreco.2012.01.013).	published_report
504	4	2009	4	2009	1	Malaysia	D033d2	5.39727	117.395	point	permission to release	pc	Samejima, H. (2013) personal communiation	pers_comm	762	Samejima, H., Ong, R., Lagan, P. & Kitayama, K. 2012 Camera-trapping rates of mammals and birds in a Bornean tropical rainforest under sustainable forest management. For. Ecol. Manage. 270, 248-256. (doi:10.1016/j.foreco.2012.01.013).	published_report
505	4	2009	4	2009	1	Malaysia	D033d3	5.39916	117.396	point	permission to release	pc	Samejima, H. (2013) personal communiation	pers_comm	762	Samejima, H., Ong, R., Lagan, P. & Kitayama, K. 2012 Camera-trapping rates of mammals and birds in a Bornean tropical rainforest under sustainable forest management. For. Ecol. Manage. 270, 248-256. (doi:10.1016/j.foreco.2012.01.013).	published_report
506	9	2009	9	2009	1	Malaysia	D033e3	5.39415	117.4	point	permission to release	pc	Samejima, H. (2013) personal communiation	pers_comm	762	Samejima, H., Ong, R., Lagan, P. & Kitayama, K. 2012 Camera-trapping rates of mammals and birds in a Bornean tropical rainforest under sustainable forest management. For. Ecol. Manage. 270, 248-256. (doi:10.1016/j.foreco.2012.01.013).	published_report
507	9	2009	9	2009	1	Malaysia	D033e4	5.39419	117.398	point	permission to release	pc	Samejima, H. (2013) personal communiation	pers_comm	762	Samejima, H., Ong, R., Lagan, P. & Kitayama, K. 2012 Camera-trapping rates of mammals and birds in a Bornean tropical rainforest under sustainable forest management. For. Ecol. Manage. 270, 248-256. (doi:10.1016/j.foreco.2012.01.013).	published_report
508	2	2008	2	2008	1	Malaysia	D047a1	5.37079	117.365	point	permission to release	pc	Samejima, H. (2013) personal communiation	pers_comm	762	Samejima, H., Ong, R., Lagan, P. & Kitayama, K. 2012 Camera-trapping rates of mammals and birds in a Bornean tropical rainforest under sustainable forest management. For. Ecol. Manage. 270, 248-256. (doi:10.1016/j.foreco.2012.01.013).	published_report
510	7	2008	7	2008	1	Malaysia	D047b1	5.37078	117.368	point	permission to release	pc	Samejima, H. (2013) personal communiation	pers_comm	762	Samejima, H., Ong, R., Lagan, P. & Kitayama, K. 2012 Camera-trapping rates of mammals and birds in a Bornean tropical rainforest under sustainable forest management. For. Ecol. Manage. 270, 248-256. (doi:10.1016/j.foreco.2012.01.013).	published_report
511	7	2008	7	2008	1	Malaysia	D047b3	5.37005	117.363	point	permission to release	pc	Samejima, H. (2013) personal communiation	pers_comm	762	Samejima, H., Ong, R., Lagan, P. & Kitayama, K. 2012 Camera-trapping rates of mammals and birds in a Bornean tropical rainforest under sustainable forest management. For. Ecol. Manage. 270, 248-256. (doi:10.1016/j.foreco.2012.01.013).	published_report
512	10	2008	10	2008	1	Malaysia	D047c1	5.37005	117.366	point	permission to release	pc	Samejima, H. (2013) personal communiation	pers_comm	762	Samejima, H., Ong, R., Lagan, P. & Kitayama, K. 2012 Camera-trapping rates of mammals and birds in a Bornean tropical rainforest under sustainable forest management. For. Ecol. Manage. 270, 248-256. (doi:10.1016/j.foreco.2012.01.013).	published_report
514	4	2009	4	2009	1	Malaysia	D047d1	5.36679	117.367	point	permission to release	pc	Samejima, H. (2013) personal communiation	pers_comm	762	Samejima, H., Ong, R., Lagan, P. & Kitayama, K. 2012 Camera-trapping rates of mammals and birds in a Bornean tropical rainforest under sustainable forest management. For. Ecol. Manage. 270, 248-256. (doi:10.1016/j.foreco.2012.01.013).	published_report
515	4	2009	4	2009	1	Malaysia	D047d2	5.37009	117.369	point	permission to release	pc	Samejima, H. (2013) personal communiation	pers_comm	762	Samejima, H., Ong, R., Lagan, P. & Kitayama, K. 2012 Camera-trapping rates of mammals and birds in a Bornean tropical rainforest under sustainable forest management. For. Ecol. Manage. 270, 248-256. (doi:10.1016/j.foreco.2012.01.013).	published_report
516	4	2009	4	2009	1	Malaysia	D047d3	5.36913	117.37	point	permission to release	pc	Samejima, H. (2013) personal communiation	pers_comm	762	Samejima, H., Ong, R., Lagan, P. & Kitayama, K. 2012 Camera-trapping rates of mammals and birds in a Bornean tropical rainforest under sustainable forest management. For. Ecol. Manage. 270, 248-256. (doi:10.1016/j.foreco.2012.01.013).	published_report
517	8	2009	8	2009	1	Malaysia	D047e1	5.36568	117.363	point	permission to release	pc	Samejima, H. (2013) personal communiation	pers_comm	762	Samejima, H., Ong, R., Lagan, P. & Kitayama, K. 2012 Camera-trapping rates of mammals and birds in a Bornean tropical rainforest under sustainable forest management. For. Ecol. Manage. 270, 248-256. (doi:10.1016/j.foreco.2012.01.013).	published_report
518	8	2009	8	2009	1	Malaysia	D047e2	5.3642	117.367	point	permission to release	pc	Samejima, H. (2013) personal communiation	pers_comm	762	Samejima, H., Ong, R., Lagan, P. & Kitayama, K. 2012 Camera-trapping rates of mammals and birds in a Bornean tropical rainforest under sustainable forest management. For. Ecol. Manage. 270, 248-256. (doi:10.1016/j.foreco.2012.01.013).	published_report
519	1	2008	1	2008	1	Malaysia	D051a1	5.37265	117.431	point	permission to release	pc	Samejima, H. (2013) personal communiation	pers_comm	762	Samejima, H., Ong, R., Lagan, P. & Kitayama, K. 2012 Camera-trapping rates of mammals and birds in a Bornean tropical rainforest under sustainable forest management. For. Ecol. Manage. 270, 248-256. (doi:10.1016/j.foreco.2012.01.013).	published_report
520	3	2008	3	2008	1	Malaysia	D051a2	5.37083	117.434	point	permission to release	pc	Samejima, H. (2013) personal communiation	pers_comm	762	Samejima, H., Ong, R., Lagan, P. & Kitayama, K. 2012 Camera-trapping rates of mammals and birds in a Bornean tropical rainforest under sustainable forest management. For. Ecol. Manage. 270, 248-256. (doi:10.1016/j.foreco.2012.01.013).	published_report
521	6	2008	6	2008	1	Malaysia	D051b1	5.36993	117.434	point	permission to release	pc	Samejima, H. (2013) personal communiation	pers_comm	762	Samejima, H., Ong, R., Lagan, P. & Kitayama, K. 2012 Camera-trapping rates of mammals and birds in a Bornean tropical rainforest under sustainable forest management. For. Ecol. Manage. 270, 248-256. (doi:10.1016/j.foreco.2012.01.013).	published_report
522	6	2008	6	2008	1	Malaysia	D051b2	5.37179	117.433	point	permission to release	pc	Samejima, H. (2013) personal communiation	pers_comm	762	Samejima, H., Ong, R., Lagan, P. & Kitayama, K. 2012 Camera-trapping rates of mammals and birds in a Bornean tropical rainforest under sustainable forest management. For. Ecol. Manage. 270, 248-256. (doi:10.1016/j.foreco.2012.01.013).	published_report
523	6	2008	6	2008	1	Malaysia	D051b3	5.37246	117.429	point	permission to release	pc	Samejima, H. (2013) personal communiation	pers_comm	762	Samejima, H., Ong, R., Lagan, P. & Kitayama, K. 2012 Camera-trapping rates of mammals and birds in a Bornean tropical rainforest under sustainable forest management. For. Ecol. Manage. 270, 248-256. (doi:10.1016/j.foreco.2012.01.013).	published_report
524	10	2008	10	2008	1	Malaysia	D051c1	5.37158	117.431	point	permission to release	pc	Samejima, H. (2013) personal communiation	pers_comm	762	Samejima, H., Ong, R., Lagan, P. & Kitayama, K. 2012 Camera-trapping rates of mammals and birds in a Bornean tropical rainforest under sustainable forest management. For. Ecol. Manage. 270, 248-256. (doi:10.1016/j.foreco.2012.01.013).	published_report
525	10	2008	10	2008	1	Malaysia	D051c3	5.36912	117.433	point	permission to release	pc	Samejima, H. (2013) personal communiation	pers_comm	762	Samejima, H., Ong, R., Lagan, P. & Kitayama, K. 2012 Camera-trapping rates of mammals and birds in a Bornean tropical rainforest under sustainable forest management. For. Ecol. Manage. 270, 248-256. (doi:10.1016/j.foreco.2012.01.013).	published_report
526	4	2009	4	2009	1	Malaysia	D051d1	5.37398	117.431	point	permission to release	pc	Samejima, H. (2013) personal communiation	pers_comm	762	Samejima, H., Ong, R., Lagan, P. & Kitayama, K. 2012 Camera-trapping rates of mammals and birds in a Bornean tropical rainforest under sustainable forest management. For. Ecol. Manage. 270, 248-256. (doi:10.1016/j.foreco.2012.01.013).	published_report
527	4	2009	4	2009	1	Malaysia	D051d3	5.36914	117.431	point	permission to release	pc	Samejima, H. (2013) personal communiation	pers_comm	762	Samejima, H., Ong, R., Lagan, P. & Kitayama, K. 2012 Camera-trapping rates of mammals and birds in a Bornean tropical rainforest under sustainable forest management. For. Ecol. Manage. 270, 248-256. (doi:10.1016/j.foreco.2012.01.013).	published_report
528	9	2009	9	2009	1	Malaysia	D051e2	5.37075	117.431	point	permission to release	pc	Samejima, H. (2013) personal communiation	pers_comm	762	Samejima, H., Ong, R., Lagan, P. & Kitayama, K. 2012 Camera-trapping rates of mammals and birds in a Bornean tropical rainforest under sustainable forest management. For. Ecol. Manage. 270, 248-256. (doi:10.1016/j.foreco.2012.01.013).	published_report
529	9	2009	9	2009	1	Malaysia	D051e3	5.37174	117.43	point	permission to release	pc	Samejima, H. (2013) personal communiation	pers_comm	762	Samejima, H., Ong, R., Lagan, P. & Kitayama, K. 2012 Camera-trapping rates of mammals and birds in a Bornean tropical rainforest under sustainable forest management. For. Ecol. Manage. 270, 248-256. (doi:10.1016/j.foreco.2012.01.013).	published_report
530	6	2008	6	2008	1	Malaysia	D055b1	5.36751	117.462	point	permission to release	pc	Samejima, H. (2013) personal communiation	pers_comm	762	Samejima, H., Ong, R., Lagan, P. & Kitayama, K. 2012 Camera-trapping rates of mammals and birds in a Bornean tropical rainforest under sustainable forest management. For. Ecol. Manage. 270, 248-256. (doi:10.1016/j.foreco.2012.01.013).	published_report
531	6	2008	6	2008	1	Malaysia	D055b2	5.36576	117.46	point	permission to release	pc	Samejima, H. (2013) personal communiation	pers_comm	762	Samejima, H., Ong, R., Lagan, P. & Kitayama, K. 2012 Camera-trapping rates of mammals and birds in a Bornean tropical rainforest under sustainable forest management. For. Ecol. Manage. 270, 248-256. (doi:10.1016/j.foreco.2012.01.013).	published_report
532	6	2008	6	2008	1	Malaysia	D055b3	5.36532	117.459	point	permission to release	pc	Samejima, H. (2013) personal communiation	pers_comm	762	Samejima, H., Ong, R., Lagan, P. & Kitayama, K. 2012 Camera-trapping rates of mammals and birds in a Bornean tropical rainforest under sustainable forest management. For. Ecol. Manage. 270, 248-256. (doi:10.1016/j.foreco.2012.01.013).	published_report
533	10	2008	10	2008	1	Malaysia	D055c1	5.36755	117.463	point	permission to release	pc	Samejima, H. (2013) personal communiation	pers_comm	762	Samejima, H., Ong, R., Lagan, P. & Kitayama, K. 2012 Camera-trapping rates of mammals and birds in a Bornean tropical rainforest under sustainable forest management. For. Ecol. Manage. 270, 248-256. (doi:10.1016/j.foreco.2012.01.013).	published_report
534	10	2008	10	2008	1	Malaysia	D055c3	5.3665	117.458	point	permission to release	pc	Samejima, H. (2013) personal communiation	pers_comm	762	Samejima, H., Ong, R., Lagan, P. & Kitayama, K. 2012 Camera-trapping rates of mammals and birds in a Bornean tropical rainforest under sustainable forest management. For. Ecol. Manage. 270, 248-256. (doi:10.1016/j.foreco.2012.01.013).	published_report
535	4	2009	4	2009	1	Malaysia	D055d1	5.36744	117.459	point	permission to release	pc	Samejima, H. (2013) personal communiation	pers_comm	762	Samejima, H., Ong, R., Lagan, P. & Kitayama, K. 2012 Camera-trapping rates of mammals and birds in a Bornean tropical rainforest under sustainable forest management. For. Ecol. Manage. 270, 248-256. (doi:10.1016/j.foreco.2012.01.013).	published_report
536	4	2009	4	2009	1	Malaysia	D055d2	5.37176	117.46	point	permission to release	pc	Samejima, H. (2013) personal communiation	pers_comm	762	Samejima, H., Ong, R., Lagan, P. & Kitayama, K. 2012 Camera-trapping rates of mammals and birds in a Bornean tropical rainforest under sustainable forest management. For. Ecol. Manage. 270, 248-256. (doi:10.1016/j.foreco.2012.01.013).	published_report
537	4	2009	4	2009	1	Malaysia	D055d3	5.37165	117.459	point	permission to release	pc	Samejima, H. (2013) personal communiation	pers_comm	762	Samejima, H., Ong, R., Lagan, P. & Kitayama, K. 2012 Camera-trapping rates of mammals and birds in a Bornean tropical rainforest under sustainable forest management. For. Ecol. Manage. 270, 248-256. (doi:10.1016/j.foreco.2012.01.013).	published_report
538	9	2009	9	2009	1	Malaysia	D055e1	5.36667	117.457	point	permission to release	pc	Samejima, H. (2013) personal communiation	pers_comm	762	Samejima, H., Ong, R., Lagan, P. & Kitayama, K. 2012 Camera-trapping rates of mammals and birds in a Bornean tropical rainforest under sustainable forest management. For. Ecol. Manage. 270, 248-256. (doi:10.1016/j.foreco.2012.01.013).	published_report
539	9	2009	9	2009	1	Malaysia	D055e2	5.36915	117.462	point	permission to release	pc	Samejima, H. (2013) personal communiation	pers_comm	762	Samejima, H., Ong, R., Lagan, P. & Kitayama, K. 2012 Camera-trapping rates of mammals and birds in a Bornean tropical rainforest under sustainable forest management. For. Ecol. Manage. 270, 248-256. (doi:10.1016/j.foreco.2012.01.013).	published_report
540	9	2009	9	2009	1	Malaysia	D055e3	5.37001	117.458	point	permission to release	pc	Samejima, H. (2013) personal communiation	pers_comm	762	Samejima, H., Ong, R., Lagan, P. & Kitayama, K. 2012 Camera-trapping rates of mammals and birds in a Bornean tropical rainforest under sustainable forest management. For. Ecol. Manage. 270, 248-256. (doi:10.1016/j.foreco.2012.01.013).	published_report
541	2	2008	2	2008	1	Malaysia	D058a1	5.36159	117.493	point	permission to release	pc	Samejima, H. (2013) personal communiation	pers_comm	762	Samejima, H., Ong, R., Lagan, P. & Kitayama, K. 2012 Camera-trapping rates of mammals and birds in a Bornean tropical rainforest under sustainable forest management. For. Ecol. Manage. 270, 248-256. (doi:10.1016/j.foreco.2012.01.013).	published_report
542	2	2008	2	2008	1	Malaysia	D058a2	5.36594	117.496	point	permission to release	pc	Samejima, H. (2013) personal communiation	pers_comm	762	Samejima, H., Ong, R., Lagan, P. & Kitayama, K. 2012 Camera-trapping rates of mammals and birds in a Bornean tropical rainforest under sustainable forest management. For. Ecol. Manage. 270, 248-256. (doi:10.1016/j.foreco.2012.01.013).	published_report
543	8	2008	8	2008	1	Malaysia	D058b1	5.36498	117.494	point	permission to release	pc	Samejima, H. (2013) personal communiation	pers_comm	762	Samejima, H., Ong, R., Lagan, P. & Kitayama, K. 2012 Camera-trapping rates of mammals and birds in a Bornean tropical rainforest under sustainable forest management. For. Ecol. Manage. 270, 248-256. (doi:10.1016/j.foreco.2012.01.013).	published_report
544	8	2008	8	2008	1	Malaysia	D058b2	5.36325	117.494	point	permission to release	pc	Samejima, H. (2013) personal communiation	pers_comm	762	Samejima, H., Ong, R., Lagan, P. & Kitayama, K. 2012 Camera-trapping rates of mammals and birds in a Bornean tropical rainforest under sustainable forest management. For. Ecol. Manage. 270, 248-256. (doi:10.1016/j.foreco.2012.01.013).	published_report
545	8	2008	8	2008	1	Malaysia	D058b3	5.36172	117.492	point	permission to release	pc	Samejima, H. (2013) personal communiation	pers_comm	762	Samejima, H., Ong, R., Lagan, P. & Kitayama, K. 2012 Camera-trapping rates of mammals and birds in a Bornean tropical rainforest under sustainable forest management. For. Ecol. Manage. 270, 248-256. (doi:10.1016/j.foreco.2012.01.013).	published_report
546	11	2008	11	2008	1	Malaysia	D058c1	5.36172	117.495	point	permission to release	pc	Samejima, H. (2013) personal communiation	pers_comm	762	Samejima, H., Ong, R., Lagan, P. & Kitayama, K. 2012 Camera-trapping rates of mammals and birds in a Bornean tropical rainforest under sustainable forest management. For. Ecol. Manage. 270, 248-256. (doi:10.1016/j.foreco.2012.01.013).	published_report
547	11	2008	11	2008	1	Malaysia	D058c2	5.36591	117.492	point	permission to release	pc	Samejima, H. (2013) personal communiation	pers_comm	762	Samejima, H., Ong, R., Lagan, P. & Kitayama, K. 2012 Camera-trapping rates of mammals and birds in a Bornean tropical rainforest under sustainable forest management. For. Ecol. Manage. 270, 248-256. (doi:10.1016/j.foreco.2012.01.013).	published_report
548	11	2008	11	2008	1	Malaysia	D058c3	5.36337	117.489	point	permission to release	pc	Samejima, H. (2013) personal communiation	pers_comm	762	Samejima, H., Ong, R., Lagan, P. & Kitayama, K. 2012 Camera-trapping rates of mammals and birds in a Bornean tropical rainforest under sustainable forest management. For. Ecol. Manage. 270, 248-256. (doi:10.1016/j.foreco.2012.01.013).	published_report
549	4	2009	4	2009	1	Malaysia	D058d1	5.36578	117.491	point	permission to release	pc	Samejima, H. (2013) personal communiation	pers_comm	762	Samejima, H., Ong, R., Lagan, P. & Kitayama, K. 2012 Camera-trapping rates of mammals and birds in a Bornean tropical rainforest under sustainable forest management. For. Ecol. Manage. 270, 248-256. (doi:10.1016/j.foreco.2012.01.013).	published_report
550	4	2009	4	2009	1	Malaysia	D058d2	5.36336	117.497	point	permission to release	pc	Samejima, H. (2013) personal communiation	pers_comm	762	Samejima, H., Ong, R., Lagan, P. & Kitayama, K. 2012 Camera-trapping rates of mammals and birds in a Bornean tropical rainforest under sustainable forest management. For. Ecol. Manage. 270, 248-256. (doi:10.1016/j.foreco.2012.01.013).	published_report
551	4	2009	4	2009	1	Malaysia	D058d3	5.36011	117.494	point	permission to release	pc	Samejima, H. (2013) personal communiation	pers_comm	762	Samejima, H., Ong, R., Lagan, P. & Kitayama, K. 2012 Camera-trapping rates of mammals and birds in a Bornean tropical rainforest under sustainable forest management. For. Ecol. Manage. 270, 248-256. (doi:10.1016/j.foreco.2012.01.013).	published_report
552	9	2009	9	2009	1	Malaysia	D058e1	5.36008	117.493	point	permission to release	pc	Samejima, H. (2013) personal communiation	pers_comm	762	Samejima, H., Ong, R., Lagan, P. & Kitayama, K. 2012 Camera-trapping rates of mammals and birds in a Bornean tropical rainforest under sustainable forest management. For. Ecol. Manage. 270, 248-256. (doi:10.1016/j.foreco.2012.01.013).	published_report
553	9	2009	9	2009	1	Malaysia	D058e2	5.36664	117.493	point	permission to release	pc	Samejima, H. (2013) personal communiation	pers_comm	762	Samejima, H., Ong, R., Lagan, P. & Kitayama, K. 2012 Camera-trapping rates of mammals and birds in a Bornean tropical rainforest under sustainable forest management. For. Ecol. Manage. 270, 248-256. (doi:10.1016/j.foreco.2012.01.013).	published_report
554	9	2009	9	2009	1	Malaysia	D058e3	5.36743	117.493	point	permission to release	pc	Samejima, H. (2013) personal communiation	pers_comm	762	Samejima, H., Ong, R., Lagan, P. & Kitayama, K. 2012 Camera-trapping rates of mammals and birds in a Bornean tropical rainforest under sustainable forest management. For. Ecol. Manage. 270, 248-256. (doi:10.1016/j.foreco.2012.01.013).	published_report
555	6	2008	6	2008	1	Malaysia	D060b1	5.35358	117.423	point	permission to release	pc	Samejima, H. (2013) personal communiation	pers_comm	762	Samejima, H., Ong, R., Lagan, P. & Kitayama, K. 2012 Camera-trapping rates of mammals and birds in a Bornean tropical rainforest under sustainable forest management. For. Ecol. Manage. 270, 248-256. (doi:10.1016/j.foreco.2012.01.013).	published_report
556	6	2008	6	2008	1	Malaysia	D060b2	5.35281	117.429	point	permission to release	pc	Samejima, H. (2013) personal communiation	pers_comm	762	Samejima, H., Ong, R., Lagan, P. & Kitayama, K. 2012 Camera-trapping rates of mammals and birds in a Bornean tropical rainforest under sustainable forest management. For. Ecol. Manage. 270, 248-256. (doi:10.1016/j.foreco.2012.01.013).	published_report
557	6	2008	6	2008	1	Malaysia	D060b3	5.35245	117.43	point	permission to release	pc	Samejima, H. (2013) personal communiation	pers_comm	762	Samejima, H., Ong, R., Lagan, P. & Kitayama, K. 2012 Camera-trapping rates of mammals and birds in a Bornean tropical rainforest under sustainable forest management. For. Ecol. Manage. 270, 248-256. (doi:10.1016/j.foreco.2012.01.013).	published_report
558	10	2008	10	2008	1	Malaysia	D060c1	5.35171	117.429	point	permission to release	pc	Samejima, H. (2013) personal communiation	pers_comm	762	Samejima, H., Ong, R., Lagan, P. & Kitayama, K. 2012 Camera-trapping rates of mammals and birds in a Bornean tropical rainforest under sustainable forest management. For. Ecol. Manage. 270, 248-256. (doi:10.1016/j.foreco.2012.01.013).	published_report
559	10	2008	10	2008	1	Malaysia	D060c2	5.3559	117.427	point	permission to release	pc	Samejima, H. (2013) personal communiation	pers_comm	762	Samejima, H., Ong, R., Lagan, P. & Kitayama, K. 2012 Camera-trapping rates of mammals and birds in a Bornean tropical rainforest under sustainable forest management. For. Ecol. Manage. 270, 248-256. (doi:10.1016/j.foreco.2012.01.013).	published_report
560	10	2008	10	2008	1	Malaysia	D060c3	5.357	117.428	point	permission to release	pc	Samejima, H. (2013) personal communiation	pers_comm	762	Samejima, H., Ong, R., Lagan, P. & Kitayama, K. 2012 Camera-trapping rates of mammals and birds in a Bornean tropical rainforest under sustainable forest management. For. Ecol. Manage. 270, 248-256. (doi:10.1016/j.foreco.2012.01.013).	published_report
561	4	2009	4	2009	1	Malaysia	D060d1	5.35163	117.424	point	permission to release	pc	Samejima, H. (2013) personal communiation	pers_comm	762	Samejima, H., Ong, R., Lagan, P. & Kitayama, K. 2012 Camera-trapping rates of mammals and birds in a Bornean tropical rainforest under sustainable forest management. For. Ecol. Manage. 270, 248-256. (doi:10.1016/j.foreco.2012.01.013).	published_report
562	4	2009	4	2009	1	Malaysia	D060d2	5.35503	117.428	point	permission to release	pc	Samejima, H. (2013) personal communiation	pers_comm	762	Samejima, H., Ong, R., Lagan, P. & Kitayama, K. 2012 Camera-trapping rates of mammals and birds in a Bornean tropical rainforest under sustainable forest management. For. Ecol. Manage. 270, 248-256. (doi:10.1016/j.foreco.2012.01.013).	published_report
563	8	2009	8	2009	1	Malaysia	D060e1	5.35345	117.424	point	permission to release	pc	Samejima, H. (2013) personal communiation	pers_comm	762	Samejima, H., Ong, R., Lagan, P. & Kitayama, K. 2012 Camera-trapping rates of mammals and birds in a Bornean tropical rainforest under sustainable forest management. For. Ecol. Manage. 270, 248-256. (doi:10.1016/j.foreco.2012.01.013).	published_report
564	2	2008	2	2008	1	Malaysia	D062a1	5.35724	117.568	point	permission to release	pc	Samejima, H. (2013) personal communiation	pers_comm	762	Samejima, H., Ong, R., Lagan, P. & Kitayama, K. 2012 Camera-trapping rates of mammals and birds in a Bornean tropical rainforest under sustainable forest management. For. Ecol. Manage. 270, 248-256. (doi:10.1016/j.foreco.2012.01.013).	published_report
565	2	2008	2	2008	1	Malaysia	D062a2	5.36099	117.569	point	permission to release	pc	Samejima, H. (2013) personal communiation	pers_comm	762	Samejima, H., Ong, R., Lagan, P. & Kitayama, K. 2012 Camera-trapping rates of mammals and birds in a Bornean tropical rainforest under sustainable forest management. For. Ecol. Manage. 270, 248-256. (doi:10.1016/j.foreco.2012.01.013).	published_report
566	7	2008	7	2008	1	Malaysia	D062b1	5.3566	117.567	point	permission to release	pc	Samejima, H. (2013) personal communiation	pers_comm	762	Samejima, H., Ong, R., Lagan, P. & Kitayama, K. 2012 Camera-trapping rates of mammals and birds in a Bornean tropical rainforest under sustainable forest management. For. Ecol. Manage. 270, 248-256. (doi:10.1016/j.foreco.2012.01.013).	published_report
567	7	2008	7	2008	1	Malaysia	D062b2	5.35837	117.564	point	permission to release	pc	Samejima, H. (2013) personal communiation	pers_comm	762	Samejima, H., Ong, R., Lagan, P. & Kitayama, K. 2012 Camera-trapping rates of mammals and birds in a Bornean tropical rainforest under sustainable forest management. For. Ecol. Manage. 270, 248-256. (doi:10.1016/j.foreco.2012.01.013).	published_report
568	7	2008	7	2008	1	Malaysia	D062b3	5.36097	117.568	point	permission to release	pc	Samejima, H. (2013) personal communiation	pers_comm	762	Samejima, H., Ong, R., Lagan, P. & Kitayama, K. 2012 Camera-trapping rates of mammals and birds in a Bornean tropical rainforest under sustainable forest management. For. Ecol. Manage. 270, 248-256. (doi:10.1016/j.foreco.2012.01.013).	published_report
569	11	2008	11	2008	1	Malaysia	D062c1	5.35591	117.57	point	permission to release	pc	Samejima, H. (2013) personal communiation	pers_comm	762	Samejima, H., Ong, R., Lagan, P. & Kitayama, K. 2012 Camera-trapping rates of mammals and birds in a Bornean tropical rainforest under sustainable forest management. For. Ecol. Manage. 270, 248-256. (doi:10.1016/j.foreco.2012.01.013).	published_report
570	11	2008	11	2008	1	Malaysia	D062c3	5.35583	117.564	point	permission to release	pc	Samejima, H. (2013) personal communiation	pers_comm	762	Samejima, H., Ong, R., Lagan, P. & Kitayama, K. 2012 Camera-trapping rates of mammals and birds in a Bornean tropical rainforest under sustainable forest management. For. Ecol. Manage. 270, 248-256. (doi:10.1016/j.foreco.2012.01.013).	published_report
571	4	2009	4	2009	1	Malaysia	D062d2	5.35753	117.568	point	permission to release	pc	Samejima, H. (2013) personal communiation	pers_comm	762	Samejima, H., Ong, R., Lagan, P. & Kitayama, K. 2012 Camera-trapping rates of mammals and birds in a Bornean tropical rainforest under sustainable forest management. For. Ecol. Manage. 270, 248-256. (doi:10.1016/j.foreco.2012.01.013).	published_report
572	4	2009	4	2009	1	Malaysia	D062d3	5.36077	117.564	point	permission to release	pc	Samejima, H. (2013) personal communiation	pers_comm	762	Samejima, H., Ong, R., Lagan, P. & Kitayama, K. 2012 Camera-trapping rates of mammals and birds in a Bornean tropical rainforest under sustainable forest management. For. Ecol. Manage. 270, 248-256. (doi:10.1016/j.foreco.2012.01.013).	published_report
573	9	2009	9	2009	1	Malaysia	D062e1	5.36158	117.567	point	permission to release	pc	Samejima, H. (2013) personal communiation	pers_comm	762	Samejima, H., Ong, R., Lagan, P. & Kitayama, K. 2012 Camera-trapping rates of mammals and birds in a Bornean tropical rainforest under sustainable forest management. For. Ecol. Manage. 270, 248-256. (doi:10.1016/j.foreco.2012.01.013).	published_report
574	7	2008	7	2008	1	Malaysia	D080b1	5.33424	117.4	point	permission to release	pc	Samejima, H. (2013) personal communiation	pers_comm	762	Samejima, H., Ong, R., Lagan, P. & Kitayama, K. 2012 Camera-trapping rates of mammals and birds in a Bornean tropical rainforest under sustainable forest management. For. Ecol. Manage. 270, 248-256. (doi:10.1016/j.foreco.2012.01.013).	published_report
575	7	2008	7	2008	1	Malaysia	D080b2	5.33587	117.401	point	permission to release	pc	Samejima, H. (2013) personal communiation	pers_comm	762	Samejima, H., Ong, R., Lagan, P. & Kitayama, K. 2012 Camera-trapping rates of mammals and birds in a Bornean tropical rainforest under sustainable forest management. For. Ecol. Manage. 270, 248-256. (doi:10.1016/j.foreco.2012.01.013).	published_report
576	7	2008	7	2008	1	Malaysia	D080b3	5.33587	117.397	point	permission to release	pc	Samejima, H. (2013) personal communiation	pers_comm	762	Samejima, H., Ong, R., Lagan, P. & Kitayama, K. 2012 Camera-trapping rates of mammals and birds in a Bornean tropical rainforest under sustainable forest management. For. Ecol. Manage. 270, 248-256. (doi:10.1016/j.foreco.2012.01.013).	published_report
577	1	2009	1	2009	1	Malaysia	D080c1	5.33332	117.396	point	permission to release	pc	Samejima, H. (2013) personal communiation	pers_comm	762	Samejima, H., Ong, R., Lagan, P. & Kitayama, K. 2012 Camera-trapping rates of mammals and birds in a Bornean tropical rainforest under sustainable forest management. For. Ecol. Manage. 270, 248-256. (doi:10.1016/j.foreco.2012.01.013).	published_report
578	4	2009	4	2009	1	Malaysia	D080d2	5.33333	117.402	point	permission to release	pc	Samejima, H. (2013) personal communiation	pers_comm	762	Samejima, H., Ong, R., Lagan, P. & Kitayama, K. 2012 Camera-trapping rates of mammals and birds in a Bornean tropical rainforest under sustainable forest management. For. Ecol. Manage. 270, 248-256. (doi:10.1016/j.foreco.2012.01.013).	published_report
579	4	2009	4	2009	1	Malaysia	D080d3	5.33676	117.398	point	permission to release	pc	Samejima, H. (2013) personal communiation	pers_comm	762	Samejima, H., Ong, R., Lagan, P. & Kitayama, K. 2012 Camera-trapping rates of mammals and birds in a Bornean tropical rainforest under sustainable forest management. For. Ecol. Manage. 270, 248-256. (doi:10.1016/j.foreco.2012.01.013).	published_report
580	9	2009	9	2009	1	Malaysia	D080e1	5.33348	117.401	point	permission to release	pc	Samejima, H. (2013) personal communiation	pers_comm	762	Samejima, H., Ong, R., Lagan, P. & Kitayama, K. 2012 Camera-trapping rates of mammals and birds in a Bornean tropical rainforest under sustainable forest management. For. Ecol. Manage. 270, 248-256. (doi:10.1016/j.foreco.2012.01.013).	published_report
581	7	2008	7	2008	1	Malaysia	D081b1	5.32995	117.535	point	permission to release	pc	Samejima, H. (2013) personal communiation	pers_comm	762	Samejima, H., Ong, R., Lagan, P. & Kitayama, K. 2012 Camera-trapping rates of mammals and birds in a Bornean tropical rainforest under sustainable forest management. For. Ecol. Manage. 270, 248-256. (doi:10.1016/j.foreco.2012.01.013).	published_report
582	7	2008	7	2008	1	Malaysia	D081b2	5.33073	117.532	point	permission to release	pc	Samejima, H. (2013) personal communiation	pers_comm	762	Samejima, H., Ong, R., Lagan, P. & Kitayama, K. 2012 Camera-trapping rates of mammals and birds in a Bornean tropical rainforest under sustainable forest management. For. Ecol. Manage. 270, 248-256. (doi:10.1016/j.foreco.2012.01.013).	published_report
583	7	2008	7	2008	1	Malaysia	D081b3	5.33261	117.532	point	permission to release	pc	Samejima, H. (2013) personal communiation	pers_comm	762	Samejima, H., Ong, R., Lagan, P. & Kitayama, K. 2012 Camera-trapping rates of mammals and birds in a Bornean tropical rainforest under sustainable forest management. For. Ecol. Manage. 270, 248-256. (doi:10.1016/j.foreco.2012.01.013).	published_report
584	10	2008	10	2008	1	Malaysia	D081c1	5.33336	117.534	point	permission to release	pc	Samejima, H. (2013) personal communiation	pers_comm	762	Samejima, H., Ong, R., Lagan, P. & Kitayama, K. 2012 Camera-trapping rates of mammals and birds in a Bornean tropical rainforest under sustainable forest management. For. Ecol. Manage. 270, 248-256. (doi:10.1016/j.foreco.2012.01.013).	published_report
585	10	2008	10	2008	1	Malaysia	D081c2	5.33095	117.533	point	permission to release	pc	Samejima, H. (2013) personal communiation	pers_comm	762	Samejima, H., Ong, R., Lagan, P. & Kitayama, K. 2012 Camera-trapping rates of mammals and birds in a Bornean tropical rainforest under sustainable forest management. For. Ecol. Manage. 270, 248-256. (doi:10.1016/j.foreco.2012.01.013).	published_report
586	10	2008	10	2008	1	Malaysia	D081c3	5.33178	117.534	point	permission to release	pc	Samejima, H. (2013) personal communiation	pers_comm	762	Samejima, H., Ong, R., Lagan, P. & Kitayama, K. 2012 Camera-trapping rates of mammals and birds in a Bornean tropical rainforest under sustainable forest management. For. Ecol. Manage. 270, 248-256. (doi:10.1016/j.foreco.2012.01.013).	published_report
587	4	2009	4	2009	1	Malaysia	D081d1	5.33586	117.534	point	permission to release	pc	Samejima, H. (2013) personal communiation	pers_comm	762	Samejima, H., Ong, R., Lagan, P. & Kitayama, K. 2012 Camera-trapping rates of mammals and birds in a Bornean tropical rainforest under sustainable forest management. For. Ecol. Manage. 270, 248-256. (doi:10.1016/j.foreco.2012.01.013).	published_report
588	4	2009	4	2009	1	Malaysia	D081d2	5.33402	117.533	point	permission to release	pc	Samejima, H. (2013) personal communiation	pers_comm	762	Samejima, H., Ong, R., Lagan, P. & Kitayama, K. 2012 Camera-trapping rates of mammals and birds in a Bornean tropical rainforest under sustainable forest management. For. Ecol. Manage. 270, 248-256. (doi:10.1016/j.foreco.2012.01.013).	published_report
589	9	2009	9	2009	1	Malaysia	D081e2	5.33574	117.532	point	permission to release	pc	Samejima, H. (2013) personal communiation	pers_comm	762	Samejima, H., Ong, R., Lagan, P. & Kitayama, K. 2012 Camera-trapping rates of mammals and birds in a Bornean tropical rainforest under sustainable forest management. For. Ecol. Manage. 270, 248-256. (doi:10.1016/j.foreco.2012.01.013).	published_report
590	2	2008	2	2008	1	Malaysia	D082a1	5.3326	117.603	point	permission to release	pc	Samejima, H. (2013) personal communiation	pers_comm	762	Samejima, H., Ong, R., Lagan, P. & Kitayama, K. 2012 Camera-trapping rates of mammals and birds in a Bornean tropical rainforest under sustainable forest management. For. Ecol. Manage. 270, 248-256. (doi:10.1016/j.foreco.2012.01.013).	published_report
591	6	2008	6	2008	1	Malaysia	D089b1=m52	5.3291	117.469	point	permission to release	pc	Samejima, H. (2013) personal communiation	pers_comm	762	Samejima, H., Ong, R., Lagan, P. & Kitayama, K. 2012 Camera-trapping rates of mammals and birds in a Bornean tropical rainforest under sustainable forest management. For. Ecol. Manage. 270, 248-256. (doi:10.1016/j.foreco.2012.01.013).	published_report
592	6	2008	6	2008	1	Malaysia	D089b3=m65	5.32744	117.465	point	permission to release	pc	Samejima, H. (2013) personal communiation	pers_comm	762	Samejima, H., Ong, R., Lagan, P. & Kitayama, K. 2012 Camera-trapping rates of mammals and birds in a Bornean tropical rainforest under sustainable forest management. For. Ecol. Manage. 270, 248-256. (doi:10.1016/j.foreco.2012.01.013).	published_report
593	11	2008	11	2008	1	Malaysia	D089c1	5.33249	117.467	point	permission to release	pc	Samejima, H. (2013) personal communiation	pers_comm	762	Samejima, H., Ong, R., Lagan, P. & Kitayama, K. 2012 Camera-trapping rates of mammals and birds in a Bornean tropical rainforest under sustainable forest management. For. Ecol. Manage. 270, 248-256. (doi:10.1016/j.foreco.2012.01.013).	published_report
594	11	2008	11	2008	1	Malaysia	D089c3	5.33015	117.465	point	permission to release	pc	Samejima, H. (2013) personal communiation	pers_comm	762	Samejima, H., Ong, R., Lagan, P. & Kitayama, K. 2012 Camera-trapping rates of mammals and birds in a Bornean tropical rainforest under sustainable forest management. For. Ecol. Manage. 270, 248-256. (doi:10.1016/j.foreco.2012.01.013).	published_report
595	4	2009	4	2009	1	Malaysia	D089d1	5.32908	117.468	point	permission to release	pc	Samejima, H. (2013) personal communiation	pers_comm	762	Samejima, H., Ong, R., Lagan, P. & Kitayama, K. 2012 Camera-trapping rates of mammals and birds in a Bornean tropical rainforest under sustainable forest management. For. Ecol. Manage. 270, 248-256. (doi:10.1016/j.foreco.2012.01.013).	published_report
596	4	2009	4	2009	1	Malaysia	D089d2	5.32921	117.465	point	permission to release	pc	Samejima, H. (2013) personal communiation	pers_comm	762	Samejima, H., Ong, R., Lagan, P. & Kitayama, K. 2012 Camera-trapping rates of mammals and birds in a Bornean tropical rainforest under sustainable forest management. For. Ecol. Manage. 270, 248-256. (doi:10.1016/j.foreco.2012.01.013).	published_report
597	8	2009	8	2009	1	Malaysia	D089e1	5.32746	117.466	point	permission to release	pc	Samejima, H. (2013) personal communiation	pers_comm	762	Samejima, H., Ong, R., Lagan, P. & Kitayama, K. 2012 Camera-trapping rates of mammals and birds in a Bornean tropical rainforest under sustainable forest management. For. Ecol. Manage. 270, 248-256. (doi:10.1016/j.foreco.2012.01.013).	published_report
598	8	2009	8	2009	1	Malaysia	D089e2	5.33081	117.467	point	permission to release	pc	Samejima, H. (2013) personal communiation	pers_comm	762	Samejima, H., Ong, R., Lagan, P. & Kitayama, K. 2012 Camera-trapping rates of mammals and birds in a Bornean tropical rainforest under sustainable forest management. For. Ecol. Manage. 270, 248-256. (doi:10.1016/j.foreco.2012.01.013).	published_report
599	4	2009	4	2009	1	Malaysia	D096d2	5.30677	117.428	point	permission to release	pc	Samejima, H. (2013) personal communiation	pers_comm	762	Samejima, H., Ong, R., Lagan, P. & Kitayama, K. 2012 Camera-trapping rates of mammals and birds in a Bornean tropical rainforest under sustainable forest management. For. Ecol. Manage. 270, 248-256. (doi:10.1016/j.foreco.2012.01.013).	published_report
600	4	2009	4	2009	1	Malaysia	D096d3	5.31091	117.432	point	permission to release	pc	Samejima, H. (2013) personal communiation	pers_comm	762	Samejima, H., Ong, R., Lagan, P. & Kitayama, K. 2012 Camera-trapping rates of mammals and birds in a Bornean tropical rainforest under sustainable forest management. For. Ecol. Manage. 270, 248-256. (doi:10.1016/j.foreco.2012.01.013).	published_report
603	11	2008	11	2008	1	Malaysia	D101c1	5.30583	117.363	point	permission to release	pc	Samejima, H. (2013) personal communiation	pers_comm	762	Samejima, H., Ong, R., Lagan, P. & Kitayama, K. 2012 Camera-trapping rates of mammals and birds in a Bornean tropical rainforest under sustainable forest management. For. Ecol. Manage. 270, 248-256. (doi:10.1016/j.foreco.2012.01.013).	published_report
604	11	2008	11	2008	1	Malaysia	D101c3	5.30254	117.368	point	permission to release	pc	Samejima, H. (2013) personal communiation	pers_comm	762	Samejima, H., Ong, R., Lagan, P. & Kitayama, K. 2012 Camera-trapping rates of mammals and birds in a Bornean tropical rainforest under sustainable forest management. For. Ecol. Manage. 270, 248-256. (doi:10.1016/j.foreco.2012.01.013).	published_report
605	4	2009	4	2009	1	Malaysia	D101d2	5.30573	117.368	point	permission to release	pc	Samejima, H. (2013) personal communiation	pers_comm	762	Samejima, H., Ong, R., Lagan, P. & Kitayama, K. 2012 Camera-trapping rates of mammals and birds in a Bornean tropical rainforest under sustainable forest management. For. Ecol. Manage. 270, 248-256. (doi:10.1016/j.foreco.2012.01.013).	published_report
606	4	2009	4	2009	1	Malaysia	D101d3	5.30508	117.367	point	permission to release	pc	Samejima, H. (2013) personal communiation	pers_comm	762	Samejima, H., Ong, R., Lagan, P. & Kitayama, K. 2012 Camera-trapping rates of mammals and birds in a Bornean tropical rainforest under sustainable forest management. For. Ecol. Manage. 270, 248-256. (doi:10.1016/j.foreco.2012.01.013).	published_report
607	9	2009	9	2009	1	Malaysia	D101e1	5.30167	117.367	point	permission to release	pc	Samejima, H. (2013) personal communiation	pers_comm	762	Samejima, H., Ong, R., Lagan, P. & Kitayama, K. 2012 Camera-trapping rates of mammals and birds in a Bornean tropical rainforest under sustainable forest management. For. Ecol. Manage. 270, 248-256. (doi:10.1016/j.foreco.2012.01.013).	published_report
608	6	2008	6	2008	1	Malaysia	D102b2	5.30326	117.5	point	permission to release	pc	Samejima, H. (2013) personal communiation	pers_comm	762	Samejima, H., Ong, R., Lagan, P. & Kitayama, K. 2012 Camera-trapping rates of mammals and birds in a Bornean tropical rainforest under sustainable forest management. For. Ecol. Manage. 270, 248-256. (doi:10.1016/j.foreco.2012.01.013).	published_report
609	10	2008	10	2008	1	Malaysia	D102c2	5.30922	117.502	point	permission to release	pc	Samejima, H. (2013) personal communiation	pers_comm	762	Samejima, H., Ong, R., Lagan, P. & Kitayama, K. 2012 Camera-trapping rates of mammals and birds in a Bornean tropical rainforest under sustainable forest management. For. Ecol. Manage. 270, 248-256. (doi:10.1016/j.foreco.2012.01.013).	published_report
610	4	2009	4	2009	1	Malaysia	D102d1	5.31086	117.5	point	permission to release	pc	Samejima, H. (2013) personal communiation	pers_comm	762	Samejima, H., Ong, R., Lagan, P. & Kitayama, K. 2012 Camera-trapping rates of mammals and birds in a Bornean tropical rainforest under sustainable forest management. For. Ecol. Manage. 270, 248-256. (doi:10.1016/j.foreco.2012.01.013).	published_report
611	4	2009	4	2009	1	Malaysia	D102d3	5.30423	117.499	point	permission to release	pc	Samejima, H. (2013) personal communiation	pers_comm	762	Samejima, H., Ong, R., Lagan, P. & Kitayama, K. 2012 Camera-trapping rates of mammals and birds in a Bornean tropical rainforest under sustainable forest management. For. Ecol. Manage. 270, 248-256. (doi:10.1016/j.foreco.2012.01.013).	published_report
612	3	2008	3	2008	1	Malaysia	D126a1	5.27485	117.537	point	permission to release	pc	Samejima, H. (2013) personal communiation	pers_comm	762	Samejima, H., Ong, R., Lagan, P. & Kitayama, K. 2012 Camera-trapping rates of mammals and birds in a Bornean tropical rainforest under sustainable forest management. For. Ecol. Manage. 270, 248-256. (doi:10.1016/j.foreco.2012.01.013).	published_report
614	7	2008	7	2008	1	Malaysia	D126b1	5.27167	117.534	point	permission to release	pc	Samejima, H. (2013) personal communiation	pers_comm	762	Samejima, H., Ong, R., Lagan, P. & Kitayama, K. 2012 Camera-trapping rates of mammals and birds in a Bornean tropical rainforest under sustainable forest management. For. Ecol. Manage. 270, 248-256. (doi:10.1016/j.foreco.2012.01.013).	published_report
615	7	2008	7	2008	1	Malaysia	D126b2	5.27358	117.535	point	permission to release	pc	Samejima, H. (2013) personal communiation	pers_comm	762	Samejima, H., Ong, R., Lagan, P. & Kitayama, K. 2012 Camera-trapping rates of mammals and birds in a Bornean tropical rainforest under sustainable forest management. For. Ecol. Manage. 270, 248-256. (doi:10.1016/j.foreco.2012.01.013).	published_report
616	7	2008	7	2008	1	Malaysia	D126b3	5.27484	117.536	point	permission to release	pc	Samejima, H. (2013) personal communiation	pers_comm	762	Samejima, H., Ong, R., Lagan, P. & Kitayama, K. 2012 Camera-trapping rates of mammals and birds in a Bornean tropical rainforest under sustainable forest management. For. Ecol. Manage. 270, 248-256. (doi:10.1016/j.foreco.2012.01.013).	published_report
617	11	2008	11	2008	1	Malaysia	D126c1	5.27333	117.538	point	permission to release	pc	Samejima, H. (2013) personal communiation	pers_comm	762	Samejima, H., Ong, R., Lagan, P. & Kitayama, K. 2012 Camera-trapping rates of mammals and birds in a Bornean tropical rainforest under sustainable forest management. For. Ecol. Manage. 270, 248-256. (doi:10.1016/j.foreco.2012.01.013).	published_report
619	11	2008	11	2008	1	Malaysia	D126c3	5.27315	117.532	point	permission to release	pc	Samejima, H. (2013) personal communiation	pers_comm	762	Samejima, H., Ong, R., Lagan, P. & Kitayama, K. 2012 Camera-trapping rates of mammals and birds in a Bornean tropical rainforest under sustainable forest management. For. Ecol. Manage. 270, 248-256. (doi:10.1016/j.foreco.2012.01.013).	published_report
620	4	2009	4	2009	1	Malaysia	D126d1	5.27076	117.535	point	permission to release	pc	Samejima, H. (2013) personal communiation	pers_comm	762	Samejima, H., Ong, R., Lagan, P. & Kitayama, K. 2012 Camera-trapping rates of mammals and birds in a Bornean tropical rainforest under sustainable forest management. For. Ecol. Manage. 270, 248-256. (doi:10.1016/j.foreco.2012.01.013).	published_report
621	4	2009	4	2009	1	Malaysia	D126d2	5.27493	117.533	point	permission to release	pc	Samejima, H. (2013) personal communiation	pers_comm	762	Samejima, H., Ong, R., Lagan, P. & Kitayama, K. 2012 Camera-trapping rates of mammals and birds in a Bornean tropical rainforest under sustainable forest management. For. Ecol. Manage. 270, 248-256. (doi:10.1016/j.foreco.2012.01.013).	published_report
622	4	2009	4	2009	1	Malaysia	D126d3	5.27504	117.532	point	permission to release	pc	Samejima, H. (2013) personal communiation	pers_comm	762	Samejima, H., Ong, R., Lagan, P. & Kitayama, K. 2012 Camera-trapping rates of mammals and birds in a Bornean tropical rainforest under sustainable forest management. For. Ecol. Manage. 270, 248-256. (doi:10.1016/j.foreco.2012.01.013).	published_report
623	9	2009	9	2009	1	Malaysia	D126e1	5.27003	117.535	point	permission to release	pc	Samejima, H. (2013) personal communiation	pers_comm	762	Samejima, H., Ong, R., Lagan, P. & Kitayama, K. 2012 Camera-trapping rates of mammals and birds in a Bornean tropical rainforest under sustainable forest management. For. Ecol. Manage. 270, 248-256. (doi:10.1016/j.foreco.2012.01.013).	published_report
624	9	2009	9	2009	1	Malaysia	D126e2	5.2723	117.532	point	permission to release	pc	Samejima, H. (2013) personal communiation	pers_comm	762	Samejima, H., Ong, R., Lagan, P. & Kitayama, K. 2012 Camera-trapping rates of mammals and birds in a Bornean tropical rainforest under sustainable forest management. For. Ecol. Manage. 270, 248-256. (doi:10.1016/j.foreco.2012.01.013).	published_report
625	3	2008	3	2008	1	Malaysia	D129a1	5.26529	117.399	point	permission to release	pc	Samejima, H. (2013) personal communiation	pers_comm	762	Samejima, H., Ong, R., Lagan, P. & Kitayama, K. 2012 Camera-trapping rates of mammals and birds in a Bornean tropical rainforest under sustainable forest management. For. Ecol. Manage. 270, 248-256. (doi:10.1016/j.foreco.2012.01.013).	published_report
626	3	2008	3	2008	1	Malaysia	D129a2	5.26586	117.399	point	permission to release	pc	Samejima, H. (2013) personal communiation	pers_comm	762	Samejima, H., Ong, R., Lagan, P. & Kitayama, K. 2012 Camera-trapping rates of mammals and birds in a Bornean tropical rainforest under sustainable forest management. For. Ecol. Manage. 270, 248-256. (doi:10.1016/j.foreco.2012.01.013).	published_report
627	7	2008	7	2008	1	Malaysia	D129b2	5.26669	117.396	point	permission to release	pc	Samejima, H. (2013) personal communiation	pers_comm	762	Samejima, H., Ong, R., Lagan, P. & Kitayama, K. 2012 Camera-trapping rates of mammals and birds in a Bornean tropical rainforest under sustainable forest management. For. Ecol. Manage. 270, 248-256. (doi:10.1016/j.foreco.2012.01.013).	published_report
628	11	2008	11	2008	1	Malaysia	D129c1	5.26829	117.398	point	permission to release	pc	Samejima, H. (2013) personal communiation	pers_comm	762	Samejima, H., Ong, R., Lagan, P. & Kitayama, K. 2012 Camera-trapping rates of mammals and birds in a Bornean tropical rainforest under sustainable forest management. For. Ecol. Manage. 270, 248-256. (doi:10.1016/j.foreco.2012.01.013).	published_report
630	11	2008	11	2008	1	Malaysia	D129c3	5.26671	117.397	point	permission to release	pc	Samejima, H. (2013) personal communiation	pers_comm	762	Samejima, H., Ong, R., Lagan, P. & Kitayama, K. 2012 Camera-trapping rates of mammals and birds in a Bornean tropical rainforest under sustainable forest management. For. Ecol. Manage. 270, 248-256. (doi:10.1016/j.foreco.2012.01.013).	published_report
631	4	2009	4	2009	1	Malaysia	D129d1	5.26416	117.4	point	permission to release	pc	Samejima, H. (2013) personal communiation	pers_comm	762	Samejima, H., Ong, R., Lagan, P. & Kitayama, K. 2012 Camera-trapping rates of mammals and birds in a Bornean tropical rainforest under sustainable forest management. For. Ecol. Manage. 270, 248-256. (doi:10.1016/j.foreco.2012.01.013).	published_report
632	4	2009	4	2009	1	Malaysia	D129d2	5.2658	117.397	point	permission to release	pc	Samejima, H. (2013) personal communiation	pers_comm	762	Samejima, H., Ong, R., Lagan, P. & Kitayama, K. 2012 Camera-trapping rates of mammals and birds in a Bornean tropical rainforest under sustainable forest management. For. Ecol. Manage. 270, 248-256. (doi:10.1016/j.foreco.2012.01.013).	published_report
633	4	2009	4	2009	1	Malaysia	D129d3	5.2675	117.397	point	permission to release	pc	Samejima, H. (2013) personal communiation	pers_comm	762	Samejima, H., Ong, R., Lagan, P. & Kitayama, K. 2012 Camera-trapping rates of mammals and birds in a Bornean tropical rainforest under sustainable forest management. For. Ecol. Manage. 270, 248-256. (doi:10.1016/j.foreco.2012.01.013).	published_report
634	11	2009	11	2009	1	Malaysia	D129e1	5.26759	117.399	point	permission to release	pc	Samejima, H. (2013) personal communiation	pers_comm	762	Samejima, H., Ong, R., Lagan, P. & Kitayama, K. 2012 Camera-trapping rates of mammals and birds in a Bornean tropical rainforest under sustainable forest management. For. Ecol. Manage. 270, 248-256. (doi:10.1016/j.foreco.2012.01.013).	published_report
635	9	2009	9	2009	1	Malaysia	D129e3	5.26913	117.399	point	permission to release	pc	Samejima, H. (2013) personal communiation	pers_comm	762	Samejima, H., Ong, R., Lagan, P. & Kitayama, K. 2012 Camera-trapping rates of mammals and birds in a Bornean tropical rainforest under sustainable forest management. For. Ecol. Manage. 270, 248-256. (doi:10.1016/j.foreco.2012.01.013).	published_report
636	3	2008	3	2008	1	Malaysia	D130a1	5.25766	117.469	point	permission to release	pc	Samejima, H. (2013) personal communiation	pers_comm	762	Samejima, H., Ong, R., Lagan, P. & Kitayama, K. 2012 Camera-trapping rates of mammals and birds in a Bornean tropical rainforest under sustainable forest management. For. Ecol. Manage. 270, 248-256. (doi:10.1016/j.foreco.2012.01.013).	published_report
637	9	2008	9	2008	1	Malaysia	D130b1	5.26005	117.465	point	permission to release	pc	Samejima, H. (2013) personal communiation	pers_comm	762	Samejima, H., Ong, R., Lagan, P. & Kitayama, K. 2012 Camera-trapping rates of mammals and birds in a Bornean tropical rainforest under sustainable forest management. For. Ecol. Manage. 270, 248-256. (doi:10.1016/j.foreco.2012.01.013).	published_report
638	7	2008	7	2008	1	Malaysia	D130b2	5.26172	117.467	point	permission to release	pc	Samejima, H. (2013) personal communiation	pers_comm	762	Samejima, H., Ong, R., Lagan, P. & Kitayama, K. 2012 Camera-trapping rates of mammals and birds in a Bornean tropical rainforest under sustainable forest management. For. Ecol. Manage. 270, 248-256. (doi:10.1016/j.foreco.2012.01.013).	published_report
639	11	2008	11	2008	1	Malaysia	D130c1	5.25665	117.467	point	permission to release	pc	Samejima, H. (2013) personal communiation	pers_comm	762	Samejima, H., Ong, R., Lagan, P. & Kitayama, K. 2012 Camera-trapping rates of mammals and birds in a Bornean tropical rainforest under sustainable forest management. For. Ecol. Manage. 270, 248-256. (doi:10.1016/j.foreco.2012.01.013).	published_report
640	11	2008	11	2008	1	Malaysia	D130c2	5.26242	117.468	point	permission to release	pc	Samejima, H. (2013) personal communiation	pers_comm	762	Samejima, H., Ong, R., Lagan, P. & Kitayama, K. 2012 Camera-trapping rates of mammals and birds in a Bornean tropical rainforest under sustainable forest management. For. Ecol. Manage. 270, 248-256. (doi:10.1016/j.foreco.2012.01.013).	published_report
641	4	2009	4	2009	1	Malaysia	D130d1	5.25668	117.468	point	permission to release	pc	Samejima, H. (2013) personal communiation	pers_comm	762	Samejima, H., Ong, R., Lagan, P. & Kitayama, K. 2012 Camera-trapping rates of mammals and birds in a Bornean tropical rainforest under sustainable forest management. For. Ecol. Manage. 270, 248-256. (doi:10.1016/j.foreco.2012.01.013).	published_report
642	4	2009	4	2009	1	Malaysia	D130d2	5.2592	117.468	point	permission to release	pc	Samejima, H. (2013) personal communiation	pers_comm	762	Samejima, H., Ong, R., Lagan, P. & Kitayama, K. 2012 Camera-trapping rates of mammals and birds in a Bornean tropical rainforest under sustainable forest management. For. Ecol. Manage. 270, 248-256. (doi:10.1016/j.foreco.2012.01.013).	published_report
643	4	2009	4	2009	1	Malaysia	D130d3	5.2583	117.47	point	permission to release	pc	Samejima, H. (2013) personal communiation	pers_comm	762	Samejima, H., Ong, R., Lagan, P. & Kitayama, K. 2012 Camera-trapping rates of mammals and birds in a Bornean tropical rainforest under sustainable forest management. For. Ecol. Manage. 270, 248-256. (doi:10.1016/j.foreco.2012.01.013).	published_report
644	9	2009	9	2009	1	Malaysia	D130e1	5.26334	117.466	point	permission to release	pc	Samejima, H. (2013) personal communiation	pers_comm	762	Samejima, H., Ong, R., Lagan, P. & Kitayama, K. 2012 Camera-trapping rates of mammals and birds in a Bornean tropical rainforest under sustainable forest management. For. Ecol. Manage. 270, 248-256. (doi:10.1016/j.foreco.2012.01.013).	published_report
645	9	2009	9	2009	1	Malaysia	D130e3	5.25751	117.47	point	permission to release	pc	Samejima, H. (2013) personal communiation	pers_comm	762	Samejima, H., Ong, R., Lagan, P. & Kitayama, K. 2012 Camera-trapping rates of mammals and birds in a Bornean tropical rainforest under sustainable forest management. For. Ecol. Manage. 270, 248-256. (doi:10.1016/j.foreco.2012.01.013).	published_report
646	6	2008	6	2008	1	Malaysia	T001b1	5.3416	117.336	point	permission to release	pc	Samejima, H. (2013) personal communiation	pers_comm	762	Samejima, H., Ong, R., Lagan, P. & Kitayama, K. 2012 Camera-trapping rates of mammals and birds in a Bornean tropical rainforest under sustainable forest management. For. Ecol. Manage. 270, 248-256. (doi:10.1016/j.foreco.2012.01.013).	published_report
647	6	2008	6	2008	1	Malaysia	T001b2	5.34307	117.335	point	permission to release	pc	Samejima, H. (2013) personal communiation	pers_comm	762	Samejima, H., Ong, R., Lagan, P. & Kitayama, K. 2012 Camera-trapping rates of mammals and birds in a Bornean tropical rainforest under sustainable forest management. For. Ecol. Manage. 270, 248-256. (doi:10.1016/j.foreco.2012.01.013).	published_report
648	6	2008	6	2008	1	Malaysia	T001b3	5.34075	117.331	point	permission to release	pc	Samejima, H. (2013) personal communiation	pers_comm	762	Samejima, H., Ong, R., Lagan, P. & Kitayama, K. 2012 Camera-trapping rates of mammals and birds in a Bornean tropical rainforest under sustainable forest management. For. Ecol. Manage. 270, 248-256. (doi:10.1016/j.foreco.2012.01.013).	published_report
649	11	2008	11	2008	1	Malaysia	T001c1	5.34081	117.332	point	permission to release	pc	Samejima, H. (2013) personal communiation	pers_comm	762	Samejima, H., Ong, R., Lagan, P. & Kitayama, K. 2012 Camera-trapping rates of mammals and birds in a Bornean tropical rainforest under sustainable forest management. For. Ecol. Manage. 270, 248-256. (doi:10.1016/j.foreco.2012.01.013).	published_report
650	11	2008	11	2008	1	Malaysia	T001c2	5.34328	117.334	point	permission to release	pc	Samejima, H. (2013) personal communiation	pers_comm	762	Samejima, H., Ong, R., Lagan, P. & Kitayama, K. 2012 Camera-trapping rates of mammals and birds in a Bornean tropical rainforest under sustainable forest management. For. Ecol. Manage. 270, 248-256. (doi:10.1016/j.foreco.2012.01.013).	published_report
651	4	2009	4	2009	1	Malaysia	T001d1	5.33743	117.332	point	permission to release	pc	Samejima, H. (2013) personal communiation	pers_comm	762	Samejima, H., Ong, R., Lagan, P. & Kitayama, K. 2012 Camera-trapping rates of mammals and birds in a Bornean tropical rainforest under sustainable forest management. For. Ecol. Manage. 270, 248-256. (doi:10.1016/j.foreco.2012.01.013).	published_report
652	4	2009	4	2009	1	Malaysia	T001d3	5.33926	117.333	point	permission to release	pc	Samejima, H. (2013) personal communiation	pers_comm	762	Samejima, H., Ong, R., Lagan, P. & Kitayama, K. 2012 Camera-trapping rates of mammals and birds in a Bornean tropical rainforest under sustainable forest management. For. Ecol. Manage. 270, 248-256. (doi:10.1016/j.foreco.2012.01.013).	published_report
653	9	2009	9	2009	1	Malaysia	T001e2	5.33659	117.333	point	permission to release	pc	Samejima, H. (2013) personal communiation	pers_comm	762	Samejima, H., Ong, R., Lagan, P. & Kitayama, K. 2012 Camera-trapping rates of mammals and birds in a Bornean tropical rainforest under sustainable forest management. For. Ecol. Manage. 270, 248-256. (doi:10.1016/j.foreco.2012.01.013).	published_report
654	6	2008	6	2008	1	Malaysia	T012b1	5.40248	117.337	point	permission to release	pc	Samejima, H. (2013) personal communiation	pers_comm	762	Samejima, H., Ong, R., Lagan, P. & Kitayama, K. 2012 Camera-trapping rates of mammals and birds in a Bornean tropical rainforest under sustainable forest management. For. Ecol. Manage. 270, 248-256. (doi:10.1016/j.foreco.2012.01.013).	published_report
655	6	2008	6	2008	1	Malaysia	T012b2	5.39668	117.339	point	permission to release	pc	Samejima, H. (2013) personal communiation	pers_comm	762	Samejima, H., Ong, R., Lagan, P. & Kitayama, K. 2012 Camera-trapping rates of mammals and birds in a Bornean tropical rainforest under sustainable forest management. For. Ecol. Manage. 270, 248-256. (doi:10.1016/j.foreco.2012.01.013).	published_report
656	10	2008	10	2008	1	Malaysia	T012c1	5.39676	117.342	point	permission to release	pc	Samejima, H. (2013) personal communiation	pers_comm	762	Samejima, H., Ong, R., Lagan, P. & Kitayama, K. 2012 Camera-trapping rates of mammals and birds in a Bornean tropical rainforest under sustainable forest management. For. Ecol. Manage. 270, 248-256. (doi:10.1016/j.foreco.2012.01.013).	published_report
657	10	2008	10	2008	1	Malaysia	T012c2	5.39825	117.341	point	permission to release	pc	Samejima, H. (2013) personal communiation	pers_comm	762	Samejima, H., Ong, R., Lagan, P. & Kitayama, K. 2012 Camera-trapping rates of mammals and birds in a Bornean tropical rainforest under sustainable forest management. For. Ecol. Manage. 270, 248-256. (doi:10.1016/j.foreco.2012.01.013).	published_report
658	10	2008	10	2008	1	Malaysia	T012c3	5.39746	117.341	point	permission to release	pc	Samejima, H. (2013) personal communiation	pers_comm	762	Samejima, H., Ong, R., Lagan, P. & Kitayama, K. 2012 Camera-trapping rates of mammals and birds in a Bornean tropical rainforest under sustainable forest management. For. Ecol. Manage. 270, 248-256. (doi:10.1016/j.foreco.2012.01.013).	published_report
659	4	2009	4	2009	1	Malaysia	T012d1	5.39854	117.337	point	permission to release	pc	Samejima, H. (2013) personal communiation	pers_comm	762	Samejima, H., Ong, R., Lagan, P. & Kitayama, K. 2012 Camera-trapping rates of mammals and birds in a Bornean tropical rainforest under sustainable forest management. For. Ecol. Manage. 270, 248-256. (doi:10.1016/j.foreco.2012.01.013).	published_report
660	4	2009	4	2009	1	Malaysia	T012d2	5.40412	117.34	point	permission to release	pc	Samejima, H. (2013) personal communiation	pers_comm	762	Samejima, H., Ong, R., Lagan, P. & Kitayama, K. 2012 Camera-trapping rates of mammals and birds in a Bornean tropical rainforest under sustainable forest management. For. Ecol. Manage. 270, 248-256. (doi:10.1016/j.foreco.2012.01.013).	published_report
661	8	2009	8	2009	1	Malaysia	T012e2	5.39995	117.342	point	permission to release	pc	Samejima, H. (2013) personal communiation	pers_comm	762	Samejima, H., Ong, R., Lagan, P. & Kitayama, K. 2012 Camera-trapping rates of mammals and birds in a Bornean tropical rainforest under sustainable forest management. For. Ecol. Manage. 270, 248-256. (doi:10.1016/j.foreco.2012.01.013).	published_report
662	6	2008	6	2008	1	Malaysia	T019b3	5.36453	117.297	point	permission to release	pc	Samejima, H. (2013) personal communiation	pers_comm	762	Samejima, H., Ong, R., Lagan, P. & Kitayama, K. 2012 Camera-trapping rates of mammals and birds in a Bornean tropical rainforest under sustainable forest management. For. Ecol. Manage. 270, 248-256. (doi:10.1016/j.foreco.2012.01.013).	published_report
663	4	2009	4	2009	1	Malaysia	T019d2	5.36832	117.297	point	permission to release	pc	Samejima, H. (2013) personal communiation	pers_comm	762	Samejima, H., Ong, R., Lagan, P. & Kitayama, K. 2012 Camera-trapping rates of mammals and birds in a Bornean tropical rainforest under sustainable forest management. For. Ecol. Manage. 270, 248-256. (doi:10.1016/j.foreco.2012.01.013).	published_report
664	4	2009	4	2009	1	Malaysia	T019d3	5.365	117.3	point	permission to release	pc	Samejima, H. (2013) personal communiation	pers_comm	762	Samejima, H., Ong, R., Lagan, P. & Kitayama, K. 2012 Camera-trapping rates of mammals and birds in a Bornean tropical rainforest under sustainable forest management. For. Ecol. Manage. 270, 248-256. (doi:10.1016/j.foreco.2012.01.013).	published_report
665	9	2009	9	2009	1	Malaysia	T019e3	5.36331	117.302	point	permission to release	pc	Samejima, H. (2013) personal communiation	pers_comm	762	Samejima, H., Ong, R., Lagan, P. & Kitayama, K. 2012 Camera-trapping rates of mammals and birds in a Bornean tropical rainforest under sustainable forest management. For. Ecol. Manage. 270, 248-256. (doi:10.1016/j.foreco.2012.01.013).	published_report
666	6	2008	6	2008	1	Malaysia	T022b1	5.33176	117.262	point	permission to release	pc	Samejima, H. (2013) personal communiation	pers_comm	762	Samejima, H., Ong, R., Lagan, P. & Kitayama, K. 2012 Camera-trapping rates of mammals and birds in a Bornean tropical rainforest under sustainable forest management. For. Ecol. Manage. 270, 248-256. (doi:10.1016/j.foreco.2012.01.013).	published_report
667	6	2008	6	2008	1	Malaysia	T022b3	5.32913	117.26	point	permission to release	pc	Samejima, H. (2013) personal communiation	pers_comm	762	Samejima, H., Ong, R., Lagan, P. & Kitayama, K. 2012 Camera-trapping rates of mammals and birds in a Bornean tropical rainforest under sustainable forest management. For. Ecol. Manage. 270, 248-256. (doi:10.1016/j.foreco.2012.01.013).	published_report
668	11	2008	11	2008	1	Malaysia	T022c3	5.33319	117.262	point	permission to release	pc	Samejima, H. (2013) personal communiation	pers_comm	762	Samejima, H., Ong, R., Lagan, P. & Kitayama, K. 2012 Camera-trapping rates of mammals and birds in a Bornean tropical rainforest under sustainable forest management. For. Ecol. Manage. 270, 248-256. (doi:10.1016/j.foreco.2012.01.013).	published_report
669	4	2009	4	2009	1	Malaysia	T022d1	5.32996	117.261	point	permission to release	pc	Samejima, H. (2013) personal communiation	pers_comm	762	Samejima, H., Ong, R., Lagan, P. & Kitayama, K. 2012 Camera-trapping rates of mammals and birds in a Bornean tropical rainforest under sustainable forest management. For. Ecol. Manage. 270, 248-256. (doi:10.1016/j.foreco.2012.01.013).	published_report
670	4	2009	4	2009	1	Malaysia	T022d2	5.33324	117.258	point	permission to release	pc	Samejima, H. (2013) personal communiation	pers_comm	762	Samejima, H., Ong, R., Lagan, P. & Kitayama, K. 2012 Camera-trapping rates of mammals and birds in a Bornean tropical rainforest under sustainable forest management. For. Ecol. Manage. 270, 248-256. (doi:10.1016/j.foreco.2012.01.013).	published_report
671	4	2009	4	2009	1	Malaysia	T022d3	5.33582	117.261	point	permission to release	pc	Samejima, H. (2013) personal communiation	pers_comm	762	Samejima, H., Ong, R., Lagan, P. & Kitayama, K. 2012 Camera-trapping rates of mammals and birds in a Bornean tropical rainforest under sustainable forest management. For. Ecol. Manage. 270, 248-256. (doi:10.1016/j.foreco.2012.01.013).	published_report
672	9	2009	9	2009	1	Malaysia	T022e1	5.335	117.263	point	permission to release	pc	Samejima, H. (2013) personal communiation	pers_comm	762	Samejima, H., Ong, R., Lagan, P. & Kitayama, K. 2012 Camera-trapping rates of mammals and birds in a Bornean tropical rainforest under sustainable forest management. For. Ecol. Manage. 270, 248-256. (doi:10.1016/j.foreco.2012.01.013).	published_report
673	9	2009	9	2009	1	Malaysia	T022e2	5.33422	117.259	point	permission to release	pc	Samejima, H. (2013) personal communiation	pers_comm	762	Samejima, H., Ong, R., Lagan, P. & Kitayama, K. 2012 Camera-trapping rates of mammals and birds in a Bornean tropical rainforest under sustainable forest management. For. Ecol. Manage. 270, 248-256. (doi:10.1016/j.foreco.2012.01.013).	published_report
674	6	2008	6	2008	1	Malaysia	T031b1	5.42662	117.294	point	permission to release	pc	Samejima, H. (2013) personal communiation	pers_comm	762	Samejima, H., Ong, R., Lagan, P. & Kitayama, K. 2012 Camera-trapping rates of mammals and birds in a Bornean tropical rainforest under sustainable forest management. For. Ecol. Manage. 270, 248-256. (doi:10.1016/j.foreco.2012.01.013).	published_report
675	6	2008	6	2008	1	Malaysia	T031b2	5.43008	117.295	point	permission to release	pc	Samejima, H. (2013) personal communiation	pers_comm	762	Samejima, H., Ong, R., Lagan, P. & Kitayama, K. 2012 Camera-trapping rates of mammals and birds in a Bornean tropical rainforest under sustainable forest management. For. Ecol. Manage. 270, 248-256. (doi:10.1016/j.foreco.2012.01.013).	published_report
676	6	2008	6	2008	1	Malaysia	T031b3	5.42661	117.29	point	permission to release	pc	Samejima, H. (2013) personal communiation	pers_comm	762	Samejima, H., Ong, R., Lagan, P. & Kitayama, K. 2012 Camera-trapping rates of mammals and birds in a Bornean tropical rainforest under sustainable forest management. For. Ecol. Manage. 270, 248-256. (doi:10.1016/j.foreco.2012.01.013).	published_report
677	10	2008	10	2008	1	Malaysia	T031c1	5.42493	117.292	point	permission to release	pc	Samejima, H. (2013) personal communiation	pers_comm	762	Samejima, H., Ong, R., Lagan, P. & Kitayama, K. 2012 Camera-trapping rates of mammals and birds in a Bornean tropical rainforest under sustainable forest management. For. Ecol. Manage. 270, 248-256. (doi:10.1016/j.foreco.2012.01.013).	published_report
678	10	2008	10	2008	1	Malaysia	T031c2	5.4261	117.292	point	permission to release	pc	Samejima, H. (2013) personal communiation	pers_comm	762	Samejima, H., Ong, R., Lagan, P. & Kitayama, K. 2012 Camera-trapping rates of mammals and birds in a Bornean tropical rainforest under sustainable forest management. For. Ecol. Manage. 270, 248-256. (doi:10.1016/j.foreco.2012.01.013).	published_report
679	10	2008	10	2008	1	Malaysia	T031c3	5.42758	117.296	point	permission to release	pc	Samejima, H. (2013) personal communiation	pers_comm	762	Samejima, H., Ong, R., Lagan, P. & Kitayama, K. 2012 Camera-trapping rates of mammals and birds in a Bornean tropical rainforest under sustainable forest management. For. Ecol. Manage. 270, 248-256. (doi:10.1016/j.foreco.2012.01.013).	published_report
680	4	2009	4	2009	1	Malaysia	T031d2	5.42676	117.293	point	permission to release	pc	Samejima, H. (2013) personal communiation	pers_comm	762	Samejima, H., Ong, R., Lagan, P. & Kitayama, K. 2012 Camera-trapping rates of mammals and birds in a Bornean tropical rainforest under sustainable forest management. For. Ecol. Manage. 270, 248-256. (doi:10.1016/j.foreco.2012.01.013).	published_report
681	4	2009	4	2009	1	Malaysia	T031d3	5.42584	117.297	point	permission to release	pc	Samejima, H. (2013) personal communiation	pers_comm	762	Samejima, H., Ong, R., Lagan, P. & Kitayama, K. 2012 Camera-trapping rates of mammals and birds in a Bornean tropical rainforest under sustainable forest management. For. Ecol. Manage. 270, 248-256. (doi:10.1016/j.foreco.2012.01.013).	published_report
682	9	2009	9	2009	1	Malaysia	T031e1	5.42582	117.293	point	permission to release	pc	Samejima, H. (2013) personal communiation	pers_comm	762	Samejima, H., Ong, R., Lagan, P. & Kitayama, K. 2012 Camera-trapping rates of mammals and birds in a Bornean tropical rainforest under sustainable forest management. For. Ecol. Manage. 270, 248-256. (doi:10.1016/j.foreco.2012.01.013).	published_report
683	9	2008	9	2008	1	Malaysia	T037b2	5.40001	117.269	point	permission to release	pc	Samejima, H. (2013) personal communiation	pers_comm	762	Samejima, H., Ong, R., Lagan, P. & Kitayama, K. 2012 Camera-trapping rates of mammals and birds in a Bornean tropical rainforest under sustainable forest management. For. Ecol. Manage. 270, 248-256. (doi:10.1016/j.foreco.2012.01.013).	published_report
684	6	2008	6	2008	1	Malaysia	T037b3	5.40093	117.266	point	permission to release	pc	Samejima, H. (2013) personal communiation	pers_comm	762	Samejima, H., Ong, R., Lagan, P. & Kitayama, K. 2012 Camera-trapping rates of mammals and birds in a Bornean tropical rainforest under sustainable forest management. For. Ecol. Manage. 270, 248-256. (doi:10.1016/j.foreco.2012.01.013).	published_report
685	4	2009	4	2009	1	Malaysia	T037d1	5.40089	117.263	point	permission to release	pc	Samejima, H. (2013) personal communiation	pers_comm	762	Samejima, H., Ong, R., Lagan, P. & Kitayama, K. 2012 Camera-trapping rates of mammals and birds in a Bornean tropical rainforest under sustainable forest management. For. Ecol. Manage. 270, 248-256. (doi:10.1016/j.foreco.2012.01.013).	published_report
686	4	2009	4	2009	1	Malaysia	T037d2	5.40165	117.267	point	permission to release	pc	Samejima, H. (2013) personal communiation	pers_comm	762	Samejima, H., Ong, R., Lagan, P. & Kitayama, K. 2012 Camera-trapping rates of mammals and birds in a Bornean tropical rainforest under sustainable forest management. For. Ecol. Manage. 270, 248-256. (doi:10.1016/j.foreco.2012.01.013).	published_report
687	4	2009	4	2009	1	Malaysia	T037d3	5.40176	117.263	point	permission to release	pc	Samejima, H. (2013) personal communiation	pers_comm	762	Samejima, H., Ong, R., Lagan, P. & Kitayama, K. 2012 Camera-trapping rates of mammals and birds in a Bornean tropical rainforest under sustainable forest management. For. Ecol. Manage. 270, 248-256. (doi:10.1016/j.foreco.2012.01.013).	published_report
688	4	2009	4	2009	1	Malaysia	T037d4	5.39761	117.267	point	permission to release	pc	Samejima, H. (2013) personal communiation	pers_comm	762	Samejima, H., Ong, R., Lagan, P. & Kitayama, K. 2012 Camera-trapping rates of mammals and birds in a Bornean tropical rainforest under sustainable forest management. For. Ecol. Manage. 270, 248-256. (doi:10.1016/j.foreco.2012.01.013).	published_report
689	9	2009	9	2009	1	Malaysia	T037e3	5.40085	117.27	point	permission to release	pc	Samejima, H. (2013) personal communiation	pers_comm	762	Samejima, H., Ong, R., Lagan, P. & Kitayama, K. 2012 Camera-trapping rates of mammals and birds in a Bornean tropical rainforest under sustainable forest management. For. Ecol. Manage. 270, 248-256. (doi:10.1016/j.foreco.2012.01.013).	published_report
690	6	2008	6	2008	1	Malaysia	T046b1	5.4241	117.229	point	permission to release	pc	Samejima, H. (2013) personal communiation	pers_comm	762	Samejima, H., Ong, R., Lagan, P. & Kitayama, K. 2012 Camera-trapping rates of mammals and birds in a Bornean tropical rainforest under sustainable forest management. For. Ecol. Manage. 270, 248-256. (doi:10.1016/j.foreco.2012.01.013).	published_report
691	6	2008	6	2008	1	Malaysia	T046b2	5.42583	117.224	point	permission to release	pc	Samejima, H. (2013) personal communiation	pers_comm	762	Samejima, H., Ong, R., Lagan, P. & Kitayama, K. 2012 Camera-trapping rates of mammals and birds in a Bornean tropical rainforest under sustainable forest management. For. Ecol. Manage. 270, 248-256. (doi:10.1016/j.foreco.2012.01.013).	published_report
692	9	2008	9	2008	1	Malaysia	T046b3	5.4266	117.228	point	permission to release	pc	Samejima, H. (2013) personal communiation	pers_comm	762	Samejima, H., Ong, R., Lagan, P. & Kitayama, K. 2012 Camera-trapping rates of mammals and birds in a Bornean tropical rainforest under sustainable forest management. For. Ecol. Manage. 270, 248-256. (doi:10.1016/j.foreco.2012.01.013).	published_report
693	11	2008	11	2008	1	Malaysia	T046c1	5.42763	117.228	point	permission to release	pc	Samejima, H. (2013) personal communiation	pers_comm	762	Samejima, H., Ong, R., Lagan, P. & Kitayama, K. 2012 Camera-trapping rates of mammals and birds in a Bornean tropical rainforest under sustainable forest management. For. Ecol. Manage. 270, 248-256. (doi:10.1016/j.foreco.2012.01.013).	published_report
695	11	2008	11	2008	1	Malaysia	T046c3	5.42497	117.226	point	permission to release	pc	Samejima, H. (2013) personal communiation	pers_comm	762	Samejima, H., Ong, R., Lagan, P. & Kitayama, K. 2012 Camera-trapping rates of mammals and birds in a Bornean tropical rainforest under sustainable forest management. For. Ecol. Manage. 270, 248-256. (doi:10.1016/j.foreco.2012.01.013).	published_report
696	4	2009	4	2009	1	Malaysia	T046d1	5.42528	117.224	point	permission to release	pc	Samejima, H. (2013) personal communiation	pers_comm	762	Samejima, H., Ong, R., Lagan, P. & Kitayama, K. 2012 Camera-trapping rates of mammals and birds in a Bornean tropical rainforest under sustainable forest management. For. Ecol. Manage. 270, 248-256. (doi:10.1016/j.foreco.2012.01.013).	published_report
697	4	2009	4	2009	1	Malaysia	T046d2	5.42921	117.229	point	permission to release	pc	Samejima, H. (2013) personal communiation	pers_comm	762	Samejima, H., Ong, R., Lagan, P. & Kitayama, K. 2012 Camera-trapping rates of mammals and birds in a Bornean tropical rainforest under sustainable forest management. For. Ecol. Manage. 270, 248-256. (doi:10.1016/j.foreco.2012.01.013).	published_report
698	4	2009	4	2009	1	Malaysia	T046d3	5.42673	117.223	point	permission to release	pc	Samejima, H. (2013) personal communiation	pers_comm	762	Samejima, H., Ong, R., Lagan, P. & Kitayama, K. 2012 Camera-trapping rates of mammals and birds in a Bornean tropical rainforest under sustainable forest management. For. Ecol. Manage. 270, 248-256. (doi:10.1016/j.foreco.2012.01.013).	published_report
699	9	2009	9	2009	1	Malaysia	T046e1	5.4275	117.228	point	permission to release	pc	Samejima, H. (2013) personal communiation	pers_comm	762	Samejima, H., Ong, R., Lagan, P. & Kitayama, K. 2012 Camera-trapping rates of mammals and birds in a Bornean tropical rainforest under sustainable forest management. For. Ecol. Manage. 270, 248-256. (doi:10.1016/j.foreco.2012.01.013).	published_report
700	6	2008	6	2008	1	Malaysia	T049b1	5.47252	117.264	point	permission to release	pc	Samejima, H. (2013) personal communiation	pers_comm	762	Samejima, H., Ong, R., Lagan, P. & Kitayama, K. 2012 Camera-trapping rates of mammals and birds in a Bornean tropical rainforest under sustainable forest management. For. Ecol. Manage. 270, 248-256. (doi:10.1016/j.foreco.2012.01.013).	published_report
701	6	2008	6	2008	1	Malaysia	T049b3	5.47667	117.267	point	permission to release	pc	Samejima, H. (2013) personal communiation	pers_comm	762	Samejima, H., Ong, R., Lagan, P. & Kitayama, K. 2012 Camera-trapping rates of mammals and birds in a Bornean tropical rainforest under sustainable forest management. For. Ecol. Manage. 270, 248-256. (doi:10.1016/j.foreco.2012.01.013).	published_report
702	10	2008	10	2008	1	Malaysia	T049c1	5.47503	117.265	point	permission to release	pc	Samejima, H. (2013) personal communiation	pers_comm	762	Samejima, H., Ong, R., Lagan, P. & Kitayama, K. 2012 Camera-trapping rates of mammals and birds in a Bornean tropical rainforest under sustainable forest management. For. Ecol. Manage. 270, 248-256. (doi:10.1016/j.foreco.2012.01.013).	published_report
703	10	2008	10	2008	1	Malaysia	T049c2	5.47682	117.268	point	permission to release	pc	Samejima, H. (2013) personal communiation	pers_comm	762	Samejima, H., Ong, R., Lagan, P. & Kitayama, K. 2012 Camera-trapping rates of mammals and birds in a Bornean tropical rainforest under sustainable forest management. For. Ecol. Manage. 270, 248-256. (doi:10.1016/j.foreco.2012.01.013).	published_report
704	10	2008	10	2008	1	Malaysia	T049c3	5.47591	117.268	point	permission to release	pc	Samejima, H. (2013) personal communiation	pers_comm	762	Samejima, H., Ong, R., Lagan, P. & Kitayama, K. 2012 Camera-trapping rates of mammals and birds in a Bornean tropical rainforest under sustainable forest management. For. Ecol. Manage. 270, 248-256. (doi:10.1016/j.foreco.2012.01.013).	published_report
705	4	2009	4	2009	1	Malaysia	T049d1	5.475	117.267	point	permission to release	pc	Samejima, H. (2013) personal communiation	pers_comm	762	Samejima, H., Ong, R., Lagan, P. & Kitayama, K. 2012 Camera-trapping rates of mammals and birds in a Bornean tropical rainforest under sustainable forest management. For. Ecol. Manage. 270, 248-256. (doi:10.1016/j.foreco.2012.01.013).	published_report
706	9	2008	9	2008	1	Malaysia	T049d2	5.47167	117.266	point	permission to release	pc	Samejima, H. (2013) personal communiation	pers_comm	762	Samejima, H., Ong, R., Lagan, P. & Kitayama, K. 2012 Camera-trapping rates of mammals and birds in a Bornean tropical rainforest under sustainable forest management. For. Ecol. Manage. 270, 248-256. (doi:10.1016/j.foreco.2012.01.013).	published_report
707	4	2009	4	2009	1	Malaysia	T049d3	5.47502	117.266	point	permission to release	pc	Samejima, H. (2013) personal communiation	pers_comm	762	Samejima, H., Ong, R., Lagan, P. & Kitayama, K. 2012 Camera-trapping rates of mammals and birds in a Bornean tropical rainforest under sustainable forest management. For. Ecol. Manage. 270, 248-256. (doi:10.1016/j.foreco.2012.01.013).	published_report
708	9	2009	9	2009	1	Malaysia	T049e2	5.47584	117.269	point	permission to release	pc	Samejima, H. (2013) personal communiation	pers_comm	762	Samejima, H., Ong, R., Lagan, P. & Kitayama, K. 2012 Camera-trapping rates of mammals and birds in a Bornean tropical rainforest under sustainable forest management. For. Ecol. Manage. 270, 248-256. (doi:10.1016/j.foreco.2012.01.013).	published_report
709	9	2009	9	2009	1	Malaysia	T049e3	5.47	117.267	point	permission to release	pc	Samejima, H. (2013) personal communiation	pers_comm	762	Samejima, H., Ong, R., Lagan, P. & Kitayama, K. 2012 Camera-trapping rates of mammals and birds in a Bornean tropical rainforest under sustainable forest management. For. Ecol. Manage. 270, 248-256. (doi:10.1016/j.foreco.2012.01.013).	published_report
710	6	2008	6	2008	1	Malaysia	T060b1	5.49944	117.204	point	permission to release	pc	Samejima, H. (2013) personal communiation	pers_comm	762	Samejima, H., Ong, R., Lagan, P. & Kitayama, K. 2012 Camera-trapping rates of mammals and birds in a Bornean tropical rainforest under sustainable forest management. For. Ecol. Manage. 270, 248-256. (doi:10.1016/j.foreco.2012.01.013).	published_report
711	6	2008	6	2008	1	Malaysia	T060b2	5.49576	117.204	point	permission to release	pc	Samejima, H. (2013) personal communiation	pers_comm	762	Samejima, H., Ong, R., Lagan, P. & Kitayama, K. 2012 Camera-trapping rates of mammals and birds in a Bornean tropical rainforest under sustainable forest management. For. Ecol. Manage. 270, 248-256. (doi:10.1016/j.foreco.2012.01.013).	published_report
712	6	2008	6	2008	1	Malaysia	T060b3	5.49999	117.203	point	permission to release	pc	Samejima, H. (2013) personal communiation	pers_comm	762	Samejima, H., Ong, R., Lagan, P. & Kitayama, K. 2012 Camera-trapping rates of mammals and birds in a Bornean tropical rainforest under sustainable forest management. For. Ecol. Manage. 270, 248-256. (doi:10.1016/j.foreco.2012.01.013).	published_report
713	10	2008	10	2008	1	Malaysia	T060c1	5.49664	117.206	point	permission to release	pc	Samejima, H. (2013) personal communiation	pers_comm	762	Samejima, H., Ong, R., Lagan, P. & Kitayama, K. 2012 Camera-trapping rates of mammals and birds in a Bornean tropical rainforest under sustainable forest management. For. Ecol. Manage. 270, 248-256. (doi:10.1016/j.foreco.2012.01.013).	published_report
714	10	2008	10	2008	1	Malaysia	T060c2	5.49416	117.202	point	permission to release	pc	Samejima, H. (2013) personal communiation	pers_comm	762	Samejima, H., Ong, R., Lagan, P. & Kitayama, K. 2012 Camera-trapping rates of mammals and birds in a Bornean tropical rainforest under sustainable forest management. For. Ecol. Manage. 270, 248-256. (doi:10.1016/j.foreco.2012.01.013).	published_report
715	10	2008	10	2008	1	Malaysia	T060c3	5.49661	117.202	point	permission to release	pc	Samejima, H. (2013) personal communiation	pers_comm	762	Samejima, H., Ong, R., Lagan, P. & Kitayama, K. 2012 Camera-trapping rates of mammals and birds in a Bornean tropical rainforest under sustainable forest management. For. Ecol. Manage. 270, 248-256. (doi:10.1016/j.foreco.2012.01.013).	published_report
716	4	2009	4	2009	1	Malaysia	T060d1	5.49326	117.203	point	permission to release	pc	Samejima, H. (2013) personal communiation	pers_comm	762	Samejima, H., Ong, R., Lagan, P. & Kitayama, K. 2012 Camera-trapping rates of mammals and birds in a Bornean tropical rainforest under sustainable forest management. For. Ecol. Manage. 270, 248-256. (doi:10.1016/j.foreco.2012.01.013).	published_report
717	4	2009	4	2009	1	Malaysia	T060d2	5.49413	117.202	point	permission to release	pc	Samejima, H. (2013) personal communiation	pers_comm	762	Samejima, H., Ong, R., Lagan, P. & Kitayama, K. 2012 Camera-trapping rates of mammals and birds in a Bornean tropical rainforest under sustainable forest management. For. Ecol. Manage. 270, 248-256. (doi:10.1016/j.foreco.2012.01.013).	published_report
718	4	2009	4	2009	1	Malaysia	T060d3	5.49588	117.2	point	permission to release	pc	Samejima, H. (2013) personal communiation	pers_comm	762	Samejima, H., Ong, R., Lagan, P. & Kitayama, K. 2012 Camera-trapping rates of mammals and birds in a Bornean tropical rainforest under sustainable forest management. For. Ecol. Manage. 270, 248-256. (doi:10.1016/j.foreco.2012.01.013).	published_report
719	9	2009	9	2009	1	Malaysia	T060e2	5.49832	117.203	point	permission to release	pc	Samejima, H. (2013) personal communiation	pers_comm	762	Samejima, H., Ong, R., Lagan, P. & Kitayama, K. 2012 Camera-trapping rates of mammals and birds in a Bornean tropical rainforest under sustainable forest management. For. Ecol. Manage. 270, 248-256. (doi:10.1016/j.foreco.2012.01.013).	published_report
720	9	2009	9	2009	1	Malaysia	T060e3	5.49822	117.202	point	permission to release	pc	Samejima, H. (2013) personal communiation	pers_comm	762	Samejima, H., Ong, R., Lagan, P. & Kitayama, K. 2012 Camera-trapping rates of mammals and birds in a Bornean tropical rainforest under sustainable forest management. For. Ecol. Manage. 270, 248-256. (doi:10.1016/j.foreco.2012.01.013).	published_report
1600	12	2010	12	2010	1	Indonesia	Benih_01	-0.789839	112.224	point	permission to release	pc	Samejima, H. (2015) personal communiation	pers_comm
1601	12	2010	12	2010	1	Indonesia	Benih_02	-0.788153	112.223	point	permission to release	pc	Samejima, H. (2015) personal communiation	pers_comm
1602	12	2010	12	2010	1	Indonesia	Benih_03	-0.790678	112.221	point	permission to release	pc	Samejima, H. (2015) personal communiation	pers_comm
1603	12	2010	12	2010	1	Indonesia	Benih_04	-0.786681	112.221	point	permission to release	pc	Samejima, H. (2015) personal communiation	pers_comm
1604	12	2010	12	2010	1	Indonesia	Benih_05	-0.791467	112.221	point	permission to release	pc	Samejima, H. (2015) personal communiation	pers_comm
1605	12	2010	12	2010	1	Indonesia	Benih_06	-0.790431	112.222	point	permission to release	pc	Samejima, H. (2015) personal communiation	pers_comm
1606	12	2010	12	2010	1	Indonesia	Benih_07	-0.786936	112.222	point	permission to release	pc	Samejima, H. (2015) personal communiation	pers_comm
1607	12	2010	12	2010	1	Indonesia	Benih_08	-0.7861	112.223	point	permission to release	pc	Samejima, H. (2015) personal communiation	pers_comm
1608	12	2010	12	2010	1	Indonesia	Benih_09	-0.792761	112.221	point	permission to release	pc	Samejima, H. (2015) personal communiation	pers_comm
1609	12	2010	12	2010	1	Indonesia	Benih_10	-0.791646	112.224	point	permission to release	pc	Samejima, H. (2015) personal communiation	pers_comm
1610	12	2010	12	2010	1	Indonesia	BtSelangit_01	-1.03351	112.185	point	permission to release	pc	Samejima, H. (2015) personal communiation	pers_comm
1611	12	2010	12	2010	1	Indonesia	BtSelangit_02	-1.03961	112.182	point	permission to release	pc	Samejima, H. (2015) personal communiation	pers_comm
1612	12	2010	12	2010	1	Indonesia	BtSelangit_03	-1.03523	112.184	point	permission to release	pc	Samejima, H. (2015) personal communiation	pers_comm
1613	12	2010	12	2010	1	Indonesia	BtSelangit_04	-1.03486	112.183	point	permission to release	pc	Samejima, H. (2015) personal communiation	pers_comm
1614	12	2010	12	2010	1	Indonesia	BtSelangit_05	-1.04124	112.183	point	permission to release	pc	Samejima, H. (2015) personal communiation	pers_comm
1615	12	2010	12	2010	1	Indonesia	BtSelangit_06	-1.03423	112.183	point	permission to release	pc	Samejima, H. (2015) personal communiation	pers_comm
1616	12	2010	12	2010	1	Indonesia	BtSelangit_07	-1.03893	112.186	point	permission to release	pc	Samejima, H. (2015) personal communiation	pers_comm
1617	12	2010	12	2010	1	Indonesia	BtSelangit_08	-1.03805	112.186	point	permission to release	pc	Samejima, H. (2015) personal communiation	pers_comm
1618	12	2010	12	2010	1	Indonesia	BtSelangit_09	-1.03662	112.188	point	permission to release	pc	Samejima, H. (2015) personal communiation	pers_comm
1619	12	2010	12	2010	1	Indonesia	BtSelangit_10	-1.03595	112.183	point	permission to release	pc	Samejima, H. (2015) personal communiation	pers_comm
1620	12	2010	12	2010	1	Indonesia	CabBkm46_01	-0.664492	112.25	point	permission to release	pc	Samejima, H. (2015) personal communiation	pers_comm
1621	12	2010	12	2010	1	Indonesia	CabBkm46_02	-0.664047	112.247	point	permission to release	pc	Samejima, H. (2015) personal communiation	pers_comm
1622	12	2010	12	2010	1	Indonesia	CabBkm46_03	-0.667708	112.249	point	permission to release	pc	Samejima, H. (2015) personal communiation	pers_comm
1623	12	2010	12	2010	1	Indonesia	CabBkm46_04	-0.664967	112.25	point	permission to release	pc	Samejima, H. (2015) personal communiation	pers_comm
1624	12	2010	12	2010	1	Indonesia	CabBkm46_05	-0.665094	112.251	point	permission to release	pc	Samejima, H. (2015) personal communiation	pers_comm
1625	12	2010	12	2010	1	Indonesia	CabBkm46_06	-0.666664	112.248	point	permission to release	pc	Samejima, H. (2015) personal communiation	pers_comm
1626	12	2010	12	2010	1	Indonesia	CabBkm46_07	-0.662919	112.248	point	permission to release	pc	Samejima, H. (2015) personal communiation	pers_comm
1627	12	2010	12	2010	1	Indonesia	CabBkm46_08	-0.668492	112.25	point	permission to release	pc	Samejima, H. (2015) personal communiation	pers_comm
1628	12	2010	12	2010	1	Indonesia	CabBkm46_09	-0.668917	112.247	point	permission to release	pc	Samejima, H. (2015) personal communiation	pers_comm
1629	12	2010	12	2010	1	Indonesia	CabBkm46_10	-0.667958	112.247	point	permission to release	pc	Samejima, H. (2015) personal communiation	pers_comm
1630	12	2010	12	2010	1	Indonesia	CabBkm67_01	-0.794892	112.338	point	permission to release	pc	Samejima, H. (2015) personal communiation	pers_comm
1631	12	2010	12	2010	1	Indonesia	CabBkm67_02	-0.800814	112.339	point	permission to release	pc	Samejima, H. (2015) personal communiation	pers_comm
1632	12	2010	12	2010	1	Indonesia	CabBkm67_03	-0.796842	112.335	point	permission to release	pc	Samejima, H. (2015) personal communiation	pers_comm
1633	12	2010	12	2010	1	Indonesia	CabBkm67_04	-0.799722	112.336	point	permission to release	pc	Samejima, H. (2015) personal communiation	pers_comm
1634	12	2010	12	2010	1	Indonesia	CabBkm67_05	-0.795569	112.34	point	permission to release	pc	Samejima, H. (2015) personal communiation	pers_comm
1635	12	2010	12	2010	1	Indonesia	CabBkm67_06	-0.796353	112.338	point	permission to release	pc	Samejima, H. (2015) personal communiation	pers_comm
1636	12	2010	12	2010	1	Indonesia	CabBkm67_07	-0.802464	112.337	point	permission to release	pc	Samejima, H. (2015) personal communiation	pers_comm
1637	12	2010	12	2010	1	Indonesia	CabBkm67_08	-0.79755	112.334	point	permission to release	pc	Samejima, H. (2015) personal communiation	pers_comm
1638	12	2010	12	2010	1	Indonesia	CabBkm67_10	-0.79898	112.342	point	permission to release	pc	Samejima, H. (2015) personal communiation	pers_comm
1639	7	2010	7	2010	1	Indonesia	CabBkm67_12	-0.796675	112.341	point	permission to release	pc	Samejima, H. (2015) personal communiation	pers_comm
1640	7	2010	7	2010	1	Indonesia	CabBkm67_13	-0.801567	112.339	point	permission to release	pc	Samejima, H. (2015) personal communiation	pers_comm
1642	7	2010	7	2010	1	Indonesia	CabBkm67_17	-0.796828	112.337	point	permission to release	pc	Samejima, H. (2015) personal communiation	pers_comm
1643	7	2010	7	2010	1	Indonesia	CabBkm67_18	-0.801087	112.337	point	permission to release	pc	Samejima, H. (2015) personal communiation	pers_comm
1645	12	2010	12	2010	1	Indonesia	CabBkm95_01	-1.00547	112.338	point	permission to release	pc	Samejima, H. (2015) personal communiation	pers_comm
1646	12	2010	12	2010	1	Indonesia	CabBkm95_02	-1.00307	112.339	point	permission to release	pc	Samejima, H. (2015) personal communiation	pers_comm
1647	12	2010	12	2010	1	Indonesia	CabBkm95_03	-0.999534	112.335	point	permission to release	pc	Samejima, H. (2015) personal communiation	pers_comm
1648	12	2010	12	2010	1	Indonesia	CabBkm95_04	-1.00245	112.334	point	permission to release	pc	Samejima, H. (2015) personal communiation	pers_comm
1649	12	2010	12	2010	1	Indonesia	CabBkm95_05	-1.00478	112.341	point	permission to release	pc	Samejima, H. (2015) personal communiation	pers_comm
1650	12	2010	12	2010	1	Indonesia	CabBkm95_06	-1.00126	112.335	point	permission to release	pc	Samejima, H. (2015) personal communiation	pers_comm
1651	12	2010	12	2010	1	Indonesia	CabBkm95_07	-1.00399	112.336	point	permission to release	pc	Samejima, H. (2015) personal communiation	pers_comm
1652	12	2010	12	2010	1	Indonesia	CabBkm95_08	-1.00406	112.341	point	permission to release	pc	Samejima, H. (2015) personal communiation	pers_comm
1653	12	2010	12	2010	1	Indonesia	CabBkm95_09	-0.999075	112.338	point	permission to release	pc	Samejima, H. (2015) personal communiation	pers_comm
1654	12	2010	12	2010	1	Indonesia	CabBkm95_10	-1.00344	112.34	point	permission to release	pc	Samejima, H. (2015) personal communiation	pers_comm
1655	12	2010	12	2010	1	Indonesia	KPFF_01	-0.921465	112.356	point	permission to release	pc	Samejima, H. (2015) personal communiation	pers_comm
1656	12	2010	12	2010	1	Indonesia	KPFF_02	-0.919725	112.357	point	permission to release	pc	Samejima, H. (2015) personal communiation	pers_comm
1657	12	2010	12	2010	1	Indonesia	KPFF_03	-0.915492	112.357	point	permission to release	pc	Samejima, H. (2015) personal communiation	pers_comm
1658	12	2010	12	2010	1	Indonesia	KPFF_04	-0.918127	112.353	point	permission to release	pc	Samejima, H. (2015) personal communiation	pers_comm
1659	12	2010	12	2010	1	Indonesia	KPFF_05	-0.916622	112.355	point	permission to release	pc	Samejima, H. (2015) personal communiation	pers_comm
1660	12	2010	12	2010	1	Indonesia	KPFF_06	-0.919366	112.355	point	permission to release	pc	Samejima, H. (2015) personal communiation	pers_comm
1661	12	2010	12	2010	1	Indonesia	KPFF_07	-0.921292	112.355	point	permission to release	pc	Samejima, H. (2015) personal communiation	pers_comm
1662	12	2010	12	2010	1	Indonesia	KPFF_08	-0.92188	112.354	point	permission to release	pc	Samejima, H. (2015) personal communiation	pers_comm
1663	12	2010	12	2010	1	Indonesia	KPFF_09	-0.920499	112.353	point	permission to release	pc	Samejima, H. (2015) personal communiation	pers_comm
1664	12	2010	12	2010	1	Indonesia	KPFF_10	-0.918171	112.357	point	permission to release	pc	Samejima, H. (2015) personal communiation	pers_comm
1665	12	2010	12	2010	1	Indonesia	KPPN_01	-0.713564	112.288	point	permission to release	pc	Samejima, H. (2015) personal communiation	pers_comm
1666	12	2010	12	2010	1	Indonesia	KPPN_02	-0.714572	112.288	point	permission to release	pc	Samejima, H. (2015) personal communiation	pers_comm
1667	12	2010	12	2010	1	Indonesia	KPPN_03	-0.712503	112.285	point	permission to release	pc	Samejima, H. (2015) personal communiation	pers_comm
1668	12	2010	12	2010	1	Indonesia	KPPN_04	-0.7155	112.284	point	permission to release	pc	Samejima, H. (2015) personal communiation	pers_comm
1669	12	2010	12	2010	1	Indonesia	KPPN_05	-0.7151	112.283	point	permission to release	pc	Samejima, H. (2015) personal communiation	pers_comm
1670	12	2010	12	2010	1	Indonesia	KPPN_06	-0.713028	112.284	point	permission to release	pc	Samejima, H. (2015) personal communiation	pers_comm
1671	12	2010	12	2010	1	Indonesia	KPPN_07	-0.719083	112.283	point	permission to release	pc	Samejima, H. (2015) personal communiation	pers_comm
1672	12	2010	12	2010	1	Indonesia	KPPN_08	-0.715294	112.288	point	permission to release	pc	Samejima, H. (2015) personal communiation	pers_comm
1673	12	2010	12	2010	1	Indonesia	KPPN_09	-0.718231	112.284	point	permission to release	pc	Samejima, H. (2015) personal communiation	pers_comm
1674	12	2010	12	2010	1	Indonesia	KPPN_10	-0.718873	112.285	point	permission to release	pc	Samejima, H. (2015) personal communiation	pers_comm
1675	12	2010	12	2010	1	Indonesia	SgMakar_01	-0.838962	112.025	point	permission to release	pc	Samejima, H. (2015) personal communiation	pers_comm
1677	12	2010	12	2010	1	Indonesia	SgMakar_03	-0.841402	112.023	point	permission to release	pc	Samejima, H. (2015) personal communiation	pers_comm
1678	12	2010	12	2010	1	Indonesia	SgMakar_04	-0.840458	112.024	point	permission to release	pc	Samejima, H. (2015) personal communiation	pers_comm
1679	12	2010	12	2010	1	Indonesia	SgMakar_05	-0.843641	112.027	point	permission to release	pc	Samejima, H. (2015) personal communiation	pers_comm
1680	12	2010	12	2010	1	Indonesia	SgMakar_06	-0.837742	112.024	point	permission to release	pc	Samejima, H. (2015) personal communiation	pers_comm
1681	12	2010	12	2010	1	Indonesia	SgMakar_07	-0.837197	112.026	point	permission to release	pc	Samejima, H. (2015) personal communiation	pers_comm
1682	12	2010	12	2010	1	Indonesia	SgMakar_08	-0.837256	112.029	point	permission to release	pc	Samejima, H. (2015) personal communiation	pers_comm
1683	12	2010	12	2010	1	Indonesia	SgMakar_09	-0.841589	112.026	point	permission to release	pc	Samejima, H. (2015) personal communiation	pers_comm
1684	12	2010	12	2010	1	Indonesia	SgMakar_11	-0.841334	112.029	point	permission to release	pc	Samejima, H. (2015) personal communiation	pers_comm
1685	12	2010	12	2010	1	Indonesia	SgRitan_01	-0.855925	112.148	point	permission to release	pc	Samejima, H. (2015) personal communiation	pers_comm
1686	12	2010	12	2010	1	Indonesia	SgRitan_02	-0.852386	112.148	point	permission to release	pc	Samejima, H. (2015) personal communiation	pers_comm
1687	12	2010	12	2010	1	Indonesia	SgRitan_03	-0.855258	112.147	point	permission to release	pc	Samejima, H. (2015) personal communiation	pers_comm
1688	12	2010	12	2010	1	Indonesia	SgRitan_04	-0.853228	112.152	point	permission to release	pc	Samejima, H. (2015) personal communiation	pers_comm
1689	12	2010	12	2010	1	Indonesia	SgRitan_05	-0.852361	112.15	point	permission to release	pc	Samejima, H. (2015) personal communiation	pers_comm
1690	12	2010	12	2010	1	Indonesia	SgRitan_06	-0.858292	112.15	point	permission to release	pc	Samejima, H. (2015) personal communiation	pers_comm
1691	12	2010	12	2010	1	Indonesia	SgRitan_07	-0.855483	112.152	point	permission to release	pc	Samejima, H. (2015) personal communiation	pers_comm
1692	12	2010	12	2010	1	Indonesia	SgRitan_08	-0.854683	112.148	point	permission to release	pc	Samejima, H. (2015) personal communiation	pers_comm
1693	12	2010	12	2010	1	Indonesia	SgRitan_09	-0.85202	112.151	point	permission to release	pc	Samejima, H. (2015) personal communiation	pers_comm
1694	12	2010	12	2010	1	Indonesia	SgRitan_10	-0.85606	112.151	point	permission to release	pc	Samejima, H. (2015) personal communiation	pers_comm
1695	12	2010	12	2010	1	Indonesia	Simpang66_01	-0.789071	112.162	point	permission to release	pc	Samejima, H. (2015) personal communiation	pers_comm
1696	12	2010	12	2010	1	Indonesia	Simpang66_02	-0.785901	112.159	point	permission to release	pc	Samejima, H. (2015) personal communiation	pers_comm
1697	12	2010	12	2010	1	Indonesia	Simpang66_03	-0.786217	112.164	point	permission to release	pc	Samejima, H. (2015) personal communiation	pers_comm
1700	12	2010	12	2010	1	Indonesia	Simpang66_08	-0.786219	112.158	point	permission to release	pc	Samejima, H. (2015) personal communiation	pers_comm
1702	12	2010	12	2010	1	Indonesia	Simpang66_10	-0.783908	112.163	point	permission to release	pc	Samejima, H. (2015) personal communiation	pers_comm
1703	12	2010	12	2010	1	Indonesia	Simpang66_11	-0.788986	112.163	point	permission to release	pc	Samejima, H. (2015) personal communiation	pers_comm
287	1	1996	12	1999	1	Indonesia	Sungai Gambir	-2.07871	101.225	point	permission to release	pc	Yanuar, A. (2013) personal communication	pers_comm	12	Yanuar, A., Chivers, D.J., Sugardjito, J., Martyr, D.J. & Holden, J.T. 2009 The population distribution of pig-tailed macaque (Macaca nemestrina) and long-tailed macaque (Macaca fascicularis) in west central Sumatra, Indonesia. Asian Primates Journal 1, 2-10.	published_report
288	1	1996	12	1999	1	Indonesia	Sungai Melanca	-2.16105	101.225	point	permission to release	pc	Yanuar, A. (2013) personal communication	pers_comm	12	Yanuar, A., Chivers, D.J., Sugardjito, J., Martyr, D.J. & Holden, J.T. 2009 The population distribution of pig-tailed macaque (Macaca nemestrina) and long-tailed macaque (Macaca fascicularis) in west central Sumatra, Indonesia. Asian Primates Journal 1, 2-10.	published_report
291	1	1996	12	1999	1	Indonesia	Air Ikan	-2.82509	101.588	point	permission to release	pc	Yanuar, A. (2013) personal communication	pers_comm	12	Yanuar, A., Chivers, D.J., Sugardjito, J., Martyr, D.J. & Holden, J.T. 2009 The population distribution of pig-tailed macaque (Macaca nemestrina) and long-tailed macaque (Macaca fascicularis) in west central Sumatra, Indonesia. Asian Primates Journal 1, 2-10.	published_report
292	1	1996	12	1999	1	Indonesia	Ipuh Ilau	-2.86349	101.769	point	permission to release	pc	Yanuar, A. (2013) personal communication	pers_comm	12	Yanuar, A., Chivers, D.J., Sugardjito, J., Martyr, D.J. & Holden, J.T. 2009 The population distribution of pig-tailed macaque (Macaca nemestrina) and long-tailed macaque (Macaca fascicularis) in west central Sumatra, Indonesia. Asian Primates Journal 1, 2-10.	published_report
293	1	1996	12	1999	1	Indonesia	Seblat Merah	-2.90738	101.841	point	permission to release	pc	Yanuar, A. (2013) personal communication	pers_comm	12	Yanuar, A., Chivers, D.J., Sugardjito, J., Martyr, D.J. & Holden, J.T. 2009 The population distribution of pig-tailed macaque (Macaca nemestrina) and long-tailed macaque (Macaca fascicularis) in west central Sumatra, Indonesia. Asian Primates Journal 1, 2-10.	published_report
294	1	1996	12	1999	1	Indonesia	Sungai Petekun	-2.03753	101.906	point	permission to release	pc	Yanuar, A. (2013) personal communication	pers_comm	12	Yanuar, A., Chivers, D.J., Sugardjito, J., Martyr, D.J. & Holden, J.T. 2009 The population distribution of pig-tailed macaque (Macaca nemestrina) and long-tailed macaque (Macaca fascicularis) in west central Sumatra, Indonesia. Asian Primates Journal 1, 2-10.	published_report
295	1	1996	12	1999	1	Indonesia	Air Santan Ketahun	-3.23375	101.978	point	permission to release	pc	Yanuar, A. (2013) personal communication	pers_comm	12	Yanuar, A., Chivers, D.J., Sugardjito, J., Martyr, D.J. & Holden, J.T. 2009 The population distribution of pig-tailed macaque (Macaca nemestrina) and long-tailed macaque (Macaca fascicularis) in west central Sumatra, Indonesia. Asian Primates Journal 1, 2-10.	published_report
296	1	1996	12	1999	1	Indonesia	Napal Putih	-3.21456	101.852	point	permission to release	pc	Yanuar, A. (2013) personal communication	pers_comm	12	Yanuar, A., Chivers, D.J., Sugardjito, J., Martyr, D.J. & Holden, J.T. 2009 The population distribution of pig-tailed macaque (Macaca nemestrina) and long-tailed macaque (Macaca fascicularis) in west central Sumatra, Indonesia. Asian Primates Journal 1, 2-10.	published_report
297	1	1996	12	1999	1	Indonesia	Batang Pelangai	-1.95793	100.945	point	permission to release	pc	Yanuar, A. (2013) personal communication	pers_comm	12	Yanuar, A., Chivers, D.J., Sugardjito, J., Martyr, D.J. & Holden, J.T. 2009 The population distribution of pig-tailed macaque (Macaca nemestrina) and long-tailed macaque (Macaca fascicularis) in west central Sumatra, Indonesia. Asian Primates Journal 1, 2-10.	published_report
299	1	1996	12	1999	1	Indonesia	Tambang Sulit	-3.11858	102.104	point	permission to release	pc	Yanuar, A. (2013) personal communication	pers_comm	12	Yanuar, A., Chivers, D.J., Sugardjito, J., Martyr, D.J. & Holden, J.T. 2009 The population distribution of pig-tailed macaque (Macaca nemestrina) and long-tailed macaque (Macaca fascicularis) in west central Sumatra, Indonesia. Asian Primates Journal 1, 2-10.	published_report
300	1	1996	12	1999	1	Indonesia	Air Melam	-3.06647	102.123	point	permission to release	pc	Yanuar, A. (2013) personal communication	pers_comm	12	Yanuar, A., Chivers, D.J., Sugardjito, J., Martyr, D.J. & Holden, J.T. 2009 The population distribution of pig-tailed macaque (Macaca nemestrina) and long-tailed macaque (Macaca fascicularis) in west central Sumatra, Indonesia. Asian Primates Journal 1, 2-10.	published_report
301	1	1996	12	1999	1	Indonesia	Air Langgai	-1.45828	100.802	point	permission to release	pc	Yanuar, A. (2013) personal communication	pers_comm	12	Yanuar, A., Chivers, D.J., Sugardjito, J., Martyr, D.J. & Holden, J.T. 2009 The population distribution of pig-tailed macaque (Macaca nemestrina) and long-tailed macaque (Macaca fascicularis) in west central Sumatra, Indonesia. Asian Primates Journal 1, 2-10.	published_report
303	1	1996	12	1999	1	Indonesia	Bukit Kelam	-3.53809	102.895	point	permission to release	pc	Yanuar, A. (2013) personal communication	pers_comm	12	Yanuar, A., Chivers, D.J., Sugardjito, J., Martyr, D.J. & Holden, J.T. 2009 The population distribution of pig-tailed macaque (Macaca nemestrina) and long-tailed macaque (Macaca fascicularis) in west central Sumatra, Indonesia. Asian Primates Journal 1, 2-10.	published_report
304	1	1996	12	1999	1	Indonesia	Batang Asam-Suir	-1.57359	101.398	point	permission to release	pc	Yanuar, A. (2013) personal communication	pers_comm	12	Yanuar, A., Chivers, D.J., Sugardjito, J., Martyr, D.J. & Holden, J.T. 2009 The population distribution of pig-tailed macaque (Macaca nemestrina) and long-tailed macaque (Macaca fascicularis) in west central Sumatra, Indonesia. Asian Primates Journal 1, 2-10.	published_report
308	1	1996	12	1999	1	Indonesia	Air Hangat	-2.33121	101.703	point	permission to release	pc	Yanuar, A. (2013) personal communication	pers_comm	12	Yanuar, A., Chivers, D.J., Sugardjito, J., Martyr, D.J. & Holden, J.T. 2009 The population distribution of pig-tailed macaque (Macaca nemestrina) and long-tailed macaque (Macaca fascicularis) in west central Sumatra, Indonesia. Asian Primates Journal 1, 2-10.	published_report
311	1	1996	12	1999	1	Indonesia	Danau Tujuh	-1.69714	101.376	point	permission to release	pc	Yanuar, A. (2013) personal communication	pers_comm	12	Yanuar, A., Chivers, D.J., Sugardjito, J., Martyr, D.J. & Holden, J.T. 2009 The population distribution of pig-tailed macaque (Macaca nemestrina) and long-tailed macaque (Macaca fascicularis) in west central Sumatra, Indonesia. Asian Primates Journal 1, 2-10.	published_report
1575	3	2005	6	2010	1	Indonesia	Kalimantan site 1 = Sungai Wain Protection Forest	-1.1243	116.83	point	permission to release	pc	Rustam (2014) personal communication	pers_comm	769	Rustam, Yasuda, M. & Tsuyuki, S. 2012 Comparison of Mammalian Communities in a Human-Disturbed Tropical Landscape in East Kalimantan, Indonesia. Mammal Study 37, 299-311. (doi:10.3106/041.037.0404).	peer_rev_pub
1576	3	2005	6	2010	1	Indonesia	Kalimantan site 2 = Site 1 Bukit Sarharto Grand Forest	-0.8575	117.028	point	permission to release	pc	Rustam (2014) personal communication	pers_comm	769	Rustam, Yasuda, M. & Tsuyuki, S. 2012 Comparison of Mammalian Communities in a Human-Disturbed Tropical Landscape in East Kalimantan, Indonesia. Mammal Study 37, 299-311. (doi:10.3106/041.037.0404).	peer_rev_pub
1577	3	2005	6	2010	1	Indonesia	Kalimantan site 3 = Site 2 Bukit Sarharto Grand Forest	-0.8446	117.027	point	permission to release	pc	Rustam (2014) personal communication	pers_comm	769	Rustam, Yasuda, M. & Tsuyuki, S. 2012 Comparison of Mammalian Communities in a Human-Disturbed Tropical Landscape in East Kalimantan, Indonesia. Mammal Study 37, 299-311. (doi:10.3106/041.037.0404).	peer_rev_pub
1578	2	2009	4	2009	1	Indonesia	Kalimantan site 4	1.5464	116.77	point	permission to release	pc	Rustam (2014) personal communication	pers_comm	769	Rustam, Yasuda, M. & Tsuyuki, S. 2012 Comparison of Mammalian Communities in a Human-Disturbed Tropical Landscape in East Kalimantan, Indonesia. Mammal Study 37, 299-311. (doi:10.3106/041.037.0404).	peer_rev_pub
1580	1	2011	1	2013	1	Indonesia	Kalimantan site 6	2.28208	117.591	point	permission to release	pc	Rustam (2014) personal communication	pers_comm	769	Rustam, Yasuda, M. & Tsuyuki, S. 2012 Comparison of Mammalian Communities in a Human-Disturbed Tropical Landscape in East Kalimantan, Indonesia. Mammal Study 37, 299-311. (doi:10.3106/041.037.0404).	peer_rev_pub
1581	1	2011	1	2013	1	Indonesia	Kalimantan site 7	2.23928	117.382	point	permission to release	pc	Rustam (2014) personal communication	pers_comm	769	Rustam, Yasuda, M. & Tsuyuki, S. 2012 Comparison of Mammalian Communities in a Human-Disturbed Tropical Landscape in East Kalimantan, Indonesia. Mammal Study 37, 299-311. (doi:10.3106/041.037.0404).	peer_rev_pub
1583	11	2013	11	2013	1	Indonesia	Kalimantan site 9	-1.24636	116.353	point	permission to release	pc	Rustam (2014) personal communication	pers_comm	769	Rustam, Yasuda, M. & Tsuyuki, S. 2012 Comparison of Mammalian Communities in a Human-Disturbed Tropical Landscape in East Kalimantan, Indonesia. Mammal Study 37, 299-311. (doi:10.3106/041.037.0404).	peer_rev_pub
1585	7	2014	7	2014	1	Indonesia	Kalimantan site 11	-0.785583	116.078	point	permission to release	pc	Rustam (2014) personal communication	pers_comm	769	Rustam, Yasuda, M. & Tsuyuki, S. 2012 Comparison of Mammalian Communities in a Human-Disturbed Tropical Landscape in East Kalimantan, Indonesia. Mammal Study 37, 299-311. (doi:10.3106/041.037.0404).	peer_rev_pub
1579	12	2008	12	2008	1	Indonesia	Kalimantan site 5	1.0804	114.767	point	permission to release	pc	Rustam (2014) personal communication	pers_comm	769	Rustam, Yasuda, M. & Tsuyuki, S. 2012 Comparison of Mammalian Communities in a Human-Disturbed Tropical Landscape in East Kalimantan, Indonesia. Mammal Study 37, 299-311. (doi:10.3106/041.037.0404).	peer_rev_pub
1582	12	2012	2	2013	1	Indonesia	Kalimantan site 8	3.42953	116.406	point	permission to release	pc	Rustam (2014) personal communication	pers_comm	769	Rustam, Yasuda, M. & Tsuyuki, S. 2012 Comparison of Mammalian Communities in a Human-Disturbed Tropical Landscape in East Kalimantan, Indonesia. Mammal Study 37, 299-311. (doi:10.3106/041.037.0404).	peer_rev_pub
1584	8	2014	8	2014	1	Indonesia	Kalimantan site 10	0.330472	115.98	point	permission to release	pc	Rustam (2014) personal communication	pers_comm	769	Rustam, Yasuda, M. & Tsuyuki, S. 2012 Comparison of Mammalian Communities in a Human-Disturbed Tropical Landscape in East Kalimantan, Indonesia. Mammal Study 37, 299-311. (doi:10.3106/041.037.0404).	peer_rev_pub
324	2	2008	3	2009	1	Malaysia	Main habitat 1, Ayer Hitam Forest Reserve, Selangor	3.01394	101.641	point	permission to release	pc	Zakaria, M. (2013) personal communication	pers_comm	763	Sanei, A. & Zakaria, M. 2011 Occupancy status of Malayan leopard prey species in a fragmented forest in Selangor, Malaysia. The Asian International Journal of Life Sciences 7, 41-55.	published_report
325	2	2008	3	2009	1	Malaysia	Main habitat 2, Ayer Hitam Forest Reserve, Selangor	2.99036	101.644	point	permission to release	pc	Zakaria, M. (2013) personal communication	pers_comm	763	Sanei, A. & Zakaria, M. 2011 Occupancy status of Malayan leopard prey species in a fragmented forest in Selangor, Malaysia. The Asian International Journal of Life Sciences 7, 41-55.	published_report
727	7	2012	4	2013	1	Indonesia	Labanan Research Forest	1.90846	117.208	polygon	published	1078	Atmoko, T.L., NS; Lipu. . 2013 Diversity and Conservation Status of Mammals in Labanan Research Forest, East Kalimantan, Indonesia. pp. 14. Burung, Indonesia, International Conference on Forest and Biodiversity, Manado Forestry Research Institute.	published_report
281	7	1984	5	1986	1	Indonesia	Site on the Kahayan River, Sebangau, Kalimantan Tengah	-2.17271	113.919	point	published	16	Chivers, D.J. & Burton, K.M. 1988 Some Observations on the Primates of Kalimantan Tengah, Indonesia. Primate Conservation, 158.	peer_rev_pub
348		2014		2014	1	Malaysia	Gunung Pulai Recreational Forest	1.59775	103.537	polygon	published	1251	Ecology Asia; http://www.ecologyasia.com/verts/mammals/southern-pig-tailed-macaque.htm; Accessed: 15.07.14	website
349		2014		2014	1	Malaysia	Fraser's Hill	3.71726	101.738	point	published	1251	Ecology Asia; http://www.ecologyasia.com/verts/mammals/southern-pig-tailed-macaque.htm; Accessed: 15.07.14	website
1	5	1985	5	1985	1	Malaysia	Sepilok	5.87543	117.951	point	published	1247	Global Biodiversity Information Facility; http://www.gbif.org/	published_dataset
2	6	1989	6	1989	1	Indonesia	Way Kambas Nature Reserve	-4.93172	105.753	polygon	published	1247	Global Biodiversity Information Facility; http://www.gbif.org/	published_dataset
335	6	2012	6	2012	1	Malaysia	FRIM	3.16449	101.618	point	published	1247	Global Biodiversity Information Facility; http://www.gbif.org/	published_dataset
726				2014	1	Indonesia	Sentarum Lake National Park	0.89453	112.126	polygon	published	1252	Indonesia Travelling; http://www.indonesiatraveling.com/kalimantan/kalimantan-nature-reserves/west-kalimantan/danau-sentarum-national-park/5288-danau-sentarum-national-park-introduction.html; Date accessed: 06/08/2014	website
330	11	2011	5	2012	1	Malaysia	Cherok To Kun, Penang	5.3587	100.493	point	published	754	Karimullah & Anuar, S. 2012 The dominant species of monkeys (Macaca fascicularis) in northern region of peninsular Malaysia. Pak. J. Zool. 44, 1567-1574.	peer_rev_pub
331	11	2011	5	2012	1	Malaysia	Sebrang Jaya, Penang	5.38745	100.413	point	published	754	Karimullah & Anuar, S. 2012 The dominant species of monkeys (Macaca fascicularis) in northern region of peninsular Malaysia. Pak. J. Zool. 44, 1567-1574.	peer_rev_pub
333	11	2011	5	2012	1	Malaysia	Pondok Tanjung, Perak	5.03502	100.728	point	published	754	Karimullah & Anuar, S. 2012 The dominant species of monkeys (Macaca fascicularis) in northern region of peninsular Malaysia. Pak. J. Zool. 44, 1567-1574.	peer_rev_pub
334	4	1999	8	2001	1	Malaysia	Taman Negara National Park	4.67631	102.479	polygon	published	755	Kawanishi, K., Liang, S.H.N., Darimont, C., Reimchen, T.E. & Sunquist, M.E. 2012 Isotopic niche differentiation among mammals from a rainforest in peninsulary malaysia. The Raffles Bulletin of Zoology 60, 233-239.	peer_rev_pub
721	11	2001	12	2002	1	Indonesia	Air Dikit	-2.99989	101.783	polygon	published	1075	Linkie, M., Dinata, Y., Nofrianto, A. & Leader Williams, N. 2007 Patterns and perceptions of wildlife crop raiding in and around Kerinci Seblat National Park, Sumatra. Anim. Conserv. 10, 127-135.	peer_rev_pub
346				2013	1	Malaysia	Segari Melintang Forest Reserve	4.35259	100.601	point	published	1253	Macaca Nemestrina Project; www.macaca-nemestrina.org; accessed 14/07/2014	website
723	10	1996	9	1997	1	Indonesia	Barito Ulu Research Area	-0.011801	114.03	point	published	1076	McConkey, K.R. & Chivers, D.J. 2004 Low mammal and hornbill abundance in the forests of Barito Ulu, Central Kalimantan, Indonesia. Oryx 38, 439-447.	peer_rev_pub
286	1	1985	2	1987	1	Indonesia	N. Mt Kerinci	-1.6	101.267	point	published	367	Oi, T. 1990 Population Organization of Wild Pig-Tailed Macaques (Macaca-Nemestrina-Nemestrina) in West-Sumatra. Primates 31, 15-31. (doi:Doi 10.1007/Bf02381027).	peer_rev_pub
351				1997	1	Indonesia	Palembang area	-2.97213	104.742	polygon	published	1069	Richards, A.L., Giri, A., Iskandriati, D., Pamungkas, J., Sie, A., Richards, A.L., Rosen, L., Anthony, R.L. & Franchini, G. 1998 Simian T-lymphotropic virus type I infection among wild-caught Indonesian pig-tailed macaques (Macaca nemestrina). J. Acquir. Immune Defic. Syndr. Hum. Retrovirol. 19, 542-545.	peer_rev_pub
282	3	2008	4	2008	1	Indonesia	Melawan, Kutai National Park, Borneo	0.504806	117.446	point	published	442	Setiawan, A., Nugroho, T.S. & Pudyatmoko, S. 2009 A Survey of Miller's Grizzled Surili, Presbytis Hosei Canicrus, in East Kalimantan, Indonesia. Primate Conservation 24, 139-143.	peer_rev_pub
283	3	2008	4	2008	1	Indonesia	Perondongan village, Karangan River, Borneo	1.33753	117.704	point	published	442	Setiawan, A., Nugroho, T.S. & Pudyatmoko, S. 2009 A Survey of Miller's Grizzled Surili, Presbytis Hosei Canicrus, in East Kalimantan, Indonesia. Primate Conservation 24, 139-143.	peer_rev_pub
284	3	2008	4	2008	1	Indonesia	Pengadan village, Baai River, Borneo	1.25303	117.756	point	published	442	Setiawan, A., Nugroho, T.S. & Pudyatmoko, S. 2009 A Survey of Miller's Grizzled Surili, Presbytis Hosei Canicrus, in East Kalimantan, Indonesia. Primate Conservation 24, 139-143.	peer_rev_pub
285	3	2008	4	2008	1	Indonesia	Muara Entaik, Borneo	1.19581	117.501	point	published	442	Setiawan, A., Nugroho, T.S. & Pudyatmoko, S. 2009 A Survey of Miller's Grizzled Surili, Presbytis Hosei Canicrus, in East Kalimantan, Indonesia. Primate Conservation 24, 139-143.	peer_rev_pub
722				2014	1	Indonesia	Gunung Palung National Park	-0.94501	109.943	polygon	published	1254	Sustainable Management of Peatland Forests in Southeast Asia; http://www.peat-portal.net/site_nomination_view.cfm?sid=47; date accessed 01/08/2014	website
347	7	2009	7	2014	1	Indonesia	Harapan Rainforest	-2.12833	103.375	point	published	1249	The Gibbon Network; http://www.gibbons.de/main2/03fieldsites/indosumatra.html; accessed 14.7.14	website
314	1	1989	3	1989	1	Indonesia	Way Negara Batin, Way Kambas National Park	-5.10462	105.72	point	published	437	Yanuar, A. & Sugardjito, J. 1993 Population survey of primates in Way Kambas National Park, Sumatra, Indonesia. Tigerpaper 20.	peer_rev_pub
315	1	1989	3	1989		Indonesia	Way Kanan, Way Kambas National Park	-5.02884	105.783	point	published	437	Yanuar, A. & Sugardjito, J. 1993 Population survey of primates in Way Kambas National Park, Sumatra, Indonesia. Tigerpaper 20.	peer_rev_pub
352	1	1985	12	1985	1	Indonesia	Tanjung Puting National Park	-3.06569	111.929	polygon	published	1073	Yeager, C.P. 1996 Feeding ecology of the long-tailed macaque (Macaca fascicularis) in Kalimantan Tengah, Indonesia. Int. J. Primatol. 17, 51-62.	peer_rev_pub
728				2008	1	Indonesia	Gunung Leuser National Park	3.55125	97.6142	polygon	published	1079	YOSL-OIC. 2009 Guidebook to The Gunung Leuser National Park. pp. 21. Medan, Indonesia.	published_report
